# Supplementary material for: Genome-scale metabolic network of human carotid plaque reveals the pivotal role of glutamine/glutamate metabolism in macrophage modulating plaque inflammation and vulnerability
Source: Cardiovasc Diabetol. 2024 Jul 8;23:240. doi: 10.1186/s12933-024-02339-3 (PMC11232311; doi:10.1186/s12933-024-02339-3)
Supplement: Supplementary file 2 — Supplementary Material 2. [file 12933_2024_2339_MOESM2_ESM.xlsx]

## Sheet: Table S2
Table S2. List of analyzed metabolites by GC-MS
CompoundName	Classification	CASID	Direction	Fold change	P-value	Adjusted P-value
D-Ribose	Sugars	50-69-1	Unchanged	1.02806	0.565011	0.683663
Arachidonic acid	Fatty acids	6610-25-9	Unchanged	1.24777	0.0860363	0.192785
L-Alanine	Amino acids	56-41-7	Unchanged	0.810176	0.0674794	0.174924
L-Asparagine	Amino acids	70-47-3	Unchanged	1.0296	0.491847	0.613541
DL-Lactic acid by-product	Organic acids	50-21-5	Unchanged	0.938153	0.444962	0.57404
C16:0-fatty-acid	Fatty acids	57-10-3	Unchanged	1.11997	0.224369	0.366873
isomer of oleic acid	Fatty acids		Up	1.49121	0.00468319	0.0347138
C18:0-fatty-acid	Fatty acids	57-11-4	Unchanged	1.09055	0.183669	0.308666
3-Aminopiperidin-2-one	Others	1892-22-4	Unchanged	0.94036	0.210167	0.348359
26-hydroxycholesterol	Cholesterols	13095-61-9	Up	4.21313	0.00143076	0.0216402
2-Amino-1-butyric acid	Amino acids	1492-24-6	Unchanged	0.766632	0.0679458	0.174924
2-Hydroxybutanoic acid	Organic acids	5094-24-6	Unchanged	0.838867	0.129633	0.248226
L-Proline	Amino acids	147-85-3	Unchanged	0.872005	0.183669	0.308666
L-Ornithine	Amino acids	70-26-8	Unchanged	0.869128	0.426894	0.561458
L-Valine	Amino acids	72-18-4	Unchanged	0.909676	0.239216	0.385935
2-Hydroxyvaleric acid	Organic acids	617-31-2	Unchanged	0.902863	0.402504	0.552236
DL-Lactic acid	Organic acids	50-21-5	Unchanged	0.959649	0.752712	0.820524
L(-)-Malic-acid	Organic acids	97-67-6	Unchanged	0.637521	0.0657898	0.174924
L-Histidine	Amino acids	71-00-1	Unchanged	0.943654	0.565011	0.683663
Glutamic acid-internal-amide	Amino acids		Unchanged	0.946729	0.642007	0.758589
L-Glutamine	Amino acids	56-85-9	Unchanged	1.06122	0.71739	0.803742
L-Leucine	Amino acids	61-90-5	Unchanged	0.954038	0.361609	0.514761
L-Isoleucine	Amino acids	73-32-5	Unchanged	0.905939	0.323328	0.482997
S-Methyl-L-cysteine	Amino acids	1187-84-4	Up	1.38822	0.0203992	0.0888212
Glycine	Amino acids	56-40-6	Unchanged	0.799068	0.0791008	0.191836
Beta-Alanine	Amino acids	107-95-9	Unchanged	0.82465	0.154881	0.278044
L-Lysine	Amino acids	56-87-1	Unchanged	0.962306	0.818249	0.868492
d-Mannose	Sugars	3458-28-4	Unchanged	0.773773	0.0860363	0.192785
L-Methionine	Amino acids	63-68-3	Unchanged	0.865413	0.118585	0.241557
Pyruvic acid	Organic acids	127-17-3	Unchanged	0.863722	0.254717	0.404839
Urea	Others	57-13-6	Unchanged	0.880341	0.159641	0.27995
3-Hydroxybutanoic acid	Organic acids	300-85-6	Unchanged	0.9167	0.128011	0.248226
L-Phenylalanine	Amino acids	63-91-2	Unchanged	0.978783	0.86607	0.904963
L-Tryptophan	Amino acids	73-22-3	Unchanged	0.95125	0.732473	0.805721
L-Serine	Amino acids	56-45-1	Unchanged	0.777262	0.0934353	0.205558
Glucose secondary signal	Sugars		Down	0.703954	0.0227558	0.0888212
Glycerol	Glycerolipids & glycerol-related	56-81-5	Down	0.713299	0.0128957	0.0678424
1,5-Anhydro-D-glucitol	Sugars	154-58-5	Unchanged	0.95191	0.797415	0.861493
Glucose secondary signal	Sugars		Unchanged	0.608151	0.0461724	0.129927
Myo-inositol	Sugars	87-89-8	Down	0.303971	0.0227558	0.0888212
Uridine	Others	58-96-8	Down	0.354095	0.0281139	0.094494
L-Threonine	Amino acids	72-19-5	Unchanged	0.826576	0.131293	0.248226
L-Cysteine	Amino acids	52-90-4	Unchanged	1.03408	0.878177	0.908201
L-Tyrosine	Amino acids	60-18-4	Unchanged	0.907497	0.468598	0.596846
L-Cystine	Amino acids	56-89-3	Unchanged	1.42327	1	1
1-Palmitoyl-sn-glycero-3-phosphocholine	Glycerolipids & glycerol-related	17364-16-8	Unchanged	2.32595	0.0450883	0.129897
1-Linoleoyl-sn-glycero-3-phosphocholine	Glycerolipids & glycerol-related		Unchanged	2.14264	0.0332675	0.108794
1-Stearoyl-sn-glycero-3-phosphocholine	Glycerolipids & glycerol-related		Up	2.28799	0.00114469	0.0197868
L-4-Hydroxyproline	Amino acids	51-35-4	Unchanged	0.896765	0.358431	0.514761
L-Aspartic-acid	Amino acids	56-84-8	Unchanged	0.811936	0.308027	0.465891
malic acid	Organic acids	97-67-6	Unchanged	0.633863	0.0792709	0.191836
Monomethyl phosphate	Others	812-00-0	Up	2.08785	0.00545093	0.0347138
Fumaric-acid	Organic acids	110-17-8	Unchanged	0.783626	0.156256	0.278044
Guanosine	Others	118-00-3	Unchanged	0.684876	0.0721272	0.181821
L-Glutamic acid	Amino acids	56-86-0	Down	0.546629	0.025318	0.0901022
Succinic acid	Organic acids	110-15-6	Unchanged	0.794085	0.11978	0.241557
Hypoxanthine	Others	68-94-0	Unchanged	0.741663	0.110519	0.23461
Salicylic acid	Organic acids	69-72-7	Unchanged	0.759308	0.985221	0.993431
Citric-acid	Organic acids	77-92-9	Unchanged	0.777971	0.259094	0.404839
Paracetamol	Others	103-90-2	Unchanged	0.967705	0.934892	0.950604
d16:1/16:0 SM	Sphingolipids		Up	2.87656	0.00228183	0.0251001
d16:1/18:0 SM	Sphingolipids		Up	1.84141	0.000675412	0.0197868
d16:1/20:0 SM	Sphingolipids		Up	1.60805	0.011498	0.063239
d16:1/22:0 SM	Sphingolipids		Unchanged	1.45888	0.0344721	0.109767
Sphingomyeline (N-base: hexadecasphing-4-enine, fatty acid C24:1)	Sphingolipids		Up	2.14836	0.00103111	0.0197868
C14:0-fatty-acid	Fatty acids	544-63-8	Unchanged	1.03307	0.423912	0.561458
4-Hydroxyglutamate semialdehyde	Others		Unchanged	1.06689	0.624116	0.747703
Erythronic acid	Organic acids	13752-84-6	Unchanged	1.06234	0.71623	0.803742
Threonic acid	Organic acids	7306-96-9	Unchanged	0.860709	0.347144	0.506077
d17:1/16:0 SM	Sphingolipids		Up	2.29835	0.00407829	0.0347138
d17:1/18:0 SM	Sphingolipids		Up	1.48912	0.0173856	0.0809098
d17:1/24:0 SM	Sphingolipids		Up	1.67511	0.000664261	0.0197868
free Phosphate	Others		Unchanged	0.876053	0.417335	0.561083
sn-Glycerol-3-phosphate	Glycerolipids & glycerol-related	57-03-4	Unchanged	1.03752	0.867568	0.904963
o-Phosphorylethanolamine	Others	1071-23-4	Unchanged	0.644543	0.112912	0.235557
1D-Myo-inositol 1,2-cyclic phosphate	Others	43119-57-9	Unchanged	1.09216	0.40619	0.552236
Fructose	Sugars	57-48-7	Unchanged	0.913046	0.505931	0.62467
sphingolipid degradation related	Sphingolipids		Up	1.73743	0.00449633	0.0347138
d18:2/16:0 SM	Sphingolipids		Up	2.08322	0.0145573	0.0733932
d18:2/18:0 SM	Sphingolipids		Unchanged	1.69562	0.0380671	0.115153
d18:2/20:0 SM	Sphingolipids		Up	1.72438	0.0163278	0.0790264
d18:2/24:1 SM and d18:1/24:0 SM;	Sphingolipids		Up	2.18935	0.000870701	0.0197868
C16:1-fatty-acid	Fatty acids	373-49-9	Unchanged	1.1194	0.491847	0.613541
d18:1/16:0 SM	Sphingolipids	6254-89-3	Up	1.94596	0.000159338	0.0192799
d18:1/17:0 SM	Sphingolipids		Unchanged	1.19093	0.26097	0.404839
d18:1/18:0 SM	Sphingolipids	58909-84-5	Unchanged	1.35878	0.0366005	0.113555
d18:1/22:0 SM	Sphingolipids		Unchanged	1.09415	0.9262	0.949747
d18:1/23:0 SM	Sphingolipids		Unchanged	1.0444	0.669718	0.77177
d18:1/24:1 SM (major); d18:2/24:0 SM	Sphingolipids		Up	1.69036	0.00167685	0.0225443
Sphingomyeline (N-base: dihydrosphingosine, fatty acid C16:0)	Sphingolipids		Up	1.78139	0.00104155	0.0197868
Dipalmitoyl glycerol	Glycerolipids & glycerol-related	30334-71-5	Up	1.42856	0.00815412	0.0493324
Inositol	Sugars	87-89-8	Down	0.461863	0.00536351	0.0347138
D-Glucose	Sugars	50-99-7	Unchanged	0.685958	0.0860363	0.192785
Gluconic acid	Organic acids	526-95-4	Unchanged	1.16086	0.151065	0.276953
C18:2-fatty-acid	Fatty acids	60-33-3	Unchanged	1.27319	0.14318	0.266535
C18:1-fatty-acid	Fatty acids	112-80-1	Unchanged	1.10893	0.171352	0.296195
Guanine	Others	73-40-5	Unchanged	0.615468	0.0450883	0.129897
Ribulose-5-phosphate	Others	551-85-9	Unchanged	1.02487	0.818122	0.868492
1-Palmitoyl-L-alpha-lysophosphatidic acid	Others	7220-34-0	Up	1.74455	0.00523147	0.0347138
Glucose secondary peak	Sugars		Unchanged	0.738871	0.128011	0.248226
Maltose	Sugars	69-79-4	Unchanged	1.21594	0.697	0.795633
1,3-Diglyceride, Molweight not derivatised = 592	Glycerolipids & glycerol-related		Up	3.00718	0.0215733	0.0888212
D-Glucose-6-phosphate	Sugars	54010-71-8	Unchanged	0.703632	0.279917	0.428734
C22:1-fatty acid	Fatty acids		Unchanged	0.640598	0.110519	0.23461
Glyceryl monostearate	Glycerolipids & glycerol-related	123-94-4	Up	2.12208	0.0281139	0.094494
Uric acid	Others	69-93-2	Unchanged	0.826413	0.399315	0.552236
7-beta-hydroxycholesterol	Cholesterols	566-27-8	Up	2.1164	0.0101851	0.0586857
Cholesterol	Cholesterols	57-88-5	Unchanged	0.876396	0.445949	0.57404
Vitamin E	Others	59-02-9	Unchanged	1.67671	0.0658921	0.174924
