# Supplementary material for: Genome-scale metabolic network of human carotid plaque reveals the pivotal role of glutamine/glutamate metabolism in macrophage modulating plaque inflammation and vulnerability
Source: Cardiovasc Diabetol. 2024 Jul 8;23:240. doi: 10.1186/s12933-024-02339-3 (PMC11232311; doi:10.1186/s12933-024-02339-3)
Supplement: Supplementary file 3 — Supplementary Material 3. [file 12933_2024_2339_MOESM3_ESM.xlsx]

## Sheet: Table S3
Table S3. List of analyzed amino acids by LC-MS/MS
CompoundName	CASID	Direction	Fold change	P-value	Adjusted P-value
Ethanolamine	141-43-5	Unchanged	0.953589	0.735433	0.882519
Glycine	56-40-6	Unchanged	0.823508	0.0507178	0.22823
Sarcosine	107-97-1	Unchanged	0.899474	0.241861	0.52078
b-alanine	107-95-9	Unchanged	0.926221	0.190668	0.52078
L-alanine	56-41-7	Unchanged	0.826919	0.116814	0.420529
L-a-amino-n-butyric acid	1492-24-6	Unchanged	0.798432	0.133636	0.437355
L-serine	56-45-1	Unchanged	0.865073	0.33272	0.52078
L-proline	147-85-3	Unchanged	0.906599	0.270875	0.52078
L-valine	72-18-4	Unchanged	0.962578	0.59047	0.777219
L-Threonine	72-19-5	Unchanged	0.898967	0.323328	0.52078
L-cysteine	52-90-4	Up	2.21117	0.00612728	0.0735274
Taurine	107-35-7	Unchanged	0.851262	0.297058	0.52078
Hydroxy-L-proline	51-35-4	Unchanged	0.87997	0.0929544	0.371818
L-isoleucine	73-32-5	Unchanged	0.94232	0.604504	0.777219
L-leucine	61-90-5	Unchanged	1.02876	0.867568	0.976014
L-asparagine	70-47-3	Unchanged	1.07552	0.540074	0.747794
L-aspartic acid	56-84-8	Unchanged	0.797288	0.183753	0.52078
L-homocysteine		Unchanged	1.01326	0.221515	0.52078
O-phosphoethanolamine	1071-23-4	Unchanged	0.620252	0.0355416	0.182785
L-glutamine	56-85-9	Unchanged	1.05019	0.838493	0.973733
L-glutamic acid	56-86-0	Down	0.603376	0.00407829	0.0735274
L-methionine	63-68-3	Unchanged	0.955016	0.287696	0.52078
L-histidine	71-00-1	Unchanged	1.02683	0.985221	0.985221
L-a-aminoadipic acid	542-32-5	Down	0.692935	0.00552592	0.0735274
L-phenylalanine	63-91-2	Unchanged	1.13948	0.331844	0.52078
1-methyl-L-histidine		Down	0.669984	0.00900151	0.0810136
3-methyl-L-histidine	368-16-1	Unchanged	0.969669	0.637059	0.790832
L-arginine	74-79-3	Unchanged	0.992693	0.953622	0.985221
L-citrulline	372-75-8	Unchanged	1.08654	0.35955	0.539326
L-tyrosine	60-18-4	Unchanged	0.992235	0.945518	0.985221
O-phospho-L-serine	407-41-0	Unchanged	0.536892	0.0187041	0.13467
L-homocitrulline	1190-49-4	Unchanged	1.26423	0.290539	0.52078
L-tryptophan	73-22-3	Unchanged	1.11653	0.308785	0.52078
L-carnosine		Unchanged	0.265313	0.0320075	0.182785
L-ornithine	70-26-8	Unchanged	0.996791	0.979515	0.985221
L-lysine	56-87-1	Unchanged	1.1054	0.43815	0.630936
