# Supplementary material for: Genome-scale metabolic network of human carotid plaque reveals the pivotal role of glutamine/glutamate metabolism in macrophage modulating plaque inflammation and vulnerability
Source: Cardiovasc Diabetol. 2024 Jul 8;23:240. doi: 10.1186/s12933-024-02339-3 (PMC11232311; doi:10.1186/s12933-024-02339-3)
Supplement: Supplementary file 4 — Supplementary Material 4. [file 12933_2024_2339_MOESM4_ESM.xlsx]

## Sheet: Table S4-1
Table S1-1. List of identified reporter metabolites for atherosclerotic plaque (compartment information)
Letter	Full name
s	Extracellular
p	Peroxisome
m	Mitochondria
c	Cytosol
l	Lysosome
r	Endoplasmic reticulum
g	Golgi apparatus
n	Nucleus
x	Boundary

## Sheet: Table S4-2
Table S1-2. List of identified reporter metabolites for atherosclerotic plaque (all)
REPORTER METABOLITES USING TEST TYPE: all							REPORTER METABOLITES USING TEST TYPE: only up							REPORTER METABOLITES USING TEST TYPE: only down
ID	NAME	Z-SCORE	P-VALUE	NUMBER OF NEIGHBOURS	AVERAGE Z-SCORE	STD Z-SCORE	ID	NAME	Z-SCORE	P-VALUE	NUMBER OF NEIGHBOURS	AVERAGE Z-SCORE	STD Z-SCORE	ID	NAME	Z-SCORE	P-VALUE	NUMBER OF NEIGHBOURS	AVERAGE Z-SCORE	STD Z-SCORE
m03101l	tyrosine[l]	3.8346	6.2891e-05	17	3.9761	1.8863	m02751l	Pi[l]	4.1815	1.4478e-05	14	4.579	0.98968	m02751c	Pi[c]	3.4288	0.00030307	105	2.4797	2.1091
m01974l	glutamate[l]	3.661	0.00012563	17	3.8852	1.8876	m01307l	alanine[l]	4.0278	2.8153e-05	13	4.5749	1.0375	m02040c	H2O[c]	2.9896	0.0013968	247	2.1765	2.193
m02751l	Pi[l]	3.6523	0.00012995	19	3.7757	1.948	m01365l	arginine[l]	4.0278	2.8153e-05	13	4.5749	1.0375	m00526c	1D-myo-inositol-1,4-bisphosphate[c]	2.9098	0.0018082	9	3.8252	1.7516
m01307l	alanine[l]	3.6305	0.00014142	16	3.9323	1.9392	m01369l	asparagine[l]	4.0278	2.8153e-05	13	4.5749	1.0375	m02173c	inositol-1-phosphate[c]	2.6607	0.0038987	9	3.6497	1.6527
m01365l	arginine[l]	3.6305	0.00014142	16	3.9323	1.9392	m01370l	aspartate[l]	4.0278	2.8153e-05	13	4.5749	1.0375	m00113c	(6Z,9Z,12Z,15Z,18Z,21Z)-tetracosahexaenoyl-CoA[c]	2.5401	0.005541	5	4.1639	0.76499
m01369l	asparagine[l]	3.6305	0.00014142	16	3.9323	1.9392	m01628l	cysteine[l]	4.0278	2.8153e-05	13	4.5749	1.0375	m01967c	glucose-1-phosphate[c]	2.287	0.011098	9	3.3864	1.5178
m01370l	aspartate[l]	3.6305	0.00014142	16	3.9323	1.9392	m01975l	glutamine[l]	4.0278	2.8153e-05	13	4.5749	1.0375	m01102c	5-hydroxyindoleacetaldehyde[c]	2.2302	0.012866	11	3.1957	1.6278
m01628l	cysteine[l]	3.6305	0.00014142	16	3.9323	1.9392	m01986l	glycine[l]	4.0278	2.8153e-05	13	4.5749	1.0375	m00553c	1-phosphatidyl-1D-myo-inositol-4-phosphate[c]	2.1329	0.016465	24	2.691	2.0984
m01975l	glutamine[l]	3.6305	0.00014142	16	3.9323	1.9392	m02125l	histidine[l]	4.0278	2.8153e-05	13	4.5749	1.0375	m01718c	D-myo-inositol-1,4,5-trisphosphate[c]	2.0626	0.019577	9	3.2283	2.5078
m01986l	glycine[l]	3.6305	0.00014142	16	3.9323	1.9392	m02184l	isoleucine[l]	4.0278	2.8153e-05	13	4.5749	1.0375	m00947c	4,6-dihydroxyquinoline[c]	2.0543	0.019974	2	4.8323	0.79599
m02125l	histidine[l]	3.6305	0.00014142	16	3.9323	1.9392	m02360l	leucine[l]	4.0278	2.8153e-05	13	4.5749	1.0375	m01332c	aminoacetone[c]	2.0543	0.019974	2	4.8323	0.79599
m02184l	isoleucine[l]	3.6305	0.00014142	16	3.9323	1.9392	m02426l	lysine[l]	4.0278	2.8153e-05	13	4.5749	1.0375	m02897c	serotonin[c]	2.0465	0.020355	6	3.5363	1.9343
m02360l	leucine[l]	3.6305	0.00014142	16	3.9323	1.9392	m02471l	methionine[l]	4.0278	2.8153e-05	13	4.5749	1.0375	m01974m	glutamate[m]	2.0058	0.022438	8	3.2743	2.1861
m02426l	lysine[l]	3.6305	0.00014142	16	3.9323	1.9392	m02724l	phenylalanine[l]	4.0278	2.8153e-05	13	4.5749	1.0375	m00918c	3-sulfinoalanine[c]	1.9994	0.022783	4	3.8885	1.1918
m02471l	methionine[l]	3.6305	0.00014142	16	3.9323	1.9392	m02770l	proline[l]	4.0278	2.8153e-05	13	4.5749	1.0375	m02426m	lysine[m]	1.9892	0.023342	1	5.9745	0
m02724l	phenylalanine[l]	3.6305	0.00014142	16	3.9323	1.9392	m02896l	serine[l]	4.0278	2.8153e-05	13	4.5749	1.0375	m02868m	saccharopine[m]	1.9892	0.023342	1	5.9745	0
m02770l	proline[l]	3.6305	0.00014142	16	3.9323	1.9392	m02993l	threonine[l]	4.0278	2.8153e-05	13	4.5749	1.0375	m01419c	cAMP[c]	1.9552	0.025281	15	2.835	2.6553
m02896l	serine[l]	3.6305	0.00014142	16	3.9323	1.9392	m03089l	tryptophan[l]	4.0278	2.8153e-05	13	4.5749	1.0375	m01433c	cGMP[c]	1.9552	0.025281	15	2.835	2.6553
m02993l	threonine[l]	3.6305	0.00014142	16	3.9323	1.9392	m03101l	tyrosine[l]	4.0278	2.8153e-05	13	4.5749	1.0375	m01981c	glyceraldehyde[c]	1.9489	0.025654	9	3.1482	1.3537
m03089l	tryptophan[l]	3.6305	0.00014142	16	3.9323	1.9392	m03135l	valine[l]	4.0278	2.8153e-05	13	4.5749	1.0375	m00524c	1D-myo-inositol-1,3,4-trisphosphate[c]	1.8965	0.028946	2	4.597	1.1075
m03135l	valine[l]	3.6305	0.00014142	16	3.9323	1.9392	m01974l	glutamate[l]	3.9983	3.1906e-05	14	4.4719	1.0688	m00599c	20-OH-LTB4[c]	1.8864	0.029619	7	3.282	0.94198
m01285l	ADP[l]	3.3221	0.00044669	15	3.8171	1.9498	m02012l	GM2A[l]	3.8248	6.544e-05	15	4.2891	1.4302	m00599r	20-OH-LTB4[r]	1.8864	0.029619	7	3.282	0.94198
m01358l	apocytochrome-C[l]	3.3221	0.00044669	15	3.8171	1.9498	m01285l	ADP[l]	3.7271	9.6858e-05	12	4.4844	1.0287	m02795r	prostaglandin I2[r]	1.8799	0.030062	1	5.7436	0
m01359l	apoE[l]	3.3221	0.00044669	15	3.8171	1.9498	m01358l	apocytochrome-C[l]	3.7271	9.6858e-05	12	4.4844	1.0287	m02736c	phosphatidylinositol-4,5-bisphosphate[c]	1.8349	0.033262	18	2.6905	2.1093
m01371l	ATP[l]	3.3221	0.00044669	15	3.8171	1.9498	m01359l	apoE[l]	3.7271	9.6858e-05	12	4.4844	1.0287	m02168c	indole-3-acetaldehyde[c]	1.8171	0.034598	5	3.4824	1.9479
m02935l	STAR[l]	3.3221	0.00044669	15	3.8171	1.9498	m01371l	ATP[l]	3.7271	9.6858e-05	12	4.4844	1.0287	m00206c	[protein]-L-tyrosine[c]	1.8082	0.035287	76	2.2125	2.1484
m02039l	H+[l]	3.2158	0.00065042	11	4.0502	1.3308	m02935l	STAR[l]	3.7271	9.6858e-05	12	4.4844	1.0287	m00218c	[protein]-tyrosine-phosphate[c]	1.8082	0.035287	76	2.2125	2.1484
m02012l	GM2A[l]	3.2009	0.00068507	19	3.5524	2.1564	m01910l	galactose[l]	3.0937	0.00098848	8	4.5175	1.7128	m02475c	methylglyoxal[c]	1.802	0.035775	5	3.4681	1.764
m01910l	galactose[l]	2.7972	0.0025772	9	3.984	2.2646	m02039l	H+[l]	2.9079	0.0018192	11	4.0502	1.3308	m00516c	1-alkyl-2-lysoglycerol-3-phosphocholine[c]	1.8011	0.035844	1	5.5771	0
m01611l	core 6[l]	2.6914	0.0035577	4	4.8757	0.42786	m01536l	chondroitin sulfate C (GalNAc6S-GlcA), degradation product 3[l]	2.7496	0.0029835	7	4.392	1.8085	m00626c	2-acetyl-1-alkyl-sn-glycero-3-phosphocholine[c]	1.8011	0.035844	1	5.5771	0
m02259l	keratan sulfate I, degradation product 3[l]	2.6914	0.0035577	4	4.8757	0.42786	m01547l	chondroitin sulfate D (GlcNAc6S-GlcA2S), degradation product 4[l]	2.7496	0.0029835	7	4.392	1.8085	m03161c	glycogen[c]	1.7714	0.038245	2	4.4105	1.4611
m02270l	keratan sulfate I, degradation product 4[l]	2.6914	0.0035577	4	4.8757	0.42786	m02240l	keratan sulfate I, degradation product 12[l]	2.7052	0.0034133	7	4.3555	1.7847	m03121c	urea[c]	1.771	0.03828	1	5.5135	0
m02273l	keratan sulfate I, degradation product 5[l]	2.6914	0.0035577	4	4.8757	0.42786	m02243l	keratan sulfate I, degradation product 15[l]	2.7052	0.0034133	7	4.3555	1.7847	m03121s	urea[s]	1.771	0.03828	1	5.5135	0
m02279l	keratan sulfate II (core 2-linked), degradation product 1[l]	2.6914	0.0035577	4	4.8757	0.42786	m02246l	keratan sulfate I, degradation product 18[l]	2.7052	0.0034133	7	4.3555	1.7847	m00600c	20-oxo-LTB4[c]	1.7625	0.038996	8	3.0924	1.436
m02280l	keratan sulfate II (core 2-linked), degradation product 2[l]	2.6914	0.0035577	4	4.8757	0.42786	m02250l	keratan sulfate I, degradation product 21[l]	2.7052	0.0034133	7	4.3555	1.7847	m00600r	20-oxo-LTB4[r]	1.7625	0.038996	8	3.0924	1.436
m02288l	keratan sulfate II (core 2-linked)[l]	2.6914	0.0035577	4	4.8757	0.42786	m02253l	keratan sulfate I, degradation product 24[l]	2.7052	0.0034133	7	4.3555	1.7847	m00601p	20-oxo-LTE4[p]	1.7625	0.038996	8	3.0924	1.436
m02299l	keratan sulfate II (core 4-linked), degradation product 1[l]	2.6914	0.0035577	4	4.8757	0.42786	m02256l	keratan sulfate I, degradation product 27[l]	2.7052	0.0034133	7	4.3555	1.7847	m00756c	3alpha,7alpha-dihydroxy-5beta-cholestan-26-al[c]	1.7625	0.038996	8	3.0924	1.436
m02300l	keratan sulfate II (core 4-linked), degradation product 2[l]	2.6914	0.0035577	4	4.8757	0.42786	m02260l	keratan sulfate I, degradation product 30[l]	2.7052	0.0034133	7	4.3555	1.7847	m01981m	glyceraldehyde[m]	1.7625	0.038996	8	3.0924	1.436
m02303l	keratan sulfate II (core 4-linked)[l]	2.6914	0.0035577	4	4.8757	0.42786	m02263l	keratan sulfate I, degradation product 33[l]	2.7052	0.0034133	7	4.3555	1.7847	m02631c	O2-[c]	1.7519	0.039899	3	3.9033	1.1595
m02524c	N-acetyl-D-mannosamine[c]	2.5993	0.0046713	3	5.2071	0.071666	m02266l	keratan sulfate I, degradation product 36[l]	2.7052	0.0034133	7	4.3555	1.7847	m01822c	Fe3+[c]	1.7474	0.040282	1	5.4637	0
m01974c	glutamate[c]	2.5974	0.0046968	40	2.8558	1.9322	m02274l	keratan sulfate I, degradation product 6[l]	2.7052	0.0034133	7	4.3555	1.7847	m00596p	20-hydroxy-LTE4[p]	1.7279	0.042007	5	3.3983	1.0861
m02751c	Pi[c]	2.5281	0.0057335	250	2.3154	2.211	m02277l	keratan sulfate I, degradation product 9[l]	2.7052	0.0034133	7	4.3555	1.7847	m00730c	3,4-dihydroxyphenylethyleneglycol[c]	1.7279	0.042007	5	3.3983	1.0861
m01904c	GA1[c]	2.4911	0.0063674	7	4.0063	1.7703	m02281l	keratan sulfate II (core 2-linked), degradation product 3[l]	2.7052	0.0034133	7	4.3555	1.7847	m01093c	5beta-cholestane-3alpha,7alpha,26-triol[c]	1.7279	0.042007	5	3.3983	1.0861
m01536l	chondroitin sulfate C (GalNAc6S-GlcA), degradation product 3[l]	2.4084	0.0080122	8	3.8075	2.353	m02284l	keratan sulfate II (core 2-linked), degradation product 6[l]	2.7052	0.0034133	7	4.3555	1.7847	m01110c	5-hydroxytryptophol[c]	1.7279	0.042007	5	3.3983	1.0861
m01547l	chondroitin sulfate D (GlcNAc6S-GlcA2S), degradation product 4[l]	2.4084	0.0080122	8	3.8075	2.353	m02301l	keratan sulfate II (core 4-linked), degradation product 3[l]	2.7052	0.0034133	7	4.3555	1.7847	m01796c	ethanol[c]	1.7279	0.042007	5	3.3983	1.0861
m02240l	keratan sulfate I, degradation product 12[l]	2.3665	0.0089789	8	3.7755	2.3282	m02040l	H2O[l]	2.5917	0.0047754	52	2.9199	2.2537	m01983m	glycerol[m]	1.7279	0.042007	5	3.3983	1.0861
m02243l	keratan sulfate I, degradation product 15[l]	2.3665	0.0089789	8	3.7755	2.3282	m01285c	ADP[c]	2.5187	0.0058898	285	2.46	2.0951	m02771c	propane-1,2-diol[c]	1.7279	0.042007	5	3.3983	1.0861
m02246l	keratan sulfate I, degradation product 18[l]	2.3665	0.0089789	8	3.7755	2.3282	m01611l	core 6[l]	2.5086	0.0060604	4	4.8757	0.42786	m02978c	tetrahydrobiopterin[c]	1.7123	0.043421	1	5.3894	0
m02250l	keratan sulfate I, degradation product 21[l]	2.3665	0.0089789	8	3.7755	2.3282	m02259l	keratan sulfate I, degradation product 3[l]	2.5086	0.0060604	4	4.8757	0.42786	m00522c	1D-myo-inositol-1,3,4,5-tetrakisphosphate[c]	1.7079	0.043829	1	5.3801	0
m02253l	keratan sulfate I, degradation product 24[l]	2.3665	0.0089789	8	3.7755	2.3282	m02270l	keratan sulfate I, degradation product 4[l]	2.5086	0.0060604	4	4.8757	0.42786	m00101c	(5Z,8Z,11Z)-eicosatrienoyl-CoA[c]	1.7032	0.044261	6	3.2405	2.3632
m02256l	keratan sulfate I, degradation product 27[l]	2.3665	0.0089789	8	3.7755	2.3282	m02273l	keratan sulfate I, degradation product 5[l]	2.5086	0.0060604	4	4.8757	0.42786	m00123c	(8Z,11Z)-eicosadienoyl-CoA[c]	1.7032	0.044261	6	3.2405	2.3632
m02260l	keratan sulfate I, degradation product 30[l]	2.3665	0.0089789	8	3.7755	2.3282	m02279l	keratan sulfate II (core 2-linked), degradation product 1[l]	2.5086	0.0060604	4	4.8757	0.42786	m00134c	(9Z,12Z,15Z,18Z,21Z)-tetracosapentaenoyl-CoA[c]	1.7032	0.044261	6	3.2405	2.3632
m02263l	keratan sulfate I, degradation product 33[l]	2.3665	0.0089789	8	3.7755	2.3282	m02280l	keratan sulfate II (core 2-linked), degradation product 2[l]	2.5086	0.0060604	4	4.8757	0.42786	m01597r	CoA[r]	1.7022	0.044362	5	3.3741	0.52602
m02266l	keratan sulfate I, degradation product 36[l]	2.3665	0.0089789	8	3.7755	2.3282	m02288l	keratan sulfate II (core 2-linked)[l]	2.5086	0.0060604	4	4.8757	0.42786	m01965s	glucose[s]	1.6773	0.046743	5	3.3506	2.0672
m02274l	keratan sulfate I, degradation product 6[l]	2.3665	0.0089789	8	3.7755	2.3282	m02299l	keratan sulfate II (core 4-linked), degradation product 1[l]	2.5086	0.0060604	4	4.8757	0.42786	m01005c	4-hydroxyphenylpyruvate[c]	1.6578	0.048679	1	5.2743	0
m02277l	keratan sulfate I, degradation product 9[l]	2.3665	0.0089789	8	3.7755	2.3282	m02300l	keratan sulfate II (core 4-linked), degradation product 2[l]	2.5086	0.0060604	4	4.8757	0.42786	m02135c	homogentisate[c]	1.6578	0.048679	1	5.2743	0
m02281l	keratan sulfate II (core 2-linked), degradation product 3[l]	2.3665	0.0089789	8	3.7755	2.3282	m02303l	keratan sulfate II (core 4-linked)[l]	2.5086	0.0060604	4	4.8757	0.42786	m00006c	(11Z)-docosenoyl-CoA[c]	1.6552	0.048943	3	3.7861	0.56826
m02284l	keratan sulfate II (core 2-linked), degradation product 6[l]	2.3665	0.0089789	8	3.7755	2.3282	m01904c	GA1[c]	2.4846	0.0064848	6	4.3449	1.6726	m00023c	(13Z,16Z)-docosadienoyl-CoA[c]	1.6552	0.048943	3	3.7861	0.56826
m02301l	keratan sulfate II (core 4-linked), degradation product 3[l]	2.3665	0.0089789	8	3.7755	2.3282	m03101c	tyrosine[c]	2.477	0.0066248	17	3.4461	2.2945	m00093c	(4Z,7Z,10Z,13Z,16Z)-docosapentaenoyl-CoA[c]	1.6552	0.048943	3	3.7861	0.56826
m01256c	acetone[c]	2.3012	0.010691	8	3.7257	2.0823	m01252s	acetate[s]	2.4724	0.0067099	4	4.8362	0.34429	m00095c	(4Z,7Z,10Z,13Z,16Z,19Z)-docosahexaenoyl-CoA[c]	1.6552	0.048943	3	3.7861	0.56826
m03101c	tyrosine[c]	2.2803	0.011295	21	3.0411	2.3953	m01253c	acetoacetate[c]	2.4588	0.0069693	4	4.8214	0.35771	m00317c	12,15,18,21-tetracosatetraenoyl-CoA[c]	1.6552	0.048943	3	3.7861	0.56826
m00526c	1D-myo-inositol-1,4-bisphosphate[c]	2.2428	0.012454	13	3.3152	2.5903	m01974c	glutamate[c]	2.4346	0.0074537	24	3.2162	1.7913	m02112c	hexacosenoyl-CoA[c]	1.6552	0.048943	3	3.7861	0.56826
m03121c	urea[c]	2.1948	0.014088	2	5.3206	0.2728	m01628s	cysteine[s]	2.3299	0.0099067	15	3.4478	2.3944	m02016c	GMP[c]	1.6435	0.050143	14	2.6999	1.8731
m03121s	urea[s]	2.1948	0.014088	2	5.3206	0.2728	m01534l	chondroitin sulfate C (GalNAc6S-GlcA), degradation product 1[l]	2.3281	0.0099546	6	4.2059	1.9063	m00004r	(10Z)-heptadecenoyl-CoA[r]	1.6357	0.050955	4	3.5035	0.50718
m01448c	cholest-5-ene-3beta,7alpha,27-triol[c]	2.1705	0.014986	3	4.6723	0.60532	m01537l	chondroitin sulfate C (GalNAc6S-GlcA), degradation product 4[l]	2.3281	0.0099546	6	4.2059	1.9063	m00006r	(11Z)-docosenoyl-CoA[r]	1.6357	0.050955	4	3.5035	0.50718
m01679l	D-galactosyl-N-acylsphingosine[l]	2.1174	0.017111	5	4.0167	1.2242	m01539l	chondroitin sulfate C (GalNAc6S-GlcA), free chain[l]	2.3281	0.0099546	6	4.2059	1.9063	m00007r	(11Z)-eicosenoyl-CoA[r]	1.6357	0.050955	4	3.5035	0.50718
m01555l	chondroitin sulfate E (GalNAc4,6diS-GlcA), degradation product 1[l]	2.1061	0.017599	5	4.0057	1.9804	m01544l	chondroitin sulfate D (GlcNAc6S-GlcA2S), degradation product 1[l]	2.3281	0.0099546	6	4.2059	1.9063	m00009r	(11Z,14Z)-eicosadienoyl-CoA[r]	1.6357	0.050955	4	3.5035	0.50718
m01983c	glycerol[c]	2.0776	0.018874	14	3.1655	1.2202	m01548l	chondroitin sulfate D (GlcNAc6S-GlcA2S), degradation product 5[l]	2.3281	0.0099546	6	4.2059	1.9063	m00012r	(11Z,14Z,17Z)-eicosatrienoyl-CoA[r]	1.6357	0.050955	4	3.5035	0.50718
m01253c	acetoacetate[c]	2.0768	0.01891	9	3.4648	2.1699	m01550l	chondroitin sulfate D (GlcNAc6S-GlcA2S), free chain[l]	2.3281	0.0099546	6	4.2059	1.9063	m00016r	(13Z)-docosenoyl-CoA[r]	1.6357	0.050955	4	3.5035	0.50718
m00157c	(R)-3-hydroxybutanoate[c]	2.0681	0.019313	7	3.6606	2.2404	m01556l	chondroitin sulfate E (GalNAc4,6diS-GlcA), degradation product 2[l]	2.3281	0.0099546	6	4.2059	1.9063	m00018r	(13Z)-eicosenoyl-CoA[r]	1.6357	0.050955	4	3.5035	0.50718
m00157s	(R)-3-hydroxybutanoate[s]	2.0681	0.019313	7	3.6606	2.2404	m01801l	F1alpha[l]	2.3281	0.0099546	6	4.2059	1.9063	m00020r	(13Z)-octadecenoyl-CoA[r]	1.6357	0.050955	4	3.5035	0.50718
m00648s	2-hydroxybutyrate[s]	2.0681	0.019313	7	3.6606	2.2404	m02239l	keratan sulfate I, degradation product 11[l]	2.3281	0.0099546	6	4.2059	1.9063	m00023r	(13Z,16Z)-docosadienoyl-CoA[r]	1.6357	0.050955	4	3.5035	0.50718
m00671m	2-oxobutyrate[m]	2.0681	0.019313	7	3.6606	2.2404	m02242l	keratan sulfate I, degradation product 14[l]	2.3281	0.0099546	6	4.2059	1.9063	m00025r	(15Z)-tetracosenoyl-CoA[r]	1.6357	0.050955	4	3.5035	0.50718
m01253s	acetoacetate[s]	2.0681	0.019313	7	3.6606	2.2404	m02245l	keratan sulfate I, degradation product 17[l]	2.3281	0.0099546	6	4.2059	1.9063	m00093r	(4Z,7Z,10Z,13Z,16Z)-docosapentaenoyl-CoA[r]	1.6357	0.050955	4	3.5035	0.50718
m01256s	acetone[s]	2.0681	0.019313	7	3.6606	2.2404	m02249l	keratan sulfate I, degradation product 20[l]	2.3281	0.0099546	6	4.2059	1.9063	m00095r	(4Z,7Z,10Z,13Z,16Z,19Z)-docosahexaenoyl-CoA[r]	1.6357	0.050955	4	3.5035	0.50718
m01716s	D-lactate[s]	2.0681	0.019313	7	3.6606	2.2404	m02252l	keratan sulfate I, degradation product 23[l]	2.3281	0.0099546	6	4.2059	1.9063	m00101r	(5Z,8Z,11Z)-eicosatrienoyl-CoA[r]	1.6357	0.050955	4	3.5035	0.50718
m02772s	propanoate[s]	2.0681	0.019313	7	3.6606	2.2404	m02255l	keratan sulfate I, degradation product 26[l]	2.3281	0.0099546	6	4.2059	1.9063	m00103r	(5Z,8Z,11Z,14Z,17Z)-eicosapentaenoyl-CoA[r]	1.6357	0.050955	4	3.5035	0.50718
m02819s	pyruvate[s]	2.0681	0.019313	7	3.6606	2.2404	m02258l	keratan sulfate I, degradation product 29[l]	2.3281	0.0099546	6	4.2059	1.9063	m00108r	(6Z,9Z,12Z,15Z)-octadecatetraenoyl-CoA[r]	1.6357	0.050955	4	3.5035	0.50718
m02833c	retinoate[c]	2.0681	0.019313	7	3.6606	2.2404	m02262l	keratan sulfate I, degradation product 32[l]	2.3281	0.0099546	6	4.2059	1.9063	m00110r	(6Z,9Z,12Z,15Z,18Z)-tetracosapentaenoyl-CoA[r]	1.6357	0.050955	4	3.5035	0.50718
m02833s	retinoate[s]	2.0681	0.019313	7	3.6606	2.2404	m02265l	keratan sulfate I, degradation product 35[l]	2.3281	0.0099546	6	4.2059	1.9063	m00113r	(6Z,9Z,12Z,15Z,18Z,21Z)-tetracosahexaenoyl-CoA[r]	1.6357	0.050955	4	3.5035	0.50718
m00113c	(6Z,9Z,12Z,15Z,18Z,21Z)-tetracosahexaenoyl-CoA[c]	2.0642	0.0195	11	3.3045	1.6696	m02268l	keratan sulfate I, degradation product 38[l]	2.3281	0.0099546	6	4.2059	1.9063	m00116r	(7Z)-octadecenoyl-CoA[r]	1.6357	0.050955	4	3.5035	0.50718
m01798c	ethanolamine-phosphate[c]	2.0575	0.01982	7	3.6519	2.3872	m02269l	keratan sulfate I, degradation product 39[l]	2.3281	0.0099546	6	4.2059	1.9063	m00118r	(7Z)-tetradecenoyl-CoA[r]	1.6357	0.050955	4	3.5035	0.50718
m01822c	Fe3+[c]	2.0506	0.020154	4	4.1835	1.3997	m02271l	keratan sulfate I, degradation product 40[l]	2.3281	0.0099546	6	4.2059	1.9063	m00119r	(7Z,10Z,13Z,16Z)-docosatetraenoyl-CoA[r]	1.6357	0.050955	4	3.5035	0.50718
m01252c	acetate[c]	2.0486	0.020253	28	2.8057	2.4738	m02272l	keratan sulfate I, degradation product 41[l]	2.3281	0.0099546	6	4.2059	1.9063	m00121r	(7Z,10Z,13Z,16Z,19Z)-docosapentaenoyl-CoA[r]	1.6357	0.050955	4	3.5035	0.50718
m02011l	GM2[l]	2.0438	0.020485	2	5.09	0.42262	m02276l	keratan sulfate I, degradation product 8[l]	2.3281	0.0099546	6	4.2059	1.9063	m00123r	(8Z,11Z)-eicosadienoyl-CoA[r]	1.6357	0.050955	4	3.5035	0.50718
m01967c	glucose-1-phosphate[c]	2.0412	0.020614	14	3.1446	2.0398	m02283l	keratan sulfate II (core 2-linked), degradation product 5[l]	2.3281	0.0099546	6	4.2059	1.9063	m00125r	(8Z,11Z,14Z,17Z)-eicosatetraenoyl-CoA[r]	1.6357	0.050955	4	3.5035	0.50718
m01592c	CMP-N-acetylneuraminate[c]	2.0371	0.020821	14	3.1422	2.1171	m02286l	keratan sulfate II (core 2-linked), degradation product 8[l]	2.3281	0.0099546	6	4.2059	1.9063	m00129r	(9E)-tetradecenoyl-CoA[r]	1.6357	0.050955	4	3.5035	0.50718
m00435c	1a,11b-dihydro-4,9-dimethylbenz[a]anthra[3,4-b]oxirene[c]	2.0328	0.021037	2	5.0732	0.80733	m02287l	keratan sulfate II (core 2-linked), degradation product 9[l]	2.3281	0.0099546	6	4.2059	1.9063	m00131r	(9Z,12Z,15Z,18Z)-tetracosatetraenoyl-CoA[r]	1.6357	0.050955	4	3.5035	0.50718
m01285c	ADP[c]	2.0274	0.021313	521	2.1618	2.1165	m02508l	n2m2mn[l]	2.3281	0.0099546	6	4.2059	1.9063	m00134r	(9Z,12Z,15Z,18Z,21Z)-tetracosapentaenoyl-CoA[r]	1.6357	0.050955	4	3.5035	0.50718
m01450l	cholesterol[l]	2.0202	0.021681	3	4.4849	1.3206	m01638c	D-alanine[c]	2.3255	0.010024	2	5.7175	0.080291	m00262r	10,13,16,19-docosatetraenoyl-CoA[r]	1.6357	0.050955	4	3.5035	0.50718
m01132c	5-phosphoribosylformylglycinamidine[c]	2.02	0.021691	2	5.0536	0.1718	m01638s	D-alanine[s]	2.3255	0.010024	2	5.7175	0.080291	m00264r	10,13,16-docosatrienoyl-CoA[r]	1.6357	0.050955	4	3.5035	0.50718
m02575c	N-formyl-GAR[c]	2.02	0.021691	2	5.0536	0.1718	m02946l	sulfate[l]	2.2848	0.011162	12	3.5745	1.9097	m00317r	12,15,18,21-tetracosatetraenoyl-CoA[r]	1.6357	0.050955	4	3.5035	0.50718
m01899r	G10598[r]	2.0039	0.02254	2	5.029	0.52498	m01798c	ethanolamine-phosphate[c]	2.2813	0.011265	4	4.6277	0.46817	m00343r	13,16,19-docosatrienoyl-CoA[r]	1.6357	0.050955	4	3.5035	0.50718
m01910c	galactose[c]	2.0012	0.022683	11	3.2638	2.3853	m03110c	UDP-N-acetyl-D-galactosamine[c]	2.2495	0.01224	3	4.9762	0.44564	m01141r	5-tetradecenoyl-CoA[r]	1.6357	0.050955	4	3.5035	0.50718
m02394c	lipoic acid[c]	1.9933	0.023112	2	5.0129	0.18491	m02772c	propanoate[c]	2.2	0.013902	5	4.2766	1.2707	m01191r	7-hexadecenoyl-CoA[r]	1.6357	0.050955	4	3.5035	0.50718
m02040l	H2O[l]	1.9924	0.023166	70	2.4845	2.3172	m00157c	(R)-3-hydroxybutanoate[c]	2.1956	0.01406	3	4.9082	0.38302	m01236r	9-eicosenoyl-CoA[r]	1.6357	0.050955	4	3.5035	0.50718
m02197c	IV3GalNAca-Gb4Cer[c]	1.9777	0.02398	2	4.9891	0.34575	m00157s	(R)-3-hydroxybutanoate[s]	2.1956	0.01406	3	4.9082	0.38302	m01237r	9-heptadecenoyl-CoA[r]	1.6357	0.050955	4	3.5035	0.50718
m02030g	GT1b[g]	1.9721	0.024297	4	4.0988	1.4326	m00648s	2-hydroxybutyrate[s]	2.1956	0.01406	3	4.9082	0.38302	m01364r	arachidonyl-CoA[r]	1.6357	0.050955	4	3.5035	0.50718
m01415m	calcidiol[m]	1.9711	0.024358	3	4.4236	0.21747	m00671m	2-oxobutyrate[m]	2.1956	0.01406	3	4.9082	0.38302	m01586r	cis-vaccenoyl-CoA[r]	1.6357	0.050955	4	3.5035	0.50718
m00206c	[protein]-L-tyrosine[c]	1.9584	0.025091	158	2.3056	2.1423	m01253s	acetoacetate[s]	2.1956	0.01406	3	4.9082	0.38302	m01697r	dihomo-gamma-linolenoyl-CoA[r]	1.6357	0.050955	4	3.5035	0.50718
m00218c	[protein]-tyrosine-phosphate[c]	1.9584	0.025091	158	2.3056	2.1423	m01256c	acetone[c]	2.1956	0.01406	3	4.9082	0.38302	m01725r	docosanoyl-CoA[r]	1.6357	0.050955	4	3.5035	0.50718
m01534l	chondroitin sulfate C (GalNAc6S-GlcA), degradation product 1[l]	1.9506	0.025555	7	3.5645	2.4307	m01256s	acetone[s]	2.1956	0.01406	3	4.9082	0.38302	m01773r	eicosanoyl-CoA[r]	1.6357	0.050955	4	3.5035	0.50718
m01537l	chondroitin sulfate C (GalNAc6S-GlcA), degradation product 4[l]	1.9506	0.025555	7	3.5645	2.4307	m01716s	D-lactate[s]	2.1956	0.01406	3	4.9082	0.38302	m01934r	gamma-linolenoyl-CoA[r]	1.6357	0.050955	4	3.5035	0.50718
m01539l	chondroitin sulfate C (GalNAc6S-GlcA), free chain[l]	1.9506	0.025555	7	3.5645	2.4307	m01833s	formate[s]	2.1956	0.01406	3	4.9082	0.38302	m02052r	heneicosanoyl-CoA[r]	1.6357	0.050955	4	3.5035	0.50718
m01544l	chondroitin sulfate D (GlcNAc6S-GlcA2S), degradation product 1[l]	1.9506	0.025555	7	3.5645	2.4307	m02772s	propanoate[s]	2.1956	0.01406	3	4.9082	0.38302	m02101r	heptadecanoyl-CoA[r]	1.6357	0.050955	4	3.5035	0.50718
m01548l	chondroitin sulfate D (GlcNAc6S-GlcA2S), degradation product 5[l]	1.9506	0.025555	7	3.5645	2.4307	m02819s	pyruvate[s]	2.1956	0.01406	3	4.9082	0.38302	m02110r	hexacosanoyl-CoA[r]	1.6357	0.050955	4	3.5035	0.50718
m01550l	chondroitin sulfate D (GlcNAc6S-GlcA2S), free chain[l]	1.9506	0.025555	7	3.5645	2.4307	m02833c	retinoate[c]	2.1956	0.01406	3	4.9082	0.38302	m02112r	hexacosenoyl-CoA[r]	1.6357	0.050955	4	3.5035	0.50718
m01556l	chondroitin sulfate E (GalNAc4,6diS-GlcA), degradation product 2[l]	1.9506	0.025555	7	3.5645	2.4307	m02833s	retinoate[s]	2.1956	0.01406	3	4.9082	0.38302	m02345r	lauroyl-CoA[r]	1.6357	0.050955	4	3.5035	0.50718
m01801l	F1alpha[l]	1.9506	0.025555	7	3.5645	2.4307	m02993c	threonine[c]	2.1818	0.014562	15	3.3644	2.3415	m02390r	linolenoyl-CoA[r]	1.6357	0.050955	4	3.5035	0.50718
m02239l	keratan sulfate I, degradation product 11[l]	1.9506	0.025555	7	3.5645	2.4307	m02147c	hydroxide[c]	2.1803	0.014617	2	5.4934	0.21301	m02391r	linoleoyl-CoA[r]	1.6357	0.050955	4	3.5035	0.50718
m02242l	keratan sulfate I, degradation product 14[l]	1.9506	0.025555	7	3.5645	2.4307	m01913s	galactosylglycerol[s]	2.1762	0.014771	2	5.487	0.13881	m02495r	myristoyl-CoA[r]	1.6357	0.050955	4	3.5035	0.50718
m02245l	keratan sulfate I, degradation product 17[l]	1.9506	0.025555	7	3.5645	2.4307	m00788c	3-hydroxy-L-kynurenine[c]	2.1221	0.016916	2	5.4035	0.21283	m02612r	nonadecanoyl-CoA[r]	1.6357	0.050955	4	3.5035	0.50718
m02249l	keratan sulfate I, degradation product 20[l]	1.9506	0.025555	7	3.5645	2.4307	m01252c	acetate[c]	2.1068	0.017569	15	3.3222	2.4809	m02647r	oleoyl-CoA[r]	1.6357	0.050955	4	3.5035	0.50718
m02252l	keratan sulfate I, degradation product 23[l]	1.9506	0.025555	7	3.5645	2.4307	m02813c	pyridoxal[c]	2.0813	0.018701	4	4.4095	0.56122	m02677r	palmitoleoyl-CoA[r]	1.6357	0.050955	4	3.5035	0.50718
m02255l	keratan sulfate I, degradation product 26[l]	1.9506	0.025555	7	3.5645	2.4307	m01975c	glutamine[c]	2.0803	0.018748	19	3.1784	2.1602	m02678r	palmitoyl-CoA[r]	1.6357	0.050955	4	3.5035	0.50718
m02258l	keratan sulfate I, degradation product 29[l]	1.9506	0.025555	7	3.5645	2.4307	m02724c	phenylalanine[c]	2.0712	0.01917	15	3.3022	2.3936	m02689r	pentadecanoyl-CoA[r]	1.6357	0.050955	4	3.5035	0.50718
m02262l	keratan sulfate I, degradation product 32[l]	1.9506	0.025555	7	3.5645	2.4307	m01716c	D-lactate[c]	2.0596	0.019719	4	4.3857	1.0907	m02941r	stearoyl-CoA[r]	1.6357	0.050955	4	3.5035	0.50718
m02265l	keratan sulfate I, degradation product 35[l]	1.9506	0.025555	7	3.5645	2.4307	m01986c	glycine[c]	2.0587	0.01976	21	3.1157	2.2917	m02971r	tetracosanoyl-CoA[r]	1.6357	0.050955	4	3.5035	0.50718
m02268l	keratan sulfate I, degradation product 38[l]	1.9506	0.025555	7	3.5645	2.4307	m03089c	tryptophan[c]	2.044	0.020479	13	3.3727	2.5342	m03047r	tricosanoyl-CoA[r]	1.6357	0.050955	4	3.5035	0.50718
m02269l	keratan sulfate I, degradation product 39[l]	1.9506	0.025555	7	3.5645	2.4307	m01450l	cholesterol[l]	2.0195	0.021717	2	5.2451	0.14343	m03050r	tridecanoyl-CoA[r]	1.6357	0.050955	4	3.5035	0.50718
m02271l	keratan sulfate I, degradation product 40[l]	1.9506	0.025555	7	3.5645	2.4307	m02193c	ITP[c]	2.0073	0.022359	5	4.0889	0.89613	m02524c	N-acetyl-D-mannosamine[c]	1.6336	0.05117	1	5.2232	0
m02272l	keratan sulfate I, degradation product 41[l]	1.9506	0.025555	7	3.5645	2.4307	m02524c	N-acetyl-D-mannosamine[c]	1.9897	0.023312	2	5.1991	0.099421	m02524r	N-acetyl-D-mannosamine[r]	1.6336	0.05117	1	5.2232	0
m02276l	keratan sulfate I, degradation product 8[l]	1.9506	0.025555	7	3.5645	2.4307	m01679l	D-galactosyl-N-acylsphingosine[l]	1.9822	0.023731	3	4.6389	0.82235	m02539c	N-acetylmannosamine-6-phosphate[c]	1.6336	0.05117	1	5.2232	0
m02283l	keratan sulfate II (core 2-linked), degradation product 5[l]	1.9506	0.025555	7	3.5645	2.4307	m03135c	valine[c]	1.9743	0.024171	14	3.2883	2.4883	m01619c	creatine[c]	1.6281	0.051747	1	5.2116	0
m02286l	keratan sulfate II (core 2-linked), degradation product 8[l]	1.9506	0.025555	7	3.5645	2.4307	m01371c	ATP[c]	1.9729	0.024251	353	2.3634	2.0974	m01619m	creatine[m]	1.6281	0.051747	1	5.2116	0
m02287l	keratan sulfate II (core 2-linked), degradation product 9[l]	1.9506	0.025555	7	3.5645	2.4307	m01845c	fructose-6-phosphate[c]	1.9485	0.025676	14	3.2732	2.2353	m01620c	creatine-phosphate[c]	1.6281	0.051747	1	5.2116	0
m02508l	n2m2mn[l]	1.9506	0.025555	7	3.5645	2.4307	m02161c	IDP[c]	1.9427	0.026029	4	4.2581	0.93796	m01620m	creatine-phosphate[m]	1.6281	0.051747	1	5.2116	0
m02010c	GM1b[c]	1.947	0.025767	6	3.6859	1.2874	m01642c	dATP[c]	1.9401	0.026181	16	3.1956	1.7847	m02040g	H2O[g]	1.6232	0.052277	11	2.8082	1.8816
m02010g	GM1b[g]	1.947	0.025767	6	3.6859	1.2874	m01555l	chondroitin sulfate E (GalNAc4,6diS-GlcA), degradation product 1[l]	1.9218	0.027314	5	4.0057	1.9804	m01261m	acetyl-CoA[m]	1.6113	0.053562	15	2.648	1.5604
m01102c	5-hydroxyindoleacetaldehyde[c]	1.9266	0.027017	12	3.1642	1.5559	m02724s	phenylalanine[s]	1.9204	0.027401	12	3.3447	2.6448	m00965c	4alpha-hydroxytetrahydrobiopterin[c]	1.6108	0.053612	2	4.1709	1.7233
m00098c	(5S,6S)-epoxy-(15R)-hydroxy-ETE[c]	1.8976	0.028873	3	4.332	0.38668	m03089s	tryptophan[s]	1.9204	0.027401	12	3.3447	2.6448	m02845c	ribose-5-phosphate[c]	1.5909	0.055811	2	4.1413	1.3902
m00098p	(5S,6S)-epoxy-(15R)-hydroxy-ETE[p]	1.8976	0.028873	3	4.332	0.38668	m03101s	tyrosine[s]	1.9204	0.027401	12	3.3447	2.6448	m02844c	ribose-1-phosphate[c]	1.5868	0.056276	1	5.1243	0
m00098r	(5S,6S)-epoxy-(15R)-hydroxy-ETE[r]	1.8976	0.028873	3	4.332	0.38668	m02011l	GM2[l]	1.9191	0.027486	2	5.09	0.42262	m02024c	GQ1balpha[c]	1.5818	0.056847	1	5.1137	0
m01038c	5(S),6(S)-epoxy-15(R)-HEPE[c]	1.8976	0.028873	3	4.332	0.38668	m00435c	1a,11b-dihydro-4,9-dimethylbenz[a]anthra[3,4-b]oxirene[c]	1.9082	0.028185	2	5.0732	0.80733	m02024g	GQ1balpha[g]	1.5818	0.056847	1	5.1137	0
m01038p	5(S),6(S)-epoxy-15(R)-HEPE[p]	1.8976	0.028873	3	4.332	0.38668	m01307c	alanine[c]	1.9079	0.028204	18	3.1157	2.3735	m02029g	GT1aalpha[g]	1.5818	0.056847	1	5.1137	0
m01038r	5(S),6(S)-epoxy-15(R)-HEPE[r]	1.8976	0.028873	3	4.332	0.38668	m01132c	5-phosphoribosylformylglycinamidine[c]	1.8955	0.029012	2	5.0536	0.1718	m01942g	GD1alpha[g]	1.5559	0.059862	2	4.0891	1.449
m01058c	5,6-epoxytetraene[c]	1.8976	0.028873	3	4.332	0.38668	m02575c	N-formyl-GAR[c]	1.8955	0.029012	2	5.0536	0.1718	m02040n	H2O[n]	1.5517	0.060367	11	2.7626	2.1146
m01058n	5,6-epoxytetraene[n]	1.8976	0.028873	3	4.332	0.38668	m02040s	H2O[s]	1.8917	0.029267	48	2.7315	2.207	m01975m	glutamine[m]	1.5358	0.06229	1	5.0166	0
m01058p	5,6-epoxytetraene[p]	1.8976	0.028873	3	4.332	0.38668	m01899r	G10598[r]	1.8796	0.030082	2	5.029	0.52498	m02124c	histamine[c]	1.5316	0.062814	2	4.0528	1.162
m01058r	5,6-epoxytetraene[r]	1.8976	0.028873	3	4.332	0.38668	m02394c	lipoic acid[c]	1.8692	0.0308	2	5.0129	0.18491	m02124s	histamine[s]	1.5316	0.062814	2	4.0528	1.162
m02396c	lipoxin B4[c]	1.8976	0.028873	3	4.332	0.38668	m01020s	4-nitrophenyl-phosphate[s]	1.8586	0.031544	6	3.7888	2.6475	m02789s	prostaglandin F2alpha[s]	1.5316	0.062814	2	4.0528	1.162
m02396n	lipoxin B4[n]	1.8976	0.028873	3	4.332	0.38668	m02754s	PNP[s]	1.8586	0.031544	6	3.7888	2.6475	m02897s	serotonin[s]	1.5316	0.062814	2	4.0528	1.162
m01981m	glyceraldehyde[m]	1.8969	0.028923	11	3.1962	1.2772	m02197c	IV3GalNAca-Gb4Cer[c]	1.8537	0.03189	2	4.9891	0.34575	m01983c	glycerol[c]	1.5201	0.06424	7	2.9892	1.3263
m01383s	beta-alanine[s]	1.8883	0.029491	2	4.8525	0.28692	m01388c	beta-D-glucose[c]	1.8377	0.033055	5	3.9237	2.2983	m00168c	(R)-S-lactoylglutathione[c]	1.5177	0.064549	7	2.9872	1.2008
m00755p	3alpha,7alpha-dihydroxy-5beta-cholest-24-enoyl-CoA[p]	1.8879	0.029522	2	4.8519	0.38558	m02184c	isoleucine[c]	1.8367	0.03313	12	3.2918	2.6103	m01133c	5-pp-inspP5[c]	1.5149	0.064896	3	3.6159	1.092
m01983m	glycerol[m]	1.8878	0.029526	7	3.5132	0.9889	m00031c	(1R)-hydroxy-(2R)-glutathionyl-1,2-dihydronaphthalene[c]	1.816	0.034683	4	4.12	0.27607	m01715c	D-lactaldehyde[c]	1.5137	0.065046	9	2.8417	1.5395
m00810s	3-keto-beta-D-galactose[s]	1.8762	0.030312	2	4.8341	0.78462	m00033c	(1S)-hydroxy-(2S)-glutathionyl-1,2-dihydronaphthalene[c]	1.816	0.034683	4	4.12	0.27607	m02348p	L-carnitine[p]	1.5085	0.065709	2	4.0184	0.549
m00812s	3-ketolactose[s]	1.8762	0.030312	2	4.8341	0.78462	m00541c	1-nitro-5-glutathionyl-6-hydroxy-5,6-dihydronaphthalene[c]	1.816	0.034683	4	4.12	0.27607	m02180m	isobutyryl-CoA[m]	1.5056	0.066085	3	3.6046	2.2545
m02328s	LacCer pool[s]	1.8762	0.030312	2	4.8341	0.78462	m00542c	1-nitro-5-hydroxy-6-glutathionyl-5,6-dihydronaphthalene[c]	1.816	0.034683	4	4.12	0.27607	m02578m	NH3[m]	1.5034	0.06637	4	3.3635	2.3692
m02332s	lactose[s]	1.8762	0.030312	2	4.8341	0.78462	m00543c	1-nitro-7-glutathionyl-8-hydroxy-7,8-dihydronaphthalene[c]	1.816	0.034683	4	4.12	0.27607	m01991c	glycogenin G4G4[c]	1.4991	0.066928	3	3.5967	0.71176
m00947c	4,6-dihydroxyquinoline[c]	1.875	0.030393	2	4.8323	0.79599	m00544c	1-nitro-7-hydroxy-8-glutathionyl-7,8-dihydronaphthalene[c]	1.816	0.034683	4	4.12	0.27607	m01993c	glycogenin G7[c]	1.4991	0.066928	3	3.5967	0.71176
m01332c	aminoacetone[c]	1.875	0.030393	2	4.8323	0.79599	m00571c	2,3-dihydro-2-S-glutathionyl-3-hydroxy bromobenzene[c]	1.816	0.034683	4	4.12	0.27607	m02035c	guanidine[c]	1.4686	0.070976	1	4.8744	0
m00516c	1-alkyl-2-lysoglycerol-3-phosphocholine[c]	1.8573	0.031634	2	4.8052	1.0917	m00636c	2-bromoacetaldehyde[c]	1.816	0.034683	4	4.12	0.27607	m02035s	guanidine[s]	1.4686	0.070976	1	4.8744	0
m00626c	2-acetyl-1-alkyl-sn-glycero-3-phosphocholine[c]	1.8573	0.031634	2	4.8052	1.0917	m00724c	3,4-dihydro-3-hydroxy-4-S-glutathionyl bromobenzene[c]	1.816	0.034683	4	4.12	0.27607	m02777c	prostaglandin A2[c]	1.4685	0.070982	1	4.8743	0
m01716c	D-lactate[c]	1.8569	0.031666	12	3.1209	2.0236	m00944c	4,5-dihydro-4-hydroxy-5-S-glutathionyl-benzo[a]pyrene[c]	1.816	0.034683	4	4.12	0.27607	m00914c	3-phosphonooxypyruvate[c]	1.4633	0.07169	1	4.8633	0
m02680c	pantothenate[c]	1.8329	0.033411	7	3.4683	1.7175	m01175c	7,8-dihydro-7-hydroxy-8-S-glutathionyl-benzo[a]pyrene[c]	1.816	0.034683	4	4.12	0.27607	m00257r	10,11-dihydro-LTB4[r]	1.4632	0.071712	4	3.3209	0.66816
m02813c	pyridoxal[c]	1.8324	0.033446	6	3.5852	1.544	m01299c	aflatoxin B1-exo-8,9-epoxide-GSH[c]	1.816	0.034683	4	4.12	0.27607	m00631m	2-aminoadipate 6-semialdehyde[m]	1.4615	0.071934	2	3.9483	2.8655
m02539c	N-acetylmannosamine-6-phosphate[c]	1.8322	0.033461	2	4.7668	0.64538	m02143c	hydrobromic acid[c]	1.816	0.034683	4	4.12	0.27607	m01364c	arachidonyl-CoA[c]	1.4244	0.077165	11	2.6813	2.58
m01796c	ethanol[c]	1.8245	0.034037	6	3.5782	1.0667	m02144c	hydrochloride[c]	1.816	0.034683	4	4.12	0.27607	m02391c	linoleoyl-CoA[c]	1.4244	0.077165	11	2.6813	2.58
m00663m	2-methylbutyryl-CoA[m]	1.8146	0.034791	2	4.74	0.097012	m02850c	S-(1,2-dichlorovinyl)glutathione[c]	1.816	0.034683	4	4.12	0.27607	m03088c	tryptamine[c]	1.4226	0.077422	4	3.278	2.3493
m02999m	tiglyl-CoA[m]	1.8146	0.034791	2	4.74	0.097012	m02853c	S-(2,2-dichloro-1-hydroxy)ethyl glutathione[c]	1.816	0.034683	4	4.12	0.27607	m00924c	4-(2-amino-3-hydroxyphenyl)-2,4-dioxobutanoate[c]	1.4038	0.080185	1	4.7376	0
m01110c	5-hydroxytryptophol[c]	1.8103	0.035126	6	3.5657	1.0544	m02861c	S-(formylmethyl)glutathione[c]	1.816	0.034683	4	4.12	0.27607	m00926c	4-(2-aminophenyl)-2,4-dioxobutanoate[c]	1.4038	0.080185	1	4.7376	0
m00671c	2-oxobutyrate[c]	1.8037	0.03564	12	3.0879	2.491	m01448c	cholest-5-ene-3beta,7alpha,27-triol[c]	1.8075	0.035346	2	4.9176	0.60963	m00990c	4-hydroxy-2-quinolinecarboxylic acid[c]	1.4038	0.080185	1	4.7376	0
m01597r	CoA[r]	1.7963	0.036224	12	3.0833	1.4787	m01410c	butyrate[c]	1.802	0.03577	9	3.4424	2.515	m02319c	kynurenine[c]	1.4038	0.080185	1	4.7376	0
m02173c	inositol-1-phosphate[c]	1.7947	0.036354	15	2.9682	2.6244	m01410s	butyrate[s]	1.802	0.03577	9	3.4424	2.515	m03151c	xanthurenate[c]	1.4038	0.080185	1	4.7376	0
m02815c	pyridoxamine[c]	1.7849	0.037142	4	3.8965	0.56454	m01986s	glycine[s]	1.7984	0.036057	15	3.1487	2.5555	m01592c	CMP-N-acetylneuraminate[c]	1.3983	0.081015	7	2.8918	1.7595
m02816c	pyridoxamine-phosphate[c]	1.7849	0.037142	4	3.8965	0.56454	m01963c	glucosamine-6-phosphate[c]	1.7845	0.037172	6	3.723	2.0774	m00106r	(6Z,9Z)-octadecadienoyl-CoA[r]	1.3875	0.08265	3	3.4613	0.61249
m02817c	pyridoxine[c]	1.7849	0.037142	4	3.8965	0.56454	m01383s	beta-alanine[s]	1.7653	0.038757	2	4.8525	0.28692	m00127r	(9E)-octadecenoyl-CoA[r]	1.3875	0.08265	3	3.4613	0.61249
m02180m	isobutyryl-CoA[m]	1.7696	0.038395	5	3.6799	1.7515	m01688c	dGTP[c]	1.7623	0.039006	15	3.1284	1.788	m00530c	1D-myo-inositol-4-phosphate[c]	1.3774	0.084197	2	3.8228	0.012682
m01785c	erythrose-4-phosphate[c]	1.7688	0.038465	3	4.1713	2.184	m03110g	UDP-N-acetyl-D-galactosamine[g]	1.7621	0.039026	2	4.8476	0.54581	m02532c	N-acetyl-L-aspartate[c]	1.3746	0.084631	1	4.6758	0
m02884c	sedoheptulose-7-phosphate[c]	1.7688	0.038465	3	4.1713	2.184	m00810s	3-keto-beta-D-galactose[s]	1.7533	0.039773	2	4.8341	0.78462	m03197c	N-Acetylaspartylglutamate[c]	1.3746	0.084631	1	4.6758	0
m00788c	3-hydroxy-L-kynurenine[c]	1.7647	0.038806	4	3.8747	2.6352	m00812s	3-ketolactose[s]	1.7533	0.039773	2	4.8341	0.78462	m03198c	N-Acetylaspartylglutamylglutamate[c]	1.3746	0.084631	1	4.6758	0
m02941r	stearoyl-CoA[r]	1.7543	0.039686	11	3.1039	1.549	m02328s	LacCer pool[s]	1.7533	0.039773	2	4.8341	0.78462	m00053m	(2E)-hexenoyl-CoA[m]	1.3725	0.084954	1	4.6714	0
m02795r	prostaglandin I2[r]	1.7538	0.039736	1	5.7436	0	m02332s	lactose[s]	1.7533	0.039773	2	4.8341	0.78462	m00063m	(2E)-pentenoyl-CoA[m]	1.3725	0.084954	1	4.6714	0
m01410s	butyrate[s]	1.7492	0.040125	16	2.9161	2.3805	m02529c	N-acetylglucosamine-6-phosphate[c]	1.7512	0.039957	2	4.8308	0.34782	m00663m	2-methylbutyryl-CoA[m]	1.3725	0.084954	1	4.6714	0
m00134c	(9Z,12Z,15Z,18Z,21Z)-tetracosapentaenoyl-CoA[c]	1.7446	0.040528	14	2.9737	1.9891	m01983s	glycerol[s]	1.7495	0.040099	3	4.3454	1.9798	m02122m	hexanoyl-CoA[m]	1.3725	0.084954	1	4.6714	0
m02814c	pyridoxal-phosphate[c]	1.7438	0.0406	6	3.5073	1.7178	m02015g	GM3[g]	1.743	0.040669	1	5.9381	0	m02468m	methacrylyl-CoA[m]	1.3725	0.084954	1	4.6714	0
m02527c	N-acetylglucosamine[c]	1.7416	0.040788	5	3.6527	1.6749	m02360c	leucine[c]	1.7342	0.041443	13	3.185	2.5287	m02694m	pentanoyl-CoA[m]	1.3725	0.084954	1	4.6714	0
m01972l	glucosylceramide pool[l]	1.7413	0.040813	2	4.6281	1.0759	m02993s	threonine[s]	1.7268	0.042101	13	3.1805	2.4716	m02999m	tiglyl-CoA[m]	1.3725	0.084954	1	4.6714	0
m02039p	H+[p]	1.7412	0.040824	34	2.6148	2.1303	m01306s	AKG[s]	1.704	0.04419	5	3.7935	2.4116	m00529c	1D-myo-inositol-3-phosphate[c]	1.367	0.085811	2	3.8074	0.034557
m01383c	beta-alanine[c]	1.7346	0.041404	10	3.1554	1.8328	m02455c	mannose-6-phosphate[c]	1.704	0.044191	5	3.7935	1.6365	m00098c	(5S,6S)-epoxy-(15R)-hydroxy-ETE[c]	1.3407	0.090003	1	4.6043	0
m01910s	galactose[s]	1.7311	0.041716	10	3.153	2.5077	m02774m	propanoyl-CoA[m]	1.6697	0.04749	9	3.3462	1.7239	m00098p	(5S,6S)-epoxy-(15R)-hydroxy-ETE[p]	1.3407	0.090003	1	4.6043	0
m01452r	cholesterol-ester-10,13,16,19-docosa[r]	1.7205	0.042668	3	4.1111	1.0304	m01744c	D-serine[c]	1.668	0.047656	1	5.7743	0	m00098r	(5S,6S)-epoxy-(15R)-hydroxy-ETE[r]	1.3407	0.090003	1	4.6043	0
m01453r	cholesterol-ester-10,13,16-docosa[r]	1.7205	0.042668	3	4.1111	1.0304	m01744s	D-serine[s]	1.668	0.047656	1	5.7743	0	m00277c	11,12-DHET[c]	1.3407	0.090003	1	4.6043	0
m01454r	cholesterol-ester-10-hepta[r]	1.7205	0.042668	3	4.1111	1.0304	m01753c	dTTP[c]	1.6554	0.048921	12	3.1775	1.8637	m00314c	12,13-hydroxyoctadec-9(z)-enoate[c]	1.3407	0.090003	1	4.6043	0
m01455r	cholesterol-ester-11,14,17-eico[r]	1.7205	0.042668	3	4.1111	1.0304	m00671c	2-oxobutyrate[c]	1.6499	0.049481	6	3.6035	2.8752	m00314r	12,13-hydroxyoctadec-9(z)-enoate[r]	1.3407	0.090003	1	4.6043	0
m01456r	cholesterol-ester-11,14-eicosa[r]	1.7205	0.042668	3	4.1111	1.0304	m01959c	globoside[c]	1.6398	0.050525	4	3.9277	2.3709	m00364c	14,15-DHET[c]	1.3407	0.090003	1	4.6043	0
m01457r	cholesterol-ester-11-docose[r]	1.7205	0.042668	3	4.1111	1.0304	m02030g	GT1b[g]	1.6363	0.050886	2	4.6534	0.014809	m00386c	15-epi-lipoxin A4[c]	1.3407	0.090003	1	4.6043	0
m01458r	cholesterol-ester-11-eico[r]	1.7205	0.042668	3	4.1111	1.0304	m02491c	monosialylgalactosylgloboside[c]	1.6363	0.050886	2	4.6534	0.014809	m00386p	15-epi-lipoxin A4[p]	1.3407	0.090003	1	4.6043	0
m01459r	cholesterol-ester-12,15,18,21-tetracosa[r]	1.7205	0.042668	3	4.1111	1.0304	m02905g	sialyl-galactosylgloboside[g]	1.6363	0.050886	2	4.6534	0.014809	m00387c	15-epi-lipoxin A5[c]	1.3407	0.090003	1	4.6043	0
m01460r	cholesterol-ester-13,16,19-doco[r]	1.7205	0.042668	3	4.1111	1.0304	m01560l	chondroitin sulfate E (GalNAc4,6diS-GlcA), degradation product 6[l]	1.6335	0.051184	7	3.4747	2.0991	m00387p	15-epi-lipoxin A5[p]	1.3407	0.090003	1	4.6043	0
m01461r	cholesterol-ester-13,16-docosa[r]	1.7205	0.042668	3	4.1111	1.0304	m01100c	5-formyl-THF[c]	1.6331	0.051228	2	4.6484	0.98207	m00387r	15-epi-lipoxin A5[r]	1.3407	0.090003	1	4.6043	0
m01462r	cholesterol-ester-13-docose[r]	1.7205	0.042668	3	4.1111	1.0304	m01972l	glucosylceramide pool[l]	1.6199	0.052624	2	4.6281	1.0759	m00388c	15-epi-lipoxin B4[c]	1.3407	0.090003	1	4.6043	0
m01463r	cholesterol-ester-13-eicose[r]	1.7205	0.042668	3	4.1111	1.0304	m01452r	cholesterol-ester-10,13,16,19-docosa[r]	1.6181	0.052822	2	4.6252	0.7332	m00388r	15-epi-lipoxin B4[r]	1.3407	0.090003	1	4.6043	0
m01464r	cholesterol-ester-13-octade[r]	1.7205	0.042668	3	4.1111	1.0304	m01453r	cholesterol-ester-10,13,16-docosa[r]	1.6181	0.052822	2	4.6252	0.7332	m00389c	15-epi-lipoxin B5[c]	1.3407	0.090003	1	4.6043	0
m01465r	cholesterol-ester-15-tetra[r]	1.7205	0.042668	3	4.1111	1.0304	m01454r	cholesterol-ester-10-hepta[r]	1.6181	0.052822	2	4.6252	0.7332	m00389p	15-epi-lipoxin B5[p]	1.3407	0.090003	1	4.6043	0
m01466r	cholesterol-ester-4,7,10,13,16,19-doco[r]	1.7205	0.042668	3	4.1111	1.0304	m01455r	cholesterol-ester-11,14,17-eico[r]	1.6181	0.052822	2	4.6252	0.7332	m01038c	5(S),6(S)-epoxy-15(R)-HEPE[c]	1.3407	0.090003	1	4.6043	0
m01467r	cholesterol-ester-4,7,10,13,16-docosa[r]	1.7205	0.042668	3	4.1111	1.0304	m01456r	cholesterol-ester-11,14-eicosa[r]	1.6181	0.052822	2	4.6252	0.7332	m01038p	5(S),6(S)-epoxy-15(R)-HEPE[p]	1.3407	0.090003	1	4.6043	0
m01468r	cholesterol-ester-5,8,11,14,17-eico[r]	1.7205	0.042668	3	4.1111	1.0304	m01457r	cholesterol-ester-11-docose[r]	1.6181	0.052822	2	4.6252	0.7332	m01038r	5(S),6(S)-epoxy-15(R)-HEPE[r]	1.3407	0.090003	1	4.6043	0
m01469r	cholesterol-ester-5,8,11-eico[r]	1.7205	0.042668	3	4.1111	1.0304	m01458r	cholesterol-ester-11-eico[r]	1.6181	0.052822	2	4.6252	0.7332	m01051c	5,6-DHET[c]	1.3407	0.090003	1	4.6043	0
m01470r	cholesterol-ester-5-tetra[r]	1.7205	0.042668	3	4.1111	1.0304	m01459r	cholesterol-ester-12,15,18,21-tetracosa[r]	1.6181	0.052822	2	4.6252	0.7332	m01058c	5,6-epoxytetraene[c]	1.3407	0.090003	1	4.6043	0
m01471r	cholesterol-ester-6,9,12,15,18,21-tetra[r]	1.7205	0.042668	3	4.1111	1.0304	m01460r	cholesterol-ester-13,16,19-doco[r]	1.6181	0.052822	2	4.6252	0.7332	m01058n	5,6-epoxytetraene[n]	1.3407	0.090003	1	4.6043	0
m01472r	cholesterol-ester-6,9,12,15,18-tetraco[r]	1.7205	0.042668	3	4.1111	1.0304	m01461r	cholesterol-ester-13,16-docosa[r]	1.6181	0.052822	2	4.6252	0.7332	m01058p	5,6-epoxytetraene[p]	1.3407	0.090003	1	4.6043	0
m01473r	cholesterol-ester-6,9,12,15-octa[r]	1.7205	0.042668	3	4.1111	1.0304	m01462r	cholesterol-ester-13-docose[r]	1.6181	0.052822	2	4.6252	0.7332	m01058r	5,6-epoxytetraene[r]	1.3407	0.090003	1	4.6043	0
m01474r	cholesterol-ester-6,9-octa[r]	1.7205	0.042668	3	4.1111	1.0304	m01463r	cholesterol-ester-13-eicose[r]	1.6181	0.052822	2	4.6252	0.7332	m01208c	8,9-DHET[c]	1.3407	0.090003	1	4.6043	0
m01475r	cholesterol-ester-7,10,13,16,19-docosa[r]	1.7205	0.042668	3	4.1111	1.0304	m01464r	cholesterol-ester-13-octade[r]	1.6181	0.052822	2	4.6252	0.7332	m01220c	9,10-hydroxyoctadec-12(Z)-enoate[c]	1.3407	0.090003	1	4.6043	0
m01476r	cholesterol-ester-7,10,13,16-docosa[r]	1.7205	0.042668	3	4.1111	1.0304	m01465r	cholesterol-ester-15-tetra[r]	1.6181	0.052822	2	4.6252	0.7332	m01220r	9,10-hydroxyoctadec-12(Z)-enoate[r]	1.3407	0.090003	1	4.6043	0
m01477r	cholesterol-ester-7-hexa[r]	1.7205	0.042668	3	4.1111	1.0304	m01466r	cholesterol-ester-4,7,10,13,16,19-doco[r]	1.6181	0.052822	2	4.6252	0.7332	m02395c	lipoxin A4[c]	1.3407	0.090003	1	4.6043	0
m01478r	cholesterol-ester-7-octade[r]	1.7205	0.042668	3	4.1111	1.0304	m01467r	cholesterol-ester-4,7,10,13,16-docosa[r]	1.6181	0.052822	2	4.6252	0.7332	m02395n	lipoxin A4[n]	1.3407	0.090003	1	4.6043	0
m01479r	cholesterol-ester-7-tetrade[r]	1.7205	0.042668	3	4.1111	1.0304	m01468r	cholesterol-ester-5,8,11,14,17-eico[r]	1.6181	0.052822	2	4.6252	0.7332	m02395p	lipoxin A4[p]	1.3407	0.090003	1	4.6043	0
m01480r	cholesterol-ester-8,11,14,17-eico[r]	1.7205	0.042668	3	4.1111	1.0304	m01469r	cholesterol-ester-5,8,11-eico[r]	1.6181	0.052822	2	4.6252	0.7332	m02395r	lipoxin A4[r]	1.3407	0.090003	1	4.6043	0
m01481r	cholesterol-ester-8,11-eico[r]	1.7205	0.042668	3	4.1111	1.0304	m01470r	cholesterol-ester-5-tetra[r]	1.6181	0.052822	2	4.6252	0.7332	m02396c	lipoxin B4[c]	1.3407	0.090003	1	4.6043	0
m01482r	cholesterol-ester-9,12,15,18,21-tetra[r]	1.7205	0.042668	3	4.1111	1.0304	m01471r	cholesterol-ester-6,9,12,15,18,21-tetra[r]	1.6181	0.052822	2	4.6252	0.7332	m02396n	lipoxin B4[n]	1.3407	0.090003	1	4.6043	0
m01483r	cholesterol-ester-9,12,15,18-tetraco[r]	1.7205	0.042668	3	4.1111	1.0304	m01472r	cholesterol-ester-6,9,12,15,18-tetraco[r]	1.6181	0.052822	2	4.6252	0.7332	m03055c	trioxilin A3[c]	1.3407	0.090003	1	4.6043	0
m01484r	cholesterol-ester-9-eicose[r]	1.7205	0.042668	3	4.1111	1.0304	m01473r	cholesterol-ester-6,9,12,15-octa[r]	1.6181	0.052822	2	4.6252	0.7332	m00755p	3alpha,7alpha-dihydroxy-5beta-cholest-24-enoyl-CoA[p]	1.3289	0.091946	1	4.5792	0
m01485r	cholesterol-ester-9-heptade[r]	1.7205	0.042668	3	4.1111	1.0304	m01474r	cholesterol-ester-6,9-octa[r]	1.6181	0.052822	2	4.6252	0.7332	m01421m	carbonate[m]	1.3283	0.09204	1	4.578	0
m01486r	cholesterol-ester-9-octa[r]	1.7205	0.042668	3	4.1111	1.0304	m01475r	cholesterol-ester-7,10,13,16,19-docosa[r]	1.6181	0.052822	2	4.6252	0.7332	m01334r	AMP[r]	1.3252	0.092551	3	3.3857	0.69137
m01487r	cholesterol-ester-9-tetrade[r]	1.7205	0.042668	3	4.1111	1.0304	m01476r	cholesterol-ester-7,10,13,16-docosa[r]	1.6181	0.052822	2	4.6252	0.7332	m01941c	GD1a[c]	1.324	0.092751	3	3.3843	1.5938
m01488r	cholesterol-ester-arach[r]	1.7205	0.042668	3	4.1111	1.0304	m01477r	cholesterol-ester-7-hexa[r]	1.6181	0.052822	2	4.6252	0.7332	m02010c	GM1b[c]	1.324	0.092751	3	3.3843	1.5938
m01489r	cholesterol-ester-cis-vac[r]	1.7205	0.042668	3	4.1111	1.0304	m01478r	cholesterol-ester-7-octade[r]	1.6181	0.052822	2	4.6252	0.7332	m02010g	GM1b[g]	1.324	0.092751	3	3.3843	1.5938
m01490r	cholesterol-ester-dihomo-gamma[r]	1.7205	0.042668	3	4.1111	1.0304	m01479r	cholesterol-ester-7-tetrade[r]	1.6181	0.052822	2	4.6252	0.7332	m01256c	acetone[c]	1.3225	0.092998	5	3.0162	2.416
m01491r	cholesterol-ester-docosa[r]	1.7205	0.042668	3	4.1111	1.0304	m01480r	cholesterol-ester-8,11,14,17-eico[r]	1.6181	0.052822	2	4.6252	0.7332	m00585r	20-COOH-LTB4[r]	1.3156	0.094149	5	3.0097	1.6104
m01492r	cholesterol-ester-eico[r]	1.7205	0.042668	3	4.1111	1.0304	m01481r	cholesterol-ester-8,11-eico[r]	1.6181	0.052822	2	4.6252	0.7332	m00586p	20-COOH-LTE4[p]	1.3156	0.094149	5	3.0097	1.6104
m01493r	cholesterol-ester-gamma-lin[r]	1.7205	0.042668	3	4.1111	1.0304	m01482r	cholesterol-ester-9,12,15,18,21-tetra[r]	1.6181	0.052822	2	4.6252	0.7332	m02039p	H+[p]	1.2964	0.097427	19	2.4007	2.1245
m01494r	cholesterol-ester-heneico[r]	1.7205	0.042668	3	4.1111	1.0304	m01483r	cholesterol-ester-9,12,15,18-tetraco[r]	1.6181	0.052822	2	4.6252	0.7332	m00103c	(5Z,8Z,11Z,14Z,17Z)-eicosapentaenoyl-CoA[c]	1.2872	0.099009	8	2.7371	2.8404
m01495r	cholesterol-ester-hepta[r]	1.7205	0.042668	3	4.1111	1.0304	m01484r	cholesterol-ester-9-eicose[r]	1.6181	0.052822	2	4.6252	0.7332	m00106c	(6Z,9Z)-octadecadienoyl-CoA[c]	1.2872	0.099009	8	2.7371	2.8404
m01496r	cholesterol-ester-hexacosa[r]	1.7205	0.042668	3	4.1111	1.0304	m01485r	cholesterol-ester-9-heptade[r]	1.6181	0.052822	2	4.6252	0.7332	m00108c	(6Z,9Z,12Z,15Z)-octadecatetraenoyl-CoA[c]	1.2872	0.099009	8	2.7371	2.8404
m01497r	cholesterol-ester-hexecose[r]	1.7205	0.042668	3	4.1111	1.0304	m01486r	cholesterol-ester-9-octa[r]	1.6181	0.052822	2	4.6252	0.7332	m00125c	(8Z,11Z,14Z,17Z)-eicosatetraenoyl-CoA[c]	1.2872	0.099009	8	2.7371	2.8404
m01498r	cholesterol-ester-laur[r]	1.7205	0.042668	3	4.1111	1.0304	m01487r	cholesterol-ester-9-tetrade[r]	1.6181	0.052822	2	4.6252	0.7332	m01697c	dihomo-gamma-linolenoyl-CoA[c]	1.2872	0.099009	8	2.7371	2.8404
m01499r	cholesterol-ester-lin[r]	1.7205	0.042668	3	4.1111	1.0304	m01488r	cholesterol-ester-arach[r]	1.6181	0.052822	2	4.6252	0.7332	m01934c	gamma-linolenoyl-CoA[c]	1.2872	0.099009	8	2.7371	2.8404
m01500r	cholesterol-ester-linolen[r]	1.7205	0.042668	3	4.1111	1.0304	m01489r	cholesterol-ester-cis-vac[r]	1.6181	0.052822	2	4.6252	0.7332	m02390c	linolenoyl-CoA[c]	1.2872	0.099009	8	2.7371	2.8404
m01501r	cholesterol-ester-myrist[r]	1.7205	0.042668	3	4.1111	1.0304	m01490r	cholesterol-ester-dihomo-gamma[r]	1.6181	0.052822	2	4.6252	0.7332	m02647c	oleoyl-CoA[c]	1.2872	0.099009	8	2.7371	2.8404
m01502r	cholesterol-ester-nanode[r]	1.7205	0.042668	3	4.1111	1.0304	m01491r	cholesterol-ester-docosa[r]	1.6181	0.052822	2	4.6252	0.7332	m02578c	NH3[c]	1.2823	0.099863	12	2.5551	2.3776
m01503r	cholesterol-ester-ol[r]	1.7205	0.042668	3	4.1111	1.0304	m01492r	cholesterol-ester-eico[r]	1.6181	0.052822	2	4.6252	0.7332	m02681c	PAP[c]	1.2806	0.10017	7	2.7977	2.2706
m01504r	cholesterol-ester-palm[r]	1.7205	0.042668	3	4.1111	1.0304	m01493r	cholesterol-ester-gamma-lin[r]	1.6181	0.052822	2	4.6252	0.7332	m00785m	3-hydroxyisobutyryl-CoA[m]	1.2793	0.1004	1	4.4744	0
m01505r	cholesterol-ester-palmn[r]	1.7205	0.042668	3	4.1111	1.0304	m01494r	cholesterol-ester-heneico[r]	1.6181	0.052822	2	4.6252	0.7332	m02142m	hydracrylate[m]	1.2793	0.1004	1	4.4744	0
m01506r	cholesterol-ester-penta[r]	1.7205	0.042668	3	4.1111	1.0304	m01495r	cholesterol-ester-hepta[r]	1.6181	0.052822	2	4.6252	0.7332	m01334g	AMP[g]	1.2665	0.10268	7	2.7864	2.3894
m01507r	cholesterol-ester-stea[r]	1.7205	0.042668	3	4.1111	1.0304	m01496r	cholesterol-ester-hexacosa[r]	1.6181	0.052822	2	4.6252	0.7332	m01419g	cAMP[g]	1.2665	0.10268	7	2.7864	2.3894
m01508r	cholesterol-ester-tetraco[r]	1.7205	0.042668	3	4.1111	1.0304	m01497r	cholesterol-ester-hexecose[r]	1.6181	0.052822	2	4.6252	0.7332	m01433g	cGMP[g]	1.2665	0.10268	7	2.7864	2.3894
m01509r	cholesterol-ester-trico[r]	1.7205	0.042668	3	4.1111	1.0304	m01498r	cholesterol-ester-laur[r]	1.6181	0.052822	2	4.6252	0.7332	m01433n	cGMP[n]	1.2665	0.10268	7	2.7864	2.3894
m01510r	cholesterol-ester-tridec[r]	1.7205	0.042668	3	4.1111	1.0304	m01499r	cholesterol-ester-lin[r]	1.6181	0.052822	2	4.6252	0.7332	m02016g	GMP[g]	1.2665	0.10268	7	2.7864	2.3894
m01845c	fructose-6-phosphate[c]	1.7169	0.043001	20	2.7985	2.3374	m01500r	cholesterol-ester-linolen[r]	1.6181	0.052822	2	4.6252	0.7332	m02016n	GMP[n]	1.2665	0.10268	7	2.7864	2.3894
m01742s	D-proline[s]	1.7153	0.043146	1	5.6608	0	m01501r	cholesterol-ester-myrist[r]	1.6181	0.052822	2	4.6252	0.7332	m01996c	glycogenin[c]	1.2655	0.10285	3	3.3133	1.1138
m00524c	1D-myo-inositol-1,3,4-trisphosphate[c]	1.7112	0.043522	4	3.8169	1.8558	m01502r	cholesterol-ester-nanode[r]	1.6181	0.052822	2	4.6252	0.7332	m01590g	CMP[g]	1.2634	0.10323	8	2.7193	1.7635
m01981c	glyceraldehyde[c]	1.7059	0.044017	14	2.9514	1.4246	m01503r	cholesterol-ester-ol[r]	1.6181	0.052822	2	4.6252	0.7332	m01592g	CMP-N-acetylneuraminate[g]	1.2634	0.10323	8	2.7193	1.7635
m00918c	3-sulfinoalanine[c]	1.7021	0.044372	7	3.3613	1.6297	m01504r	cholesterol-ester-palm[r]	1.6181	0.052822	2	4.6252	0.7332	m00003r	(10Z)-heptadecenoic acid[r]	1.2618	0.10351	2	3.6505	0.73179
m02946l	sulfate[l]	1.6957	0.044969	16	2.8872	2.4889	m01505r	cholesterol-ester-palmn[r]	1.6181	0.052822	2	4.6252	0.7332	m00008r	(11Z,14Z)-eicosadienoic acid[r]	1.2618	0.10351	2	3.6505	0.73179
m01252s	acetate[s]	1.693	0.045226	9	3.1882	2.65	m01506r	cholesterol-ester-penta[r]	1.6181	0.052822	2	4.6252	0.7332	m00010r	(11Z,14Z,17Z)-eicosatrienoic acid[r]	1.2618	0.10351	2	3.6505	0.73179
m00277c	11,12-DHET[c]	1.6924	0.045289	2	4.5533	0.072124	m01507r	cholesterol-ester-stea[r]	1.6181	0.052822	2	4.6252	0.7332	m00017r	(13Z)-eicosenoic acid[r]	1.2618	0.10351	2	3.6505	0.73179
m00314c	12,13-hydroxyoctadec-9(z)-enoate[c]	1.6924	0.045289	2	4.5533	0.072124	m01508r	cholesterol-ester-tetraco[r]	1.6181	0.052822	2	4.6252	0.7332	m00019r	(13Z)-octadecenoic acid[r]	1.2618	0.10351	2	3.6505	0.73179
m00314r	12,13-hydroxyoctadec-9(z)-enoate[r]	1.6924	0.045289	2	4.5533	0.072124	m01509r	cholesterol-ester-trico[r]	1.6181	0.052822	2	4.6252	0.7332	m00021r	(13Z,16Z)-docosadienoic acid[r]	1.2618	0.10351	2	3.6505	0.73179
m00364c	14,15-DHET[c]	1.6924	0.045289	2	4.5533	0.072124	m01510r	cholesterol-ester-tridec[r]	1.6181	0.052822	2	4.6252	0.7332	m00094r	(4Z,7Z,10Z,13Z,16Z)-DPA[r]	1.2618	0.10351	2	3.6505	0.73179
m00386c	15-epi-lipoxin A4[c]	1.6924	0.045289	2	4.5533	0.072124	m01742s	D-proline[s]	1.6161	0.05304	1	5.6608	0	m00104r	(6Z,9Z)-octadecadienoic acid[r]	1.2618	0.10351	2	3.6505	0.73179
m00386p	15-epi-lipoxin A4[p]	1.6924	0.045289	2	4.5533	0.072124	m01785c	erythrose-4-phosphate[c]	1.6115	0.053532	3	4.1713	2.184	m00111r	(6Z,9Z,12Z,15Z,18Z)-TPA[r]	1.2618	0.10351	2	3.6505	0.73179
m00387c	15-epi-lipoxin A5[c]	1.6924	0.045289	2	4.5533	0.072124	m02884c	sedoheptulose-7-phosphate[c]	1.6115	0.053532	3	4.1713	2.184	m00114r	(6Z,9Z,12Z,15Z,18Z,21Z)-THA[r]	1.2618	0.10351	2	3.6505	0.73179
m00387p	15-epi-lipoxin A5[p]	1.6924	0.045289	2	4.5533	0.072124	m01307s	alanine[s]	1.6042	0.054336	14	3.0718	2.42	m00115r	(7Z)-octadecenoic acid[r]	1.2618	0.10351	2	3.6505	0.73179
m00387r	15-epi-lipoxin A5[r]	1.6924	0.045289	2	4.5533	0.072124	m02815c	pyridoxamine[c]	1.5977	0.05505	3	4.1539	0.28377	m00117r	(7Z)-tetradecenoic acid[r]	1.2618	0.10351	2	3.6505	0.73179
m00388c	15-epi-lipoxin B4[c]	1.6924	0.045289	2	4.5533	0.072124	m02816c	pyridoxamine-phosphate[c]	1.5977	0.05505	3	4.1539	0.28377	m00128r	(9E)-tetradecenoic acid[r]	1.2618	0.10351	2	3.6505	0.73179
m00388r	15-epi-lipoxin B4[r]	1.6924	0.045289	2	4.5533	0.072124	m02817c	pyridoxine[c]	1.5977	0.05505	3	4.1539	0.28377	m00132r	(9Z,12Z,15Z,18Z)-TTA[r]	1.2618	0.10351	2	3.6505	0.73179
m00389c	15-epi-lipoxin B5[c]	1.6924	0.045289	2	4.5533	0.072124	m01694l	digalactosylceramide[l]	1.5815	0.056883	1	5.5852	0	m00135r	(9Z,12Z,15Z,18Z,21Z)-TPA[r]	1.2618	0.10351	2	3.6505	0.73179
m00389p	15-epi-lipoxin B5[p]	1.6924	0.045289	2	4.5533	0.072124	m00367c	14-demethyllanosterol[c]	1.5805	0.056997	1	5.583	0	m00257m	10,11-dihydro-LTB4[m]	1.2618	0.10351	2	3.6505	0.73179
m01051c	5,6-DHET[c]	1.6924	0.045289	2	4.5533	0.072124	m00941c	4,4-dimethyl-5alpha-cholesta-8,14,24-trien-3beta-ol[c]	1.5805	0.056997	1	5.583	0	m00257p	10,11-dihydro-LTB4[p]	1.2618	0.10351	2	3.6505	0.73179
m01208c	8,9-DHET[c]	1.6924	0.045289	2	4.5533	0.072124	m02184s	isoleucine[s]	1.58	0.057058	11	3.1755	2.7049	m00258c	10,11-dihydro-LTB4-CoA[c]	1.2618	0.10351	2	3.6505	0.73179
m01220c	9,10-hydroxyoctadec-12(Z)-enoate[c]	1.6924	0.045289	2	4.5533	0.072124	m02360s	leucine[s]	1.58	0.057058	11	3.1755	2.7049	m00258m	10,11-dihydro-LTB4-CoA[m]	1.2618	0.10351	2	3.6505	0.73179
m01220r	9,10-hydroxyoctadec-12(Z)-enoate[r]	1.6924	0.045289	2	4.5533	0.072124	m03135s	valine[s]	1.58	0.057058	11	3.1755	2.7049	m00258p	10,11-dihydro-LTB4-CoA[p]	1.2618	0.10351	2	3.6505	0.73179
m02395c	lipoxin A4[c]	1.6924	0.045289	2	4.5533	0.072124	m02008c	GM1[c]	1.5715	0.058033	9	3.2748	2.5494	m00258r	10,11-dihydro-LTB4-CoA[r]	1.2618	0.10351	2	3.6505	0.73179
m02395n	lipoxin A4[n]	1.6924	0.045289	2	4.5533	0.072124	m01597l	CoA[l]	1.5698	0.058236	1	5.5595	0	m00260r	10,13,16,19-docosatetraenoic acid[r]	1.2618	0.10351	2	3.6505	0.73179
m02395p	lipoxin A4[p]	1.6924	0.045289	2	4.5533	0.072124	m01674l	dephospho-CoA[l]	1.5698	0.058236	1	5.5595	0	m00265r	10,13,16-docosatriynoic acid[r]	1.2618	0.10351	2	3.6505	0.73179
m02395r	lipoxin A4[r]	1.6924	0.045289	2	4.5533	0.072124	m00775c	3-hydroxyanthranilate[c]	1.5672	0.058533	1	5.554	0	m00315r	12,15,18,21-tetracosatetraenoic acid[r]	1.2618	0.10351	2	3.6505	0.73179
m03055c	trioxilin A3[c]	1.6924	0.045289	2	4.5533	0.072124	m01415m	calcidiol[m]	1.5659	0.058689	2	4.5446	0.08207	m00341r	13,16,19-docosatrienoic acid[r]	1.2618	0.10351	2	3.6505	0.73179
m01590g	CMP[g]	1.6889	0.04562	14	2.9416	2.1574	m02378c	L-gulonate[c]	1.565	0.058786	2	4.5433	0.092288	m00582c	20-CoA-20-oxo-LTB4[c]	1.2618	0.10351	2	3.6505	0.73179
m01592g	CMP-N-acetylneuraminate[g]	1.6889	0.04562	14	2.9416	2.1574	m01369c	asparagine[c]	1.5639	0.05892	16	2.9902	2.3265	m00582r	20-CoA-20-oxo-LTB4[r]	1.2618	0.10351	2	3.6505	0.73179
m02378c	L-gulonate[c]	1.6858	0.045914	2	4.5433	0.092288	m01159l	6-deoxy-L-galactose[l]	1.5636	0.058959	2	4.5411	0.14066	m01120c	5-oxo-12(R)-hydroxy-eicosa-(8E,10E,14Z)-trienoyl-CoA[c]	1.2618	0.10351	2	3.6505	0.73179
m01159l	6-deoxy-L-galactose[l]	1.6843	0.046057	2	4.5411	0.14066	m01159s	6-deoxy-L-galactose[s]	1.5636	0.058959	2	4.5411	0.14066	m01120m	5-oxo-12(R)-hydroxy-eicosa-(8E,10E,14Z)-trienoyl-CoA[m]	1.2618	0.10351	2	3.6505	0.73179
m01159s	6-deoxy-L-galactose[s]	1.6843	0.046057	2	4.5411	0.14066	m01652l	de-Fuc form of PA6[l]	1.5636	0.058959	2	4.5411	0.14066	m01120p	5-oxo-12(R)-hydroxy-eicosa-(8E,10E,14Z)-trienoyl-CoA[p]	1.2618	0.10351	2	3.6505	0.73179
m01652s	de-Fuc form of PA6[s]	1.6843	0.046057	2	4.5411	0.14066	m01652s	de-Fuc form of PA6[s]	1.5636	0.058959	2	4.5411	0.14066	m01120r	5-oxo-12(R)-hydroxy-eicosa-(8E,10E,14Z)-trienoyl-CoA[r]	1.2618	0.10351	2	3.6505	0.73179
m02237s	keratan sulfate I, degradation product 1[s]	1.6843	0.046057	2	4.5411	0.14066	m02237l	keratan sulfate I, degradation product 1[l]	1.5636	0.058959	2	4.5411	0.14066	m01122c	5-oxo-12(S)-hydroxy-eicosa-(8E,10E,14Z)-trienoyl-CoA[c]	1.2618	0.10351	2	3.6505	0.73179
m02278l	keratan sulfate I[l]	1.6843	0.046057	2	4.5411	0.14066	m02237s	keratan sulfate I, degradation product 1[s]	1.5636	0.058959	2	4.5411	0.14066	m01122m	5-oxo-12(S)-hydroxy-eicosa-(8E,10E,14Z)-trienoyl-CoA[m]	1.2618	0.10351	2	3.6505	0.73179
m02278s	keratan sulfate I[s]	1.6843	0.046057	2	4.5411	0.14066	m02278l	keratan sulfate I[l]	1.5636	0.058959	2	4.5411	0.14066	m01122p	5-oxo-12(S)-hydroxy-eicosa-(8E,10E,14Z)-trienoyl-CoA[p]	1.2618	0.10351	2	3.6505	0.73179
m02672l	PA6[l]	1.6843	0.046057	2	4.5411	0.14066	m02278s	keratan sulfate I[s]	1.5636	0.058959	2	4.5411	0.14066	m01122r	5-oxo-12(S)-hydroxy-eicosa-(8E,10E,14Z)-trienoyl-CoA[r]	1.2618	0.10351	2	3.6505	0.73179
m02672s	PA6[s]	1.6843	0.046057	2	4.5411	0.14066	m02672l	PA6[l]	1.5636	0.058959	2	4.5411	0.14066	m01151c	6,7-dihydro-5-oxo-12-epi-LTB4[c]	1.2618	0.10351	2	3.6505	0.73179
m02008c	GM1[c]	1.683	0.046186	11	3.0577	2.3313	m02672s	PA6[s]	1.5636	0.058959	2	4.5411	0.14066	m01151m	6,7-dihydro-5-oxo-12-epi-LTB4[m]	1.2618	0.10351	2	3.6505	0.73179
m02674r	palmitate[r]	1.6804	0.04644	9	3.1791	1.8464	m02527c	N-acetylglucosamine[c]	1.5595	0.05944	5	3.6527	1.6749	m01151p	6,7-dihydro-5-oxo-12-epi-LTB4[p]	1.2618	0.10351	2	3.6505	0.73179
m01694l	digalactosylceramide[l]	1.6802	0.046459	1	5.5852	0	m01666c	deoxyadenosine[c]	1.5582	0.059596	6	3.522	1.7933	m01151r	6,7-dihydro-5-oxo-12-epi-LTB4[r]	1.2618	0.10351	2	3.6505	0.73179
m01913s	galactosylglycerol[s]	1.679	0.046574	3	4.0593	2.4748	m01383c	beta-alanine[c]	1.5555	0.059913	5	3.6489	2.1394	m01152c	6,7-dihydro-5-oxo-LTB4[c]	1.2618	0.10351	2	3.6505	0.73179
m02993c	threonine[c]	1.6688	0.047576	24	2.7068	2.3441	m01546l	chondroitin sulfate D (GlcNAc6S-GlcA2S), degradation product 3[l]	1.5464	0.061	1	5.5085	0	m01152m	6,7-dihydro-5-oxo-LTB4[m]	1.2618	0.10351	2	3.6505	0.73179
m01597l	CoA[l]	1.6683	0.047629	1	5.5595	0	m02056l	heparan sulfate, degradation product 10[l]	1.5464	0.061	1	5.5085	0	m01152p	6,7-dihydro-5-oxo-LTB4[p]	1.2618	0.10351	2	3.6505	0.73179
m01674l	dephospho-CoA[l]	1.6683	0.047629	1	5.5595	0	m02141l	hyaluronate[l]	1.5464	0.061	1	5.5085	0	m01152r	6,7-dihydro-5-oxo-LTB4[r]	1.2618	0.10351	2	3.6505	0.73179
m02938r	stearate[r]	1.658	0.04866	9	3.163	1.8317	m01369s	asparagine[s]	1.5351	0.062378	13	3.0644	2.5186	m01197r	7-palmitoleic acid[r]	1.2618	0.10351	2	3.6505	0.73179
m01546l	chondroitin sulfate D (GlcNAc6S-GlcA2S), degradation product 3[l]	1.6446	0.050024	1	5.5085	0	m02896s	serine[s]	1.5349	0.062405	13	3.0643	2.5186	m01207r	8,11-eicosadienoic acid[r]	1.2618	0.10351	2	3.6505	0.73179
m02056l	heparan sulfate, degradation product 10[l]	1.6446	0.050024	1	5.5085	0	m01592c	CMP-N-acetylneuraminate[c]	1.5336	0.062564	7	3.3926	2.5435	m01235r	9-eicosenoic acid[r]	1.2618	0.10351	2	3.6505	0.73179
m02141l	hyaluronate[l]	1.6446	0.050024	1	5.5085	0	m01450g	cholesterol[g]	1.5314	0.062834	2	4.4914	1.2093	m01238r	9-heptadecylenic acid[r]	1.2618	0.10351	2	3.6505	0.73179
m01833s	formate[s]	1.6438	0.050113	9	3.1527	2.224	m01833c	formate[c]	1.5287	0.063167	6	3.4958	2.8311	m01291r	adrenic acid[r]	1.2618	0.10351	2	3.6505	0.73179
m01005c	4-hydroxyphenylpyruvate[c]	1.6416	0.050336	4	3.7418	1.5308	m01423c	carnosine[c]	1.5189	0.064391	1	5.4484	0	m01373r	behenic acid[r]	1.2618	0.10351	2	3.6505	0.73179
m01991c	glycogenin G4G4[c]	1.6354	0.050982	4	3.7351	0.64371	m02132c	homocarnosine[c]	1.5189	0.064391	1	5.4484	0	m01432r	cerotic acid[r]	1.2618	0.10351	2	3.6505	0.73179
m01993c	glycogenin G7[c]	1.6354	0.050982	4	3.7351	0.64371	m02808c	PS-LD pool[c]	1.5159	0.064776	9	3.2343	1.8564	m01582r	cis-cetoleic acid[r]	1.2618	0.10351	2	3.6505	0.73179
m02846r	ribulose-5-phosphate[r]	1.633	0.051236	2	4.4626	1.2681	m02846r	ribulose-5-phosphate[r]	1.5128	0.065168	2	4.4626	1.2681	m01583r	cis-erucic acid[r]	1.2618	0.10351	2	3.6505	0.73179
m01975c	glutamine[c]	1.6321	0.051334	30	2.6145	2.2445	m02696m	PEP[m]	1.5119	0.065281	1	5.433	0	m01584r	cis-gondoic acid[r]	1.2618	0.10351	2	3.6505	0.73179
m01731r	dolichyl-D-glucosyl-phosphate[r]	1.6202	0.052594	3	3.986	1.8444	m01900r	G10599[r]	1.4969	0.067212	1	5.4003	0	m01585r	cis-vaccenic acid[r]	1.2618	0.10351	2	3.6505	0.73179
m02771c	propane-1,2-diol[c]	1.6188	0.052741	8	3.2053	1.2635	m02996c	thymidine[c]	1.4935	0.067647	6	3.4646	1.7321	m01689r	DHA[r]	1.2618	0.10351	2	3.6505	0.73179
m01450g	cholesterol[g]	1.6173	0.052903	3	3.9824	1.2282	m02008l	GM1[l]	1.4917	0.067892	1	5.3889	0	m01696r	dihomo-gamma-linolenate[r]	1.2618	0.10351	2	3.6505	0.73179
m01423c	carnosine[c]	1.6167	0.052971	1	5.4484	0	m02814c	pyridoxal-phosphate[c]	1.4888	0.068274	5	3.5838	1.9091	m01741r	DPA[r]	1.2618	0.10351	2	3.6505	0.73179
m02132c	homocarnosine[c]	1.6167	0.052971	1	5.4484	0	m03120c	urate[c]	1.4872	0.068479	2	4.4231	0.35936	m01771r	eicosanoate[r]	1.2618	0.10351	2	3.6505	0.73179
m00599c	20-OH-LTB4[c]	1.605	0.054242	7	3.282	0.94198	m03120s	urate[s]	1.4872	0.068479	2	4.4231	0.35936	m01778r	elaidate[r]	1.2618	0.10351	2	3.6505	0.73179
m00599r	20-OH-LTB4[r]	1.605	0.054242	7	3.282	0.94198	m01645c	dCTP[c]	1.4868	0.068535	14	3.0031	1.786	m01784r	EPA[r]	1.2618	0.10351	2	3.6505	0.73179
m01900r	G10599[r]	1.5943	0.055431	1	5.4003	0	m02403s	L-lactate[s]	1.4863	0.068595	4	3.7602	2.3172	m01932r	gamma-linolenate[r]	1.2618	0.10351	2	3.6505	0.73179
m01280l	adenosine[l]	1.594	0.055466	2	4.4031	0.96129	m01127c	5-oxoproline[c]	1.4835	0.068968	1	5.371	0	m02053r	henicosanoic acid[r]	1.2618	0.10351	2	3.6505	0.73179
m01630l	cytidine[l]	1.594	0.055466	2	4.4031	0.96129	m01169c	6-phospho-D-gluconate[c]	1.4781	0.069685	1	5.3593	0	m02344r	lauric acid[r]	1.2618	0.10351	2	3.6505	0.73179
m02038l	guanosine[l]	1.594	0.055466	2	4.4031	0.96129	m01169r	6-phospho-D-gluconate[r]	1.4781	0.069685	1	5.3593	0	m02385r	lignocerate[r]	1.2618	0.10351	2	3.6505	0.73179
m03123l	uridine[l]	1.594	0.055466	2	4.4031	0.96129	m01446c	cholest-5-ene-3beta,7alpha,24(S)-triol[c]	1.4733	0.070334	1	5.3487	0	m02389r	linolenate[r]	1.2618	0.10351	2	3.6505	0.73179
m02168c	indole-3-acetaldehyde[c]	1.5896	0.055961	6	3.3718	1.7632	m01983c	glycerol[c]	1.4718	0.070532	7	3.3418	1.1808	m02456r	margaric acid[r]	1.2618	0.10351	2	3.6505	0.73179
m02008l	GM1[l]	1.589	0.056025	1	5.3889	0	m01100s	5-formyl-THF[s]	1.4706	0.070701	1	5.3428	0	m02457r	mead acid[r]	1.2618	0.10351	2	3.6505	0.73179
m02868m	saccharopine[m]	1.5885	0.056089	2	4.3947	2.2343	m01830c	folate[c]	1.4706	0.070701	1	5.3428	0	m02494r	myristic acid[r]	1.2618	0.10351	2	3.6505	0.73179
m01595c	CO[c]	1.585	0.056482	2	4.3894	1.1363	m01830s	folate[s]	1.4706	0.070701	1	5.3428	0	m02564r	nervonic acid[r]	1.2618	0.10351	2	3.6505	0.73179
m01957c	globin[c]	1.585	0.056482	2	4.3894	1.1363	m01833m	formate[m]	1.4706	0.070701	1	5.3428	0	m02613r	nonadecylic acid[r]	1.2618	0.10351	2	3.6505	0.73179
m02050c	hemoglobin[c]	1.585	0.056482	2	4.3894	1.1363	m01833r	formate[r]	1.4706	0.070701	1	5.3428	0	m02646r	oleate[r]	1.2618	0.10351	2	3.6505	0.73179
m00101c	(5Z,8Z,11Z)-eicosatrienoyl-CoA[c]	1.5848	0.056506	14	2.8817	1.9627	m02147s	hydroxide[s]	1.4706	0.070701	1	5.3428	0	m02648r	omega-3-arachidonic acid[r]	1.2618	0.10351	2	3.6505	0.73179
m01968c	glucose-6-phosphate[c]	1.5823	0.056786	11	2.9925	2.5723	m02983c	thiamin-P[c]	1.4706	0.070701	1	5.3428	0	m02674r	palmitate[r]	1.2618	0.10351	2	3.6505	0.73179
m01127c	5-oxoproline[c]	1.5808	0.056965	1	5.371	0	m02983s	thiamin-P[s]	1.4706	0.070701	1	5.3428	0	m02675r	palmitolate[r]	1.2618	0.10351	2	3.6505	0.73179
m02421c	L-tyrosyl-tRNA(tyr)[c]	1.5772	0.057377	2	4.3774	1.1815	m02985s	thiamin-PPP[s]	1.4706	0.070701	1	5.3428	0	m02690r	pentadecylic acid[r]	1.2618	0.10351	2	3.6505	0.73179
m03081c	tRNA(tyr)[c]	1.5772	0.057377	2	4.3774	1.1815	m01910c	galactose[c]	1.4696	0.070838	9	3.2007	2.4314	m02745r	physeteric acid[r]	1.2618	0.10351	2	3.6505	0.73179
m00636c	2-bromoacetaldehyde[c]	1.5726	0.057903	18	2.7678	2.0924	m01666s	deoxyadenosine[s]	1.4681	0.071042	2	4.3936	0.95713	m02938r	stearate[r]	1.2618	0.10351	2	3.6505	0.73179
m02143c	hydrobromic acid[c]	1.5726	0.057903	18	2.7678	2.0924	m02010c	GM1b[c]	1.4659	0.071342	3	3.9875	1.1534	m02939r	stearidonic acid[r]	1.2618	0.10351	2	3.6505	0.73179
m02532c	N-acetyl-L-aspartate[c]	1.5719	0.057984	3	3.9258	0.65766	m02010g	GM1b[g]	1.4659	0.071342	3	3.9875	1.1534	m03045r	tricosanoic acid[r]	1.2618	0.10351	2	3.6505	0.73179
m03089c	tryptophan[c]	1.5695	0.058271	18	2.7662	2.626	m01595c	CO[c]	1.4653	0.071415	2	4.3894	1.1363	m03051r	tridecylic acid[r]	1.2618	0.10351	2	3.6505	0.73179
m00004m	(10Z)-heptadecenoyl-CoA[m]	1.5681	0.058427	2	4.3636	1.0371	m01957c	globin[c]	1.4653	0.071415	2	4.3894	1.1363	m03153r	ximenic acid[r]	1.2618	0.10351	2	3.6505	0.73179
m00006m	(11Z)-docosenoyl-CoA[m]	1.5681	0.058427	2	4.3636	1.0371	m02050c	hemoglobin[c]	1.4653	0.071415	2	4.3894	1.1363	m02409m	L-octanoylcarnitine[m]	1.2472	0.10616	1	4.4066	0
m00007m	(11Z)-eicosenoyl-CoA[m]	1.5681	0.058427	2	4.3636	1.0371	m01731r	dolichyl-D-glucosyl-phosphate[r]	1.4646	0.071509	3	3.986	1.8444	m02409p	L-octanoylcarnitine[p]	1.2472	0.10616	1	4.4066	0
m00009m	(11Z,14Z)-eicosadienoyl-CoA[m]	1.5681	0.058427	2	4.3636	1.0371	m02810l	psychosine[l]	1.4598	0.072166	1	5.3193	0	m01528l	chondroitin sulfate B - dermatan sulfate (IdoA2S-GalNAc4S), degradation product 3[l]	1.2436	0.10683	1	4.3989	0
m00012m	(11Z,14Z,17Z)-eicosatrienoyl-CoA[m]	1.5681	0.058427	2	4.3636	1.0371	m02421c	L-tyrosyl-tRNA(tyr)[c]	1.4576	0.072477	2	4.3774	1.1815	m02061l	heparan sulfate, degradation product 15[l]	1.2436	0.10683	1	4.3989	0
m00016m	(13Z)-docosenoyl-CoA[m]	1.5681	0.058427	2	4.3636	1.0371	m03081c	tRNA(tyr)[c]	1.4576	0.072477	2	4.3774	1.1815	m02062l	heparan sulfate, degradation product 16[l]	1.2436	0.10683	1	4.3989	0
m00020m	(13Z)-octadecenoyl-CoA[m]	1.5681	0.058427	2	4.3636	1.0371	m02528c	N-acetylglucosamine-1-phosphate[c]	1.4554	0.072774	1	5.3097	0	m02068l	heparan sulfate, degradation product 21[l]	1.2436	0.10683	1	4.3989	0
m00093m	(4Z,7Z,10Z,13Z,16Z)-docosapentaenoyl-CoA[m]	1.5681	0.058427	2	4.3636	1.0371	m01513c	choline[c]	1.4517	0.073293	5	3.5477	2.2827	m02069l	heparan sulfate, degradation product 22[l]	1.2436	0.10683	1	4.3989	0
m00103m	(5Z,8Z,11Z,14Z,17Z)-eicosapentaenoyl-CoA[m]	1.5681	0.058427	2	4.3636	1.0371	m01655c	dehydroascorbic acid[c]	1.4484	0.073756	2	4.3632	0.65956	m01420m	carbamoyl-phosphate[m]	1.2364	0.10816	1	4.3837	0
m00106m	(6Z,9Z)-octadecadienoyl-CoA[m]	1.5681	0.058427	2	4.3636	1.0371	m01655s	dehydroascorbic acid[s]	1.4484	0.073756	2	4.3632	0.65956	m00166m	(R)-methylmalonyl-CoA[m]	1.219	0.11142	3	3.2569	0.26739
m00108m	(6Z,9Z,12Z,15Z)-octadecatetraenoyl-CoA[m]	1.5681	0.058427	2	4.3636	1.0371	m01514c	choloyl-CoA[c]	1.4407	0.074837	1	5.2774	0	m01597p	CoA[p]	1.2183	0.11155	8	2.6856	1.8219
m00119m	(7Z,10Z,13Z,16Z)-docosatetraenoyl-CoA[m]	1.5681	0.058427	2	4.3636	1.0371	m01514m	choloyl-CoA[m]	1.4407	0.074837	1	5.2774	0	m01597m	CoA[m]	1.2021	0.11466	26	2.2699	2.0553
m00121m	(7Z,10Z,13Z,16Z,19Z)-docosapentaenoyl-CoA[m]	1.5681	0.058427	2	4.3636	1.0371	m02471s	methionine[s]	1.4322	0.076042	10	3.1294	2.8466	m01910c	galactose[c]	1.1929	0.11646	2	3.5477	3.0672
m00123m	(8Z,11Z)-eicosadienoyl-CoA[m]	1.5681	0.058427	2	4.3636	1.0371	m02055l	heparan sulfate, degradation product 1[l]	1.4295	0.076424	1	5.2531	0	m01941g	GD1a[g]	1.1905	0.11692	2	3.5442	2.2197
m00125m	(8Z,11Z,14Z,17Z)-eicosatetraenoyl-CoA[m]	1.5681	0.058427	2	4.3636	1.0371	m02057l	heparan sulfate, degradation product 11[l]	1.4295	0.076424	1	5.2531	0	m02030c	GT1b[c]	1.1905	0.11692	2	3.5442	2.2197
m00127m	(9E)-octadecenoyl-CoA[m]	1.5681	0.058427	2	4.3636	1.0371	m02058l	heparan sulfate, degradation product 12[l]	1.4295	0.076424	1	5.2531	0	m02030g	GT1b[g]	1.1905	0.11692	2	3.5442	2.2197
m00262m	10,13,16,19-docosatetraenoyl-CoA[m]	1.5681	0.058427	2	4.3636	1.0371	m02076l	heparan sulfate, degradation product 6[l]	1.4295	0.076424	1	5.2531	0	m02891c	selenomethionine[c]	1.1896	0.11709	3	3.2213	1.5766
m00264m	10,13,16-docosatrienoyl-CoA[m]	1.5681	0.058427	2	4.3636	1.0371	m01324g	alpha-GalNAc-globoside[g]	1.4206	0.077714	1	5.2336	0	m01105c	5-hydroxykynurenamine[c]	1.1773	0.11954	3	3.2063	2.8719
m01237m	9-heptadecenoyl-CoA[m]	1.5681	0.058427	2	4.3636	1.0371	m01750c	dTDP-galactose[c]	1.4206	0.077718	1	5.2335	0	m00569c	2,3-bisphospho-D-glycerate[c]	1.1765	0.11969	2	3.5233	0.19599
m02390m	linolenoyl-CoA[m]	1.5681	0.058427	2	4.3636	1.0371	m01786c	estradiol-17beta 3-glucuronide[c]	1.4183	0.078048	2	4.3168	0.20893	m02776c	prostaglandin A1[c]	1.1676	0.12149	14	2.431	2.2826
m02634m	O-acetylcarnitine[m]	1.5681	0.058427	2	4.3636	1.0371	m01786s	estradiol-17beta 3-glucuronide[s]	1.4183	0.078048	2	4.3168	0.20893	m01074c	5-aminolevulinate[c]	1.1544	0.12417	1	4.2105	0
m02647m	oleoyl-CoA[m]	1.5681	0.058427	2	4.3636	1.0371	m02530c	N-acetyl-L-alanine[c]	1.415	0.078538	1	5.2212	0	m02756c	porphobilinogen[c]	1.1544	0.12417	1	4.2105	0
m01655c	dehydroascorbic acid[c]	1.5679	0.058457	2	4.3632	0.65956	m02540c	N-acetylmethionine[c]	1.415	0.078538	1	5.2212	0	m02026c	GSH[c]	1.1533	0.12438	27	2.2417	1.9754
m01655s	dehydroascorbic acid[s]	1.5679	0.058457	2	4.3632	0.65956	m02546c	N-acetylornithine[c]	1.415	0.078538	1	5.2212	0	m01100m	5-formyl-THF[m]	1.152	0.12466	1	4.2054	0
m01100s	5-formyl-THF[s]	1.5677	0.058481	1	5.3428	0	m01927c	gamma-glutamyl-cysteine[c]	1.4147	0.078573	2	4.3112	0.14135	m00242c	1,2-dibromoethane[c]	1.1407	0.127	1	4.1816	0
m01830s	folate[s]	1.5677	0.058481	1	5.3428	0	m02354c	L-dopa[c]	1.4081	0.07955	1	5.2062	0	m00623c	26-hydroxycholesterol[c]	1.1407	0.127	1	4.1816	0
m01833r	formate[r]	1.5677	0.058481	1	5.3428	0	m02354s	L-dopa[s]	1.4081	0.07955	1	5.2062	0	m00623m	26-hydroxycholesterol[m]	1.1407	0.127	1	4.1816	0
m02983c	thiamin-P[c]	1.5677	0.058481	1	5.3428	0	m02079l	heparan sulfate, degradation product 9[l]	1.4047	0.080058	2	4.2957	1.7152	m00974c	4-bromophenol[c]	1.1407	0.127	1	4.1816	0
m02983s	thiamin-P[s]	1.5677	0.058481	1	5.3428	0	m01975s	glutamine[s]	1.4006	0.080669	12	3.0167	2.6245	m00975c	4-bromophenol-2,3-epoxide[c]	1.1407	0.127	1	4.1816	0
m02985s	thiamin-PPP[s]	1.5677	0.058481	1	5.3428	0	m01451s	cholesterol-ester pool[s]	1.399	0.080913	2	4.2869	0.38202	m01019c	4-nitrocatechol[c]	1.1407	0.127	1	4.1816	0
m00775c	3-hydroxyanthranilate[c]	1.5648	0.058818	2	4.3584	1.6907	m01940c	GAR[c]	1.3939	0.081677	1	5.1751	0	m01415m	calcidiol[m]	1.1407	0.127	1	4.1816	0
m02810l	psychosine[l]	1.5567	0.059766	1	5.3193	0	m01197l	7-palmitoleic acid[l]	1.3795	0.083871	1	5.1437	0	m01448c	cholest-5-ene-3beta,7alpha,27-triol[c]	1.1407	0.127	1	4.1816	0
m01448m	cholest-5-ene-3beta,7alpha,27-triol[m]	1.5488	0.060713	2	4.3341	0.21565	m01362l	arachidonate[l]	1.3795	0.083871	1	5.1437	0	m01448m	cholest-5-ene-3beta,7alpha,27-triol[m]	1.1407	0.127	1	4.1816	0
m03142m	vitamin D3[m]	1.5488	0.060713	2	4.3341	0.21565	m01466l	cholesterol-ester-4,7,10,13,16,19-doco[l]	1.3795	0.083871	1	5.1437	0	m02148c	hydroxyacetone[c]	1.1407	0.127	1	4.1816	0
m02894c	selenophosphate[c]	1.546	0.061058	2	4.3297	0.42527	m01468l	cholesterol-ester-5,8,11,14,17-eico[l]	1.3795	0.083871	1	5.1437	0	m02754c	PNP[c]	1.1407	0.127	1	4.1816	0
m01786c	estradiol-17beta 3-glucuronide[c]	1.5375	0.062088	2	4.3168	0.20893	m01477l	cholesterol-ester-7-hexa[l]	1.3795	0.083871	1	5.1437	0	m03142m	vitamin D3[m]	1.1407	0.127	1	4.1816	0
m01786s	estradiol-17beta 3-glucuronide[s]	1.5375	0.062088	2	4.3168	0.20893	m01488l	cholesterol-ester-arach[l]	1.3795	0.083871	1	5.1437	0	m01910s	galactose[s]	1.1342	0.12835	2	3.4602	3.1909
m01249c	acetaldehyde[c]	1.5373	0.062105	11	2.9634	2.3825	m01490l	cholesterol-ester-dihomo-gamma[l]	1.3795	0.083871	1	5.1437	0	m00653c	2-hydroxyglutarate[c]	1.1286	0.12954	2	3.4518	1.9962
m01514c	choloyl-CoA[c]	1.5373	0.06211	1	5.2774	0	m01499l	cholesterol-ester-lin[l]	1.3795	0.083871	1	5.1437	0	m00077p	(2R,6S,10S)-pristanate[p]	1.1218	0.13098	3	3.1389	1.0261
m01514m	choloyl-CoA[m]	1.5373	0.06211	1	5.2774	0	m01500l	cholesterol-ester-linolen[l]	1.3795	0.083871	1	5.1437	0	m02454c	mannose-1-phosphate[c]	1.1064	0.13427	3	3.1203	0.10746
m02786s	prostaglandin E2[s]	1.537	0.062146	6	3.3255	1.6308	m01501l	cholesterol-ester-myrist[l]	1.3795	0.083871	1	5.1437	0	m01636c	D-4-phosphopantothenate[c]	1.1041	0.13477	1	4.1043	0
m01963c	glucosamine-6-phosphate[c]	1.5363	0.062233	11	2.9627	2.3837	m01503l	cholesterol-ester-ol[l]	1.3795	0.083871	1	5.1437	0	m02623m	N-pantothenoylcysteine[m]	1.1041	0.13477	1	4.1043	0
m03110c	UDP-N-acetyl-D-galactosamine[c]	1.5348	0.062417	6	3.3236	1.8618	m01504l	cholesterol-ester-palm[l]	1.3795	0.083871	1	5.1437	0	m02679m	pantetheine[m]	1.1041	0.13477	1	4.1043	0
m01927c	gamma-glutamyl-cysteine[c]	1.5338	0.062534	2	4.3112	0.14135	m01507l	cholesterol-ester-stea[l]	1.3795	0.083871	1	5.1437	0	m02680c	pantothenate[c]	1.1041	0.13477	1	4.1043	0
m02948l	sulfatide[l]	1.5331	0.062629	4	3.6245	0.98649	m01689l	DHA[l]	1.3795	0.083871	1	5.1437	0	m02321m	L-2-amino-3-oxobutanoic acid[m]	1.1005	0.13555	1	4.0967	0
m00123c	(8Z,11Z)-eicosadienoyl-CoA[c]	1.5292	0.063102	13	2.8873	2.0427	m01696l	dihomo-gamma-linolenate[l]	1.3795	0.083871	1	5.1437	0	m01249c	acetaldehyde[c]	1.099	0.13589	7	2.6525	1.8907
m02055l	heparan sulfate, degradation product 1[l]	1.526	0.063506	1	5.2531	0	m01784l	EPA[l]	1.3795	0.083871	1	5.1437	0	m02168m	indole-3-acetaldehyde[m]	1.0978	0.13615	2	3.4059	2.0983
m02057l	heparan sulfate, degradation product 11[l]	1.526	0.063506	1	5.2531	0	m02387l	linoleate[l]	1.3795	0.083871	1	5.1437	0	m02169m	indoleacetate[m]	1.0978	0.13615	2	3.4059	2.0983
m02058l	heparan sulfate, degradation product 12[l]	1.526	0.063506	1	5.2531	0	m02389l	linolenate[l]	1.3795	0.083871	1	5.1437	0	m00646c	2-hydroxy-3-oxopropanoate[c]	1.0937	0.13705	1	4.0822	0
m02076l	heparan sulfate, degradation product 6[l]	1.526	0.063506	1	5.2531	0	m02399c	lipoyllysine[c]	1.3795	0.083871	1	5.1437	0	m00436c	1-acylglycerol-3P-10,13,16,19-doco[c]	1.0819	0.13966	1	4.0573	0
m02079l	heparan sulfate, degradation product 9[l]	1.5237	0.063794	2	4.2957	1.7152	m02494l	myristic acid[l]	1.3795	0.083871	1	5.1437	0	m00437c	1-acylglycerol-3P-10,13,16-docosa[c]	1.0819	0.13966	1	4.0573	0
m01410c	butyrate[c]	1.5221	0.063991	17	2.7659	2.3867	m02646l	oleate[l]	1.3795	0.083871	1	5.1437	0	m00438c	1-acylglycerol-3P-10-heptade[c]	1.0819	0.13966	1	4.0573	0
m01451s	cholesterol-ester pool[s]	1.5179	0.064521	2	4.2869	0.38202	m02674l	palmitate[l]	1.3795	0.083871	1	5.1437	0	m00439c	1-acylglycerol-3P-11,14,17-eico[c]	1.0819	0.13966	1	4.0573	0
m00600c	20-oxo-LTB4[c]	1.5178	0.064538	9	3.0619	1.3464	m02938l	stearate[l]	1.3795	0.083871	1	5.1437	0	m00440c	1-acylglycerol-3P-11,14-eicosa[c]	1.0819	0.13966	1	4.0573	0
m00600r	20-oxo-LTB4[r]	1.5178	0.064538	9	3.0619	1.3464	m02680c	pantothenate[c]	1.3784	0.084047	6	3.3623	1.8561	m00441c	1-acylglycerol-3P-11-docose[c]	1.0819	0.13966	1	4.0573	0
m00601p	20-oxo-LTE4[p]	1.5178	0.064538	9	3.0619	1.3464	m02958r	TAG-LD pool[r]	1.3757	0.08446	1	5.1353	0	m00442c	1-acylglycerol-3P-11-eico[c]	1.0819	0.13966	1	4.0573	0
m00756c	3alpha,7alpha-dihydroxy-5beta-cholestan-26-al[c]	1.5178	0.064538	9	3.0619	1.3464	m03121c	urea[c]	1.3722	0.085002	1	5.1277	0	m00443c	1-acylglycerol-3P-12,15,18,21-tetra[c]	1.0819	0.13966	1	4.0573	0
m01324g	alpha-GalNAc-globoside[g]	1.5169	0.064642	1	5.2336	0	m03121s	urea[s]	1.3722	0.085002	1	5.1277	0	m00444c	1-acylglycerol-3P-13,16,19-doco[c]	1.0819	0.13966	1	4.0573	0
m01750c	dTDP-galactose[c]	1.5169	0.064645	1	5.2335	0	m00037p	(24R,25R)3alpha,7alpha,24-trihydroxy-5beta-cholestanoyl-CoA[p]	1.3707	0.08523	1	5.1245	0	m00445c	1-acylglycerol-3P-13,16-docosa[c]	1.0819	0.13966	1	4.0573	0
m02524r	N-acetyl-D-mannosamine[r]	1.5121	0.065252	1	5.2232	0	m00755p	3alpha,7alpha-dihydroxy-5beta-cholest-24-enoyl-CoA[p]	1.3707	0.08523	1	5.1245	0	m00446c	1-acylglycerol-3P-13-docose[c]	1.0819	0.13966	1	4.0573	0
m02530c	N-acetyl-L-alanine[c]	1.5112	0.065368	1	5.2212	0	m02980s	THF[s]	1.367	0.085812	2	4.2375	1.5631	m00447c	1-acylglycerol-3P-13-eicose[c]	1.0819	0.13966	1	4.0573	0
m02540c	N-acetylmethionine[c]	1.5112	0.065368	1	5.2212	0	m01389c	beta-D-glucose-6-phosphate[c]	1.3619	0.086621	4	3.6244	2.5388	m00448c	1-acylglycerol-3P-13-octade[c]	1.0819	0.13966	1	4.0573	0
m02546c	N-acetylornithine[c]	1.5112	0.065368	1	5.2212	0	m00004m	(10Z)-heptadecenoyl-CoA[m]	1.3581	0.087216	1	5.0969	0	m00449c	1-acylglycerol-3P-15-tetra[c]	1.0819	0.13966	1	4.0573	0
m01652l	de-Fuc form of PA6[l]	1.5079	0.065796	3	3.8458	1.2082	m00006m	(11Z)-docosenoyl-CoA[m]	1.3581	0.087216	1	5.0969	0	m00450c	1-acylglycerol-3P-4,7,10,13,16,19-doco[c]	1.0819	0.13966	1	4.0573	0
m02237l	keratan sulfate I, degradation product 1[l]	1.5079	0.065796	3	3.8458	1.2082	m00007m	(11Z)-eicosenoyl-CoA[m]	1.3581	0.087216	1	5.0969	0	m00451c	1-acylglycerol-3P-4,7,10,13,16-docosa[c]	1.0819	0.13966	1	4.0573	0
m02040c	H2O[c]	1.5075	0.065836	574	2.1064	2.2569	m00009m	(11Z,14Z)-eicosadienoyl-CoA[m]	1.3581	0.087216	1	5.0969	0	m00452c	1-acylglycerol-3P-5,8,11,14,17-eico[c]	1.0819	0.13966	1	4.0573	0
m02354c	L-dopa[c]	1.5042	0.066261	1	5.2062	0	m00012m	(11Z,14Z,17Z)-eicosatrienoyl-CoA[m]	1.3581	0.087216	1	5.0969	0	m00453c	1-acylglycerol-3P-5,8,11-eico[c]	1.0819	0.13966	1	4.0573	0
m02354s	L-dopa[s]	1.5042	0.066261	1	5.2062	0	m00016m	(13Z)-docosenoyl-CoA[m]	1.3581	0.087216	1	5.0969	0	m00454c	1-acylglycerol-3P-5-tetrade[c]	1.0819	0.13966	1	4.0573	0
m02024g	GQ1balpha[g]	1.4992	0.066905	2	4.2584	1.2096	m00020m	(13Z)-octadecenoyl-CoA[m]	1.3581	0.087216	1	5.0969	0	m00455c	1-acylglycerol-3P-6,9,12,15,18,21-tetra[c]	1.0819	0.13966	1	4.0573	0
m02029g	GT1aalpha[g]	1.4992	0.066905	2	4.2584	1.2096	m00093m	(4Z,7Z,10Z,13Z,16Z)-docosapentaenoyl-CoA[m]	1.3581	0.087216	1	5.0969	0	m00456c	1-acylglycerol-3P-6,9,12,15,18-tetraco[c]	1.0819	0.13966	1	4.0573	0
m02026c	GSH[c]	1.4948	0.067479	52	2.4171	1.9569	m00103m	(5Z,8Z,11Z,14Z,17Z)-eicosapentaenoyl-CoA[m]	1.3581	0.087216	1	5.0969	0	m00457c	1-acylglycerol-3P-6,9,12,15-octa[c]	1.0819	0.13966	1	4.0573	0
m02832c	retinal[c]	1.4912	0.067959	12	2.8937	1.4552	m00106m	(6Z,9Z)-octadecadienoyl-CoA[m]	1.3581	0.087216	1	5.0969	0	m00458c	1-acylglycerol-3P-6,9-octa[c]	1.0819	0.13966	1	4.0573	0
m02832r	retinal[r]	1.4912	0.067959	12	2.8937	1.4552	m00108m	(6Z,9Z,12Z,15Z)-octadecatetraenoyl-CoA[m]	1.3581	0.087216	1	5.0969	0	m00459c	1-acylglycerol-3P-7,10,13,16,19-docosa[c]	1.0819	0.13966	1	4.0573	0
m02834r	retinol[r]	1.4912	0.067959	12	2.8937	1.4552	m00119m	(7Z,10Z,13Z,16Z)-docosatetraenoyl-CoA[m]	1.3581	0.087216	1	5.0969	0	m00460c	1-acylglycerol-3P-7,10,13,16-docosa[c]	1.0819	0.13966	1	4.0573	0
m01940c	GAR[c]	1.4898	0.068138	1	5.1751	0	m00121m	(7Z,10Z,13Z,16Z,19Z)-docosapentaenoyl-CoA[m]	1.3581	0.087216	1	5.0969	0	m00461c	1-acylglycerol-3P-7-hexade[c]	1.0819	0.13966	1	4.0573	0
m02980s	THF[s]	1.4856	0.068695	2	4.2375	1.5631	m00123m	(8Z,11Z)-eicosadienoyl-CoA[m]	1.3581	0.087216	1	5.0969	0	m00462c	1-acylglycerol-3P-7-octade[c]	1.0819	0.13966	1	4.0573	0
m03135c	valine[c]	1.4792	0.06954	17	2.7435	2.5604	m00125m	(8Z,11Z,14Z,17Z)-eicosatetraenoyl-CoA[m]	1.3581	0.087216	1	5.0969	0	m00463c	1-acylglycerol-3P-7-tetrade[c]	1.0819	0.13966	1	4.0573	0
m00596p	20-hydroxy-LTE4[p]	1.4788	0.069593	5	3.3983	1.0861	m00127m	(9E)-octadecenoyl-CoA[m]	1.3581	0.087216	1	5.0969	0	m00464c	1-acylglycerol-3P-8,11,14,17-eico[c]	1.0819	0.13966	1	4.0573	0
m00730c	3,4-dihydroxyphenylethyleneglycol[c]	1.4788	0.069593	5	3.3983	1.0861	m00262m	10,13,16,19-docosatetraenoyl-CoA[m]	1.3581	0.087216	1	5.0969	0	m00465c	1-acylglycerol-3P-8,11-eico[c]	1.0819	0.13966	1	4.0573	0
m01399c	biliverdin[c]	1.4782	0.069673	4	3.5653	1.1745	m00264m	10,13,16-docosatrienoyl-CoA[m]	1.3581	0.087216	1	5.0969	0	m00466c	1-acylglycerol-3P-9,12,15,18,21-tetra[c]	1.0819	0.13966	1	4.0573	0
m01197l	7-palmitoleic acid[l]	1.4752	0.070079	1	5.1437	0	m01237m	9-heptadecenoyl-CoA[m]	1.3581	0.087216	1	5.0969	0	m00467c	1-acylglycerol-3P-9,12,15,18-tetraco[c]	1.0819	0.13966	1	4.0573	0
m01362l	arachidonate[l]	1.4752	0.070079	1	5.1437	0	m02390m	linolenoyl-CoA[m]	1.3581	0.087216	1	5.0969	0	m00468c	1-acylglycerol-3P-9-eicose[c]	1.0819	0.13966	1	4.0573	0
m01466l	cholesterol-ester-4,7,10,13,16,19-doco[l]	1.4752	0.070079	1	5.1437	0	m02444m	malonyl-CoA[m]	1.3581	0.087216	1	5.0969	0	m00469c	1-acylglycerol-3P-9-heptade[c]	1.0819	0.13966	1	4.0573	0
m01468l	cholesterol-ester-5,8,11,14,17-eico[l]	1.4752	0.070079	1	5.1437	0	m02634m	O-acetylcarnitine[m]	1.3581	0.087216	1	5.0969	0	m00470c	1-acylglycerol-3P-9-octade[c]	1.0819	0.13966	1	4.0573	0
m01477l	cholesterol-ester-7-hexa[l]	1.4752	0.070079	1	5.1437	0	m02647m	oleoyl-CoA[m]	1.3581	0.087216	1	5.0969	0	m00471c	1-acylglycerol-3P-9-tetrade[c]	1.0819	0.13966	1	4.0573	0
m01488l	cholesterol-ester-arach[l]	1.4752	0.070079	1	5.1437	0	m02662m	oxalosuccinate[m]	1.3532	0.087991	1	5.0863	0	m00472c	1-acylglycerol-3P-arach[c]	1.0819	0.13966	1	4.0573	0
m01490l	cholesterol-ester-dihomo-gamma[l]	1.4752	0.070079	1	5.1437	0	m01642m	dATP[m]	1.3532	0.087996	2	4.2162	0.73226	m00474c	1-acylglycerol-3P-cis-vac[c]	1.0819	0.13966	1	4.0573	0
m01499l	cholesterol-ester-lin[l]	1.4752	0.070079	1	5.1437	0	m01747c	dTDP[c]	1.3532	0.087996	2	4.2162	0.73226	m00476c	1-acylglycerol-3P-dihomo-gamma[c]	1.0819	0.13966	1	4.0573	0
m01500l	cholesterol-ester-linolen[l]	1.4752	0.070079	1	5.1437	0	m01747m	dTDP[m]	1.3532	0.087996	2	4.2162	0.73226	m00477c	1-acylglycerol-3P-docosa[c]	1.0819	0.13966	1	4.0573	0
m01501l	cholesterol-ester-myrist[l]	1.4752	0.070079	1	5.1437	0	m01753m	dTTP[m]	1.3532	0.087996	2	4.2162	0.73226	m00478c	1-acylglycerol-3P-eico[c]	1.0819	0.13966	1	4.0573	0
m01503l	cholesterol-ester-ol[l]	1.4752	0.070079	1	5.1437	0	m01754m	dUDP[m]	1.3532	0.087996	2	4.2162	0.73226	m00479c	1-acylglycerol-3P-gamma-lin[c]	1.0819	0.13966	1	4.0573	0
m01504l	cholesterol-ester-palm[l]	1.4752	0.070079	1	5.1437	0	m00913m	3-phospho-D-glycerate[m]	1.353	0.088034	1	5.0857	0	m00480c	1-acylglycerol-3P-heneico[c]	1.0819	0.13966	1	4.0573	0
m01507l	cholesterol-ester-stea[l]	1.4752	0.070079	1	5.1437	0	m02480m	methylmalonyl-CoA[m]	1.353	0.088034	1	5.0857	0	m00481c	1-acylglycerol-3P-heptade[c]	1.0819	0.13966	1	4.0573	0
m01689l	DHA[l]	1.4752	0.070079	1	5.1437	0	m01280l	adenosine[l]	1.3517	0.088241	1	5.0828	0	m00482c	1-acylglycerol-3P-hexacosa[c]	1.0819	0.13966	1	4.0573	0
m01696l	dihomo-gamma-linolenate[l]	1.4752	0.070079	1	5.1437	0	m01630l	cytidine[l]	1.3517	0.088241	1	5.0828	0	m00483c	1-acylglycerol-3P-hexecose[c]	1.0819	0.13966	1	4.0573	0
m01784l	EPA[l]	1.4752	0.070079	1	5.1437	0	m02038l	guanosine[l]	1.3517	0.088241	1	5.0828	0	m00484c	1-acylglycerol-3P-laur[c]	1.0819	0.13966	1	4.0573	0
m02387l	linoleate[l]	1.4752	0.070079	1	5.1437	0	m02996l	thymidine[l]	1.3517	0.088241	1	5.0828	0	m00491c	1-acylglycerol-3P-lin[c]	1.0819	0.13966	1	4.0573	0
m02389l	linolenate[l]	1.4752	0.070079	1	5.1437	0	m03123l	uridine[l]	1.3517	0.088241	1	5.0828	0	m00492c	1-acylglycerol-3P-linolen[c]	1.0819	0.13966	1	4.0573	0
m02399c	lipoyllysine[c]	1.4752	0.070079	1	5.1437	0	m00970c	4-aminobutyrate[c]	1.3475	0.088908	6	3.3349	2.4143	m00493c	1-acylglycerol-3P-myrist[c]	1.0819	0.13966	1	4.0573	0
m02494l	myristic acid[l]	1.4752	0.070079	1	5.1437	0	m01680c	dGDP[c]	1.3468	0.089016	5	3.4456	1.4933	m00494c	1-acylglycerol-3P-nanode[c]	1.0819	0.13966	1	4.0573	0
m02646l	oleate[l]	1.4752	0.070079	1	5.1437	0	m00098c	(5S,6S)-epoxy-(15R)-hydroxy-ETE[c]	1.34	0.090121	2	4.1958	0.43339	m00495c	1-acylglycerol-3P-ol[c]	1.0819	0.13966	1	4.0573	0
m02674l	palmitate[l]	1.4752	0.070079	1	5.1437	0	m00098p	(5S,6S)-epoxy-(15R)-hydroxy-ETE[p]	1.34	0.090121	2	4.1958	0.43339	m00496c	1-acylglycerol-3P-palm[c]	1.0819	0.13966	1	4.0573	0
m02938l	stearate[l]	1.4752	0.070079	1	5.1437	0	m00098r	(5S,6S)-epoxy-(15R)-hydroxy-ETE[r]	1.34	0.090121	2	4.1958	0.43339	m00497c	1-acylglycerol-3P-palmn[c]	1.0819	0.13966	1	4.0573	0
m01983s	glycerol[s]	1.4734	0.070324	4	3.5601	2.2539	m01038c	5(S),6(S)-epoxy-15(R)-HEPE[c]	1.34	0.090121	2	4.1958	0.43339	m00498c	1-acylglycerol-3P-pentade[c]	1.0819	0.13966	1	4.0573	0
m01942g	GD1alpha[g]	1.4727	0.070422	4	3.5593	1.0804	m01038p	5(S),6(S)-epoxy-15(R)-HEPE[p]	1.34	0.090121	2	4.1958	0.43339	m00499c	1-acylglycerol-3P-stea[c]	1.0819	0.13966	1	4.0573	0
m01306s	AKG[s]	1.4723	0.070477	10	2.9759	2.539	m01038r	5(S),6(S)-epoxy-15(R)-HEPE[r]	1.34	0.090121	2	4.1958	0.43339	m00500c	1-acylglycerol-3P-tetraco[c]	1.0819	0.13966	1	4.0573	0
m01100c	5-formyl-THF[c]	1.4721	0.070491	3	3.8013	1.6232	m01058c	5,6-epoxytetraene[c]	1.34	0.090121	2	4.1958	0.43339	m00501c	1-acylglycerol-3P-trico[c]	1.0819	0.13966	1	4.0573	0
m02958r	TAG-LD pool[r]	1.4713	0.070601	1	5.1353	0	m01058n	5,6-epoxytetraene[n]	1.34	0.090121	2	4.1958	0.43339	m00502c	1-acylglycerol-3P-tridec[c]	1.0819	0.13966	1	4.0573	0
m01715c	D-lactaldehyde[c]	1.4664	0.071269	13	2.8496	1.4412	m01058p	5,6-epoxytetraene[p]	1.34	0.090121	2	4.1958	0.43339	m00636c	2-bromoacetaldehyde[c]	1.08	0.14007	14	2.3815	2.2325
m02024c	GQ1balpha[c]	1.4613	0.071969	1	5.1137	0	m01058r	5,6-epoxytetraene[r]	1.34	0.090121	2	4.1958	0.43339	m02143c	hydrobromic acid[c]	1.08	0.14007	14	2.3815	2.2325
m01450s	cholesterol[s]	1.4527	0.073153	4	3.5377	0.44114	m02396c	lipoxin B4[c]	1.34	0.090121	2	4.1958	0.43339	m02681g	PAP[g]	1.0699	0.14234	5	2.7781	2.3813
m01680m	dGDP[m]	1.4501	0.073512	9	3.0132	1.3462	m02396n	lipoxin B4[n]	1.34	0.090121	2	4.1958	0.43339	m02886c	selenide[c]	1.0685	0.14265	1	4.029	0
m01688m	dGTP[m]	1.4501	0.073512	9	3.0132	1.3462	m01393c	betaine[c]	1.3391	0.090265	1	5.0554	0	m02894c	selenophosphate[c]	1.0685	0.14265	1	4.029	0
m02662m	oxalosuccinate[m]	1.4485	0.073732	1	5.0863	0	m01393s	betaine[s]	1.3391	0.090265	1	5.0554	0	m02201g	keratan sulfate I biosynthesis, precursor 1[g]	1.0651	0.14342	2	3.3571	1.9551
m00913m	3-phospho-D-glycerate[m]	1.4483	0.073771	1	5.0857	0	m00970s	4-aminobutyrate[s]	1.3357	0.090821	3	3.8233	2.6755	m02347c	lc4Cer[c]	1.0651	0.14342	2	3.3571	1.9551
m02914c	sn-glycerol-3-phosphate[c]	1.4475	0.073872	6	3.2469	1.8608	m02598g	nm4masn[g]	1.3351	0.090927	2	4.1882	2.3125	m01643c	dCDP[c]	1.0633	0.14383	8	2.5697	1.7047
m01643m	dCDP[m]	1.4462	0.074068	2	4.1773	0.78727	m01371m	ATP[m]	1.3347	0.090982	83	2.4528	2.2423	m02655c	O-phospho-L-homoserine[c]	1.0633	0.14383	1	4.018	0
m01645m	dCTP[m]	1.4462	0.074068	2	4.1773	0.78727	m02786s	prostaglandin E2[s]	1.3331	0.091247	3	3.82	0.87297	m01679g	D-galactosyl-N-acylsphingosine[g]	1.0621	0.14409	1	4.0155	0
m00004r	(10Z)-heptadecenoyl-CoA[r]	1.4423	0.074616	10	2.9554	1.5481	m02039p	H+[p]	1.3316	0.091503	15	2.8859	2.1802	m02681l	PAP[l]	1.0621	0.14409	1	4.0155	0
m00006r	(11Z)-docosenoyl-CoA[r]	1.4423	0.074616	10	2.9554	1.5481	m02819p	pyruvate[p]	1.3267	0.092304	4	3.586	2.6628	m02682l	PAPS[l]	1.0621	0.14409	1	4.0155	0
m00007r	(11Z)-eicosenoyl-CoA[r]	1.4423	0.074616	10	2.9554	1.5481	m02453c	mannose[c]	1.3238	0.09278	5	3.4232	2.4414	m02809c	psychosine sulfate[c]	1.0621	0.14409	1	4.0155	0
m00009r	(11Z,14Z)-eicosadienoyl-CoA[r]	1.4423	0.074616	10	2.9554	1.5481	m02948l	sulfatide[l]	1.3206	0.093325	2	4.1658	0.09706	m02810c	psychosine[c]	1.0621	0.14409	1	4.0155	0
m00012r	(11Z,14Z,17Z)-eicosatrienoyl-CoA[r]	1.4423	0.074616	10	2.9554	1.5481	m01779r	em2emgacpail heparan sulfate[r]	1.3134	0.09452	3	3.7952	0.74291	m02947g	sulfatide galactocerebroside[g]	1.0621	0.14409	1	4.0155	0
m00016r	(13Z)-docosenoyl-CoA[r]	1.4423	0.074616	10	2.9554	1.5481	m02430r	m2emgacpail heparan sulfate[r]	1.3134	0.09452	3	3.7952	0.74291	m00262c	10,13,16,19-docosatetraenoyl-CoA[c]	1.0534	0.14609	5	2.7625	2.7828
m00018r	(13Z)-eicosenoyl-CoA[r]	1.4423	0.074616	10	2.9554	1.5481	m02527l	N-acetylglucosamine[l]	1.3082	0.095398	5	3.408	2.1108	m00233c	1,2-diacylglycerol-bile-PC pool[c]	1.0514	0.14654	2	3.3367	0.045749
m00020r	(13Z)-octadecenoyl-CoA[r]	1.4423	0.074616	10	2.9554	1.5481	m00232c	1,2-D-glucosyl-5-D-(galactosyloxy)-L-lysine-procollagen[c]	1.3081	0.09542	1	4.9876	0	m00514c	1-alkyl-2-acylglycerol[c]	1.0514	0.14654	2	3.3367	0.045749
m00023r	(13Z,16Z)-docosadienoyl-CoA[r]	1.4423	0.074616	10	2.9554	1.5481	m01036c	5-(D-galactosyloxy)-L-lysine-procollagen[c]	1.3081	0.09542	1	4.9876	0	m00534c	1-lyso-2-arachidonoyl-phosphatidate[c]	1.0514	0.14654	2	3.3367	0.045749
m00025r	(15Z)-tetracosenoyl-CoA[r]	1.4423	0.074616	10	2.9554	1.5481	m01399c	biliverdin[c]	1.3077	0.09549	4	3.5653	1.1745	m00628c	2-acyl-1-alkyl-sn-glycero-3-phosphate[c]	1.0514	0.14654	2	3.3367	0.045749
m00093r	(4Z,7Z,10Z,13Z,16Z)-docosapentaenoyl-CoA[r]	1.4423	0.074616	10	2.9554	1.5481	m02696c	PEP[c]	1.3047	0.095996	2	4.1413	0.23921	m02927c	sphinganine[c]	1.0514	0.14654	2	3.3367	0.045749
m00095r	(4Z,7Z,10Z,13Z,16Z,19Z)-docosahexaenoyl-CoA[r]	1.4423	0.074616	10	2.9554	1.5481	m01680m	dGDP[m]	1.3017	0.096506	3	3.7804	0.91532	m02928c	sphinganine-1-phosphate[c]	1.0514	0.14654	2	3.3367	0.045749
m00101r	(5Z,8Z,11Z)-eicosatrienoyl-CoA[r]	1.4423	0.074616	10	2.9554	1.5481	m01688m	dGTP[m]	1.3017	0.096506	3	3.7804	0.91532	m02929c	sphingosine[c]	1.0514	0.14654	2	3.3367	0.045749
m00103r	(5Z,8Z,11Z,14Z,17Z)-eicosapentaenoyl-CoA[r]	1.4423	0.074616	10	2.9554	1.5481	m01131c	5-phosphoribosylamine[c]	1.3014	0.096564	2	4.1362	1.4693	m02930c	sphingosine-1-phosphate[c]	1.0514	0.14654	2	3.3367	0.045749
m00108r	(6Z,9Z,12Z,15Z)-octadecatetraenoyl-CoA[r]	1.4423	0.074616	10	2.9554	1.5481	m01797c	ethanolamine[c]	1.3011	0.096605	6	3.2937	2.0297	m02322m	L-2-aminoadipate[m]	1.0468	0.14759	2	3.3299	1.9908
m00110r	(6Z,9Z,12Z,15Z,18Z)-tetracosapentaenoyl-CoA[r]	1.4423	0.074616	10	2.9554	1.5481	m01960c	globotriaosylceramide[c]	1.2955	0.097574	3	3.7726	2.9296	m02729c	phosphatidate-LD-PE pool[c]	1.0397	0.14925	3	3.0393	0.51613
m00113r	(6Z,9Z,12Z,15Z,18Z,21Z)-tetracosahexaenoyl-CoA[r]	1.4423	0.074616	10	2.9554	1.5481	m02930r	sphingosine-1-phosphate[r]	1.2862	0.099181	2	4.1128	0.87908	m02731c	phosphatidate-LD-PS pool[c]	1.0397	0.14925	3	3.0393	0.51613
m00116r	(7Z)-octadecenoyl-CoA[r]	1.4423	0.074616	10	2.9554	1.5481	m01822c	Fe3+[c]	1.283	0.099749	3	3.7568	1.3587	m02832c	retinal[c]	1.0371	0.14984	7	2.603	1.6849
m00118r	(7Z)-tetradecenoyl-CoA[r]	1.4423	0.074616	10	2.9554	1.5481	m02080l	heparan sulfate, free chain[l]	1.2799	0.10029	2	4.103	1.6264	m02832r	retinal[r]	1.0371	0.14984	7	2.603	1.6849
m00119r	(7Z,10Z,13Z,16Z)-docosatetraenoyl-CoA[r]	1.4423	0.074616	10	2.9554	1.5481	m02125s	histidine[s]	1.2761	0.10096	11	2.9753	2.7485	m02834r	retinol[r]	1.0371	0.14984	7	2.603	1.6849
m00121r	(7Z,10Z,13Z,16Z,19Z)-docosapentaenoyl-CoA[r]	1.4423	0.074616	10	2.9554	1.5481	m01535l	chondroitin sulfate C (GalNAc6S-GlcA), degradation product 2[l]	1.2753	0.10111	3	3.747	2.9062	m00237c	1,2-diacylglycerol-LD-PI pool[c]	1.0343	0.15051	11	2.4323	2.4249
m00123r	(8Z,11Z)-eicosadienoyl-CoA[r]	1.4423	0.074616	10	2.9554	1.5481	m02139l	hyaluronan biosynthesis, precursor 1[l]	1.2753	0.10111	3	3.747	2.9062	m02914c	sn-glycerol-3-phosphate[c]	1.0247	0.15275	4	2.8569	2.2692
m00125r	(8Z,11Z,14Z,17Z)-eicosatetraenoyl-CoA[r]	1.4423	0.074616	10	2.9554	1.5481	m02140l	hyaluronan degradation product 1[l]	1.2753	0.10111	3	3.747	2.9062	m01644c	dCMP[c]	1.0239	0.15295	6	2.655	1.6436
m00129r	(9E)-tetradecenoyl-CoA[r]	1.4423	0.074616	10	2.9554	1.5481	m01671c	deoxyinosine[c]	1.2713	0.10181	4	3.5256	2.3979	m01974c	glutamate[c]	1.0223	0.15332	16	2.3151	2.0657
m00131r	(9Z,12Z,15Z,18Z)-tetracosatetraenoyl-CoA[r]	1.4423	0.074616	10	2.9554	1.5481	m02170s	inosine[s]	1.2713	0.10181	4	3.5256	2.3979	m01646c	deamido-NAD[c]	1.0199	0.15389	2	3.2897	0.52349
m00134r	(9Z,12Z,15Z,18Z,21Z)-tetracosapentaenoyl-CoA[r]	1.4423	0.074616	10	2.9554	1.5481	m01285m	ADP[m]	1.2697	0.1021	80	2.443	2.2403	m00726c	3,4-dihydroxymandelaldehyde[c]	1.0199	0.1539	6	2.6515	2.0711
m00262r	10,13,16,19-docosatetraenoyl-CoA[r]	1.4423	0.074616	10	2.9554	1.5481	m01973l	glucuronate[l]	1.2679	0.10241	2	4.0845	2.0138	m01440c	chloral hydrate[c]	1.0199	0.1539	6	2.6515	2.0711
m00264r	10,13,16-docosatrienoyl-CoA[r]	1.4423	0.074616	10	2.9554	1.5481	m02394s	lipoic acid[s]	1.2599	0.10386	1	4.8822	0	m02416c	L-seryl-tRNA(ser)[c]	1.0173	0.1545	1	3.9209	0
m00317r	12,15,18,21-tetracosatetraenoyl-CoA[r]	1.4423	0.074616	10	2.9554	1.5481	m02680s	pantothenate[s]	1.2599	0.10386	1	4.8822	0	m03078c	tRNA(ser)[c]	1.0173	0.1545	1	3.9209	0
m00343r	13,16,19-docosatrienoyl-CoA[r]	1.4423	0.074616	10	2.9554	1.5481	m01249c	acetaldehyde[c]	1.2547	0.10479	4	3.5075	3.3392	m02046m	HCO3-[m]	1.0024	0.15807	6	2.6365	1.7153
m01141r	5-tetradecenoyl-CoA[r]	1.4423	0.074616	10	2.9554	1.5481	m01821c	Fe2+[c]	1.2536	0.10499	3	3.7197	1.2334	m01968c	glucose-6-phosphate[c]	1.0015	0.1583	5	2.7136	3.1437
m01191r	7-hexadecenoyl-CoA[r]	1.4423	0.074616	10	2.9554	1.5481	m00308c	12(S)-HHT[c]	1.2521	0.10527	1	4.8652	0	m00257c	10,11-dihydro-LTB4[c]	0.99707	0.15936	5	2.7094	1.4847
m01236r	9-eicosenoyl-CoA[r]	1.4423	0.074616	10	2.9554	1.5481	m02441c	malonic-dialdehyde[c]	1.2521	0.10527	1	4.8652	0	m01637n	dADP[n]	0.99441	0.16001	6	2.6296	1.4264
m01237r	9-heptadecenoyl-CoA[r]	1.4423	0.074616	10	2.9554	1.5481	m02994r	thromboxane A2[r]	1.2521	0.10527	1	4.8652	0	m01642m	dATP[m]	0.99441	0.16001	6	2.6296	1.4264
m01364r	arachidonyl-CoA[r]	1.4423	0.074616	10	2.9554	1.5481	m01370c	aspartate[c]	1.2418	0.10716	12	2.9165	1.9168	m01642n	dATP[n]	0.99441	0.16001	6	2.6296	1.4264
m01586r	cis-vaccenoyl-CoA[r]	1.4423	0.074616	10	2.9554	1.5481	m01590g	CMP[g]	1.2385	0.10776	6	3.238	2.75	m01680m	dGDP[m]	0.99441	0.16001	6	2.6296	1.4264
m01697r	dihomo-gamma-linolenoyl-CoA[r]	1.4423	0.074616	10	2.9554	1.5481	m01592g	CMP-N-acetylneuraminate[g]	1.2385	0.10776	6	3.238	2.75	m01688m	dGTP[m]	0.99441	0.16001	6	2.6296	1.4264
m01725r	docosanoyl-CoA[r]	1.4423	0.074616	10	2.9554	1.5481	m02522c	N-acetyl-D-glucosaminyldiphosphodolichol[c]	1.2385	0.10777	1	4.8355	0	m01693c	dIDP[c]	0.99441	0.16001	6	2.6296	1.4264
m01773r	eicosanoyl-CoA[r]	1.4423	0.074616	10	2.9554	1.5481	m01758s	D-xylose[s]	1.2358	0.10827	1	4.8295	0	m01714c	dITP[c]	0.99441	0.16001	6	2.6296	1.4264
m01934r	gamma-linolenoyl-CoA[r]	1.4423	0.074616	10	2.9554	1.5481	m01821s	Fe2+[s]	1.232	0.10898	5	3.3337	2.1285	m01747m	dTDP[m]	0.99441	0.16001	6	2.6296	1.4264
m02052r	heneicosanoyl-CoA[r]	1.4423	0.074616	10	2.9554	1.5481	m02914c	sn-glycerol-3-phosphate[c]	1.2306	0.10923	2	4.0269	0.20082	m01747n	dTDP[n]	0.99441	0.16001	6	2.6296	1.4264
m02101r	heptadecanoyl-CoA[r]	1.4423	0.074616	10	2.9554	1.5481	m00663m	2-methylbutyryl-CoA[m]	1.2262	0.11006	1	4.8086	0	m01753m	dTTP[m]	0.99441	0.16001	6	2.6296	1.4264
m02110r	hexacosanoyl-CoA[r]	1.4423	0.074616	10	2.9554	1.5481	m02999m	tiglyl-CoA[m]	1.2262	0.11006	1	4.8086	0	m01753n	dTTP[n]	0.99441	0.16001	6	2.6296	1.4264
m02112r	hexacosenoyl-CoA[r]	1.4423	0.074616	10	2.9554	1.5481	m01968c	glucose-6-phosphate[c]	1.2238	0.11051	6	3.225	2.277	m01754m	dUDP[m]	0.99441	0.16001	6	2.6296	1.4264
m02345r	lauroyl-CoA[r]	1.4423	0.074616	10	2.9554	1.5481	m01910s	galactose[s]	1.223	0.11067	8	3.0762	2.5684	m01052c	5,6-Dihydrouracil[c]	0.99051	0.16096	2	3.2459	2.7346
m02390r	linolenoyl-CoA[r]	1.4423	0.074616	10	2.9554	1.5481	m01450c	cholesterol[c]	1.2141	0.11235	9	3.015	2.3007	m01162c	6-hydroxymelatonin-sulfate[c]	0.97774	0.1641	4	2.8072	2.7771
m02391r	linoleoyl-CoA[r]	1.4423	0.074616	10	2.9554	1.5481	m02697c	PE-PS-LD pool[c]	1.2134	0.11248	2	4.0004	0.54621	m02892c	selenomethionine-se-oxide[c]	0.97554	0.16465	2	3.2236	2.2297
m02495r	myristoyl-CoA[r]	1.4423	0.074616	10	2.9554	1.5481	m01866r	G00006[r]	1.2125	0.11265	1	4.7788	0	m00219c	[pyruvate dehydrogenase (acetyl transferring)][c]	0.97492	0.1648	4	2.8042	2.1081
m02612r	nonadecanoyl-CoA[r]	1.4423	0.074616	10	2.9554	1.5481	m02238l	keratan sulfate I, degradation product 10[l]	1.2078	0.11357	3	3.6619	2.8315	m00220c	[pyruvate dehydrogenase (acetyl transferring)]-phosphate[c]	0.97492	0.1648	4	2.8042	2.1081
m02647r	oleoyl-CoA[r]	1.4423	0.074616	10	2.9554	1.5481	m02241l	keratan sulfate I, degradation product 13[l]	1.2078	0.11357	3	3.6619	2.8315	m01371m	ATP[m]	0.97223	0.16547	97	1.9818	2.0766
m02677r	palmitoleoyl-CoA[r]	1.4423	0.074616	10	2.9554	1.5481	m02244l	keratan sulfate I, degradation product 16[l]	1.2078	0.11357	3	3.6619	2.8315	m02323g	l2fn2m2masn[g]	0.97111	0.16575	5	2.685	1.4523
m02678r	palmitoyl-CoA[r]	1.4423	0.074616	10	2.9554	1.5481	m02247l	keratan sulfate I, degradation product 19[l]	1.2078	0.11357	3	3.6619	2.8315	m01430r	ceramide pool[r]	0.97087	0.16581	2	3.2166	3.0446
m02689r	pentadecanoyl-CoA[r]	1.4423	0.074616	10	2.9554	1.5481	m02251l	keratan sulfate I, degradation product 22[l]	1.2078	0.11357	3	3.6619	2.8315	m00023m	(13Z,16Z)-docosadienoyl-CoA[m]	0.97046	0.16591	5	2.6844	2.1458
m02971r	tetracosanoyl-CoA[r]	1.4423	0.074616	10	2.9554	1.5481	m02254l	keratan sulfate I, degradation product 25[l]	1.2078	0.11357	3	3.6619	2.8315	m00095m	(4Z,7Z,10Z,13Z,16Z,19Z)-docosahexaenoyl-CoA[m]	0.97046	0.16591	5	2.6844	2.1458
m03047r	tricosanoyl-CoA[r]	1.4423	0.074616	10	2.9554	1.5481	m02257l	keratan sulfate I, degradation product 28[l]	1.2078	0.11357	3	3.6619	2.8315	m00101m	(5Z,8Z,11Z)-eicosatrienoyl-CoA[m]	0.97046	0.16591	5	2.6844	2.1458
m03050r	tridecanoyl-CoA[r]	1.4423	0.074616	10	2.9554	1.5481	m02261l	keratan sulfate I, degradation product 31[l]	1.2078	0.11357	3	3.6619	2.8315	m00116m	(7Z)-octadecenoyl-CoA[m]	0.97046	0.16591	5	2.6844	2.1458
m01996c	glycogenin[c]	1.4387	0.075124	4	3.5226	1.0011	m02264l	keratan sulfate I, degradation product 34[l]	1.2078	0.11357	3	3.6619	2.8315	m00129m	(9E)-tetradecenoyl-CoA[m]	0.97046	0.16591	5	2.6844	2.1458
m01371c	ATP[c]	1.4375	0.075288	647	2.0919	2.1171	m02267l	keratan sulfate I, degradation product 37[l]	1.2078	0.11357	3	3.6619	2.8315	m00343m	13,16,19-docosatrienoyl-CoA[m]	0.97046	0.16591	5	2.6844	2.1458
m02454c	mannose-1-phosphate[c]	1.4359	0.075514	8	3.0658	1.6105	m02275l	keratan sulfate I, degradation product 7[l]	1.2078	0.11357	3	3.6619	2.8315	m01236m	9-eicosenoyl-CoA[m]	0.97046	0.16591	5	2.6844	2.1458
m01393s	betaine[s]	1.4342	0.075754	1	5.0554	0	m02282l	keratan sulfate II (core 2-linked), degradation product 4[l]	1.2078	0.11357	3	3.6619	2.8315	m00326c	12-keto-LTB4[c]	0.96724	0.16671	17	2.2667	2.0538
m02035c	guanidine[c]	1.4341	0.075772	2	4.1589	1.0119	m02285l	keratan sulfate II (core 2-linked), degradation product 7[l]	1.2078	0.11357	3	3.6619	2.8315	m00528c	1D-myo-inositol-3,4-bisphosphate[c]	0.96669	0.16685	1	3.8139	0
m02035s	guanidine[s]	1.4341	0.075772	2	4.1589	1.0119	m02302l	keratan sulfate II (core 4-linked), degradation product 4[l]	1.2078	0.11357	3	3.6619	2.8315	m00196c	[protein][c]	0.96379	0.16758	164	1.9319	2.0649
m02724c	phenylalanine[c]	1.4283	0.076608	20	2.6591	2.3894	m02471c	methionine[c]	1.2056	0.11399	15	2.815	2.5787	m02742c	phosphoprotein[c]	0.96379	0.16758	164	1.9319	2.0649
m01570s	chylomicron[s]	1.4251	0.077065	6	3.2271	1.0953	m02832c	retinal[c]	1.198	0.11546	5	3.3006	1.1002	m02759n	PPi[n]	0.96304	0.16776	2	3.2049	0.03237
m02956s	TAG-chylomicron pool[s]	1.4251	0.077065	6	3.2271	1.0953	m02832r	retinal[r]	1.198	0.11546	5	3.3006	1.1002	m02444m	malonyl-CoA[m]	0.95811	0.169	3	2.9404	0.83782
m02959s	TAG-VLDL pool[s]	1.4251	0.077065	6	3.2271	1.0953	m02834r	retinol[r]	1.198	0.11546	5	3.3006	1.1002	m01716c	D-lactate[c]	0.95459	0.16989	8	2.4885	2.134
m03147s	VLDL[s]	1.4251	0.077065	6	3.2271	1.0953	m01758c	D-xylose[c]	1.1977	0.11551	2	3.9761	1.2069	m01513s	choline[s]	0.95343	0.17019	6	2.5943	2.2442
m01371m	ATP[m]	1.4215	0.077579	180	2.199	2.1613	m01324l	alpha-GalNAc-globoside[l]	1.1969	0.11567	1	4.7446	0	m02552p	NAD+[p]	0.94756	0.17168	13	2.3275	1.9949
m01131c	5-phosphoribosylamine[c]	1.4192	0.077917	2	4.1362	1.4693	m03000l	Tn-antigen[l]	1.1969	0.11567	1	4.7446	0	m02553p	NADH[p]	0.94756	0.17168	13	2.3275	1.9949
m01975m	glutamine[m]	1.4162	0.078362	1	5.0166	0	m03106l	UDP[l]	1.1969	0.11567	1	4.7446	0	m01383c	beta-alanine[c]	0.94665	0.17191	5	2.6619	1.5402
m02844c	ribose-1-phosphate[c]	1.4149	0.078543	3	3.73	2.4528	m03110l	UDP-N-acetyl-D-galactosamine[l]	1.1969	0.11567	1	4.7446	0	m01802s	FAD[s]	0.94371	0.17266	3	2.9229	2.293
m00317c	12,15,18,21-tetracosatetraenoyl-CoA[c]	1.4147	0.078584	9	2.9876	1.6689	m01813c	fatty acid-LD-TG1 pool[c]	1.1951	0.11602	6	3.1995	1.6097	m02479m	methylmalonate[m]	0.94164	0.17319	4	2.7689	1.7211
m02112c	hexacosenoyl-CoA[c]	1.4147	0.078584	9	2.9876	1.6689	m01974s	glutamate[s]	1.1949	0.11606	6	3.1993	1.8461	m01334p	AMP[p]	0.93145	0.17581	4	2.7582	1.3763
m01833m	formate[m]	1.4106	0.079175	3	3.7246	1.4239	m01798r	ethanolamine-phosphate[r]	1.1922	0.11658	1	4.7344	0	m01371p	ATP[p]	0.93145	0.17581	4	2.7582	1.3763
m02930r	sphingosine-1-phosphate[r]	1.4039	0.080173	2	4.1128	0.87908	m02113c	hexadecanal[c]	1.1922	0.11658	1	4.7344	0	m00011r	(11Z,14Z,17Z)-eicosatrienoylcarnitine[r]	0.93106	0.17591	2	3.1573	0.66886
m00232c	1,2-D-glucosyl-5-D-(galactosyloxy)-L-lysine-procollagen[c]	1.4027	0.080347	1	4.9876	0	m02116c	hexadecenal[c]	1.1922	0.11658	1	4.7344	0	m00022r	(13Z,16Z)-docosadienoylcarnitine[r]	0.93106	0.17591	2	3.1573	0.66886
m01036c	5-(D-galactosyloxy)-L-lysine-procollagen[c]	1.4027	0.080347	1	4.9876	0	m01643m	dCDP[m]	1.1921	0.11662	1	4.734	0	m00024r	(15Z)-tetracosenoylcarnitine[r]	0.93106	0.17591	2	3.1573	0.66886
m02444m	malonyl-CoA[m]	1.3988	0.080934	4	3.4795	1.277	m01645m	dCTP[m]	1.1921	0.11662	1	4.734	0	m00092r	(4Z,7Z,10Z,13Z,16Z)-docosapentaenoylcarnitine[r]	0.93106	0.17591	2	3.1573	0.66886
m01973l	glucuronate[l]	1.3854	0.082964	2	4.0845	2.0138	m01982c	glycerate[c]	1.1821	0.11858	2	3.952	1.6032	m00100r	(5Z,8Z,11Z)-eicosatrienoylcarnitine[r]	0.93106	0.17591	2	3.1573	0.66886
m01642m	dATP[m]	1.384	0.083175	8	3.0262	1.4385	m01982m	glycerate[m]	1.1821	0.11858	2	3.952	1.6032	m00102r	(5Z,8Z,11Z,14Z,17Z)-eicosapentaenoylcarnitine[r]	0.93106	0.17591	2	3.1573	0.66886
m01747m	dTDP[m]	1.384	0.083175	8	3.0262	1.4385	m01559l	chondroitin sulfate E (GalNAc4,6diS-GlcA), degradation product 5[l]	1.1799	0.11902	6	3.186	2.0812	m00107r	(6Z,9Z,12Z,15Z)-octadecatetraenoylcarnitine[r]	0.93106	0.17591	2	3.1573	0.66886
m01753m	dTTP[m]	1.384	0.083175	8	3.0262	1.4385	m01721c	DNA[c]	1.1738	0.12023	11	2.9079	1.8842	m00109r	(6Z,9Z,12Z,15Z,18Z)-tetracosapentaenoylcarnitine[r]	0.93106	0.17591	2	3.1573	0.66886
m01754m	dUDP[m]	1.384	0.083175	8	3.0262	1.4385	m02770s	proline[s]	1.1684	0.12133	12	2.8702	2.4831	m00112r	(6Z,9Z,12Z,15Z,18Z,21Z)-tetracosahexaenoylcarnitine[r]	0.93106	0.17591	2	3.1573	0.66886
m01100m	5-formyl-THF[m]	1.3822	0.083452	2	4.0797	0.17784	m01627c	cysteamine[c]	1.1626	0.1225	2	3.9219	1.5067	m00120r	(7Z,10Z,13Z,16Z,19Z)-docosapentaenoylcarnitine[r]	0.93106	0.17591	2	3.1573	0.66886
m00031c	(1R)-hydroxy-(2R)-glutathionyl-1,2-dihydronaphthalene[c]	1.3669	0.085823	17	2.6847	2.1259	m02328g	LacCer pool[g]	1.1555	0.12395	2	3.9108	2.867	m00122r	(8Z,11Z)-eicosadienoylcarnitine[r]	0.93106	0.17591	2	3.1573	0.66886
m00033c	(1S)-hydroxy-(2S)-glutathionyl-1,2-dihydronaphthalene[c]	1.3669	0.085823	17	2.6847	2.1259	m02519p	Na+[p]	1.1535	0.12436	1	4.6497	0	m00124r	(8Z,11Z,14Z,17Z)-eicosatetraenoylcarnitine[r]	0.93106	0.17591	2	3.1573	0.66886
m00541c	1-nitro-5-glutathionyl-6-hydroxy-5,6-dihydronaphthalene[c]	1.3669	0.085823	17	2.6847	2.1259	m02961p	taurine[p]	1.1535	0.12436	1	4.6497	0	m00130r	(9Z,12Z,15Z,18Z)-tetracosatetraenoylcarnitine[r]	0.93106	0.17591	2	3.1573	0.66886
m00542c	1-nitro-5-hydroxy-6-glutathionyl-5,6-dihydronaphthalene[c]	1.3669	0.085823	17	2.6847	2.1259	m02961s	taurine[s]	1.1535	0.12436	1	4.6497	0	m00133r	(9Z,12Z,15Z,18Z,21Z)-tetracosapentaenoylcarnitine[r]	0.93106	0.17591	2	3.1573	0.66886
m00543c	1-nitro-7-glutathionyl-8-hydroxy-7,8-dihydronaphthalene[c]	1.3669	0.085823	17	2.6847	2.1259	m02894c	selenophosphate[c]	1.1447	0.12617	1	4.6304	0	m00261r	10,13,16,19-docosatetraenoylcarnitine[r]	0.93106	0.17591	2	3.1573	0.66886
m00544c	1-nitro-7-hydroxy-8-glutathionyl-7,8-dihydronaphthalene[c]	1.3669	0.085823	17	2.6847	2.1259	m01905c	GA2[c]	1.1437	0.12637	10	2.9302	2.5732	m00263r	10,13,16-docosatrienoylcarnitine[r]	0.93106	0.17591	2	3.1573	0.66886
m00571c	2,3-dihydro-2-S-glutathionyl-3-hydroxy bromobenzene[c]	1.3669	0.085823	17	2.6847	2.1259	m02011c	GM2[c]	1.1437	0.12637	10	2.9302	2.5732	m00316r	12,15,18,21-tetracosatetraenoylcarnitine[r]	0.93106	0.17591	2	3.1573	0.66886
m00724c	3,4-dihydro-3-hydroxy-4-S-glutathionyl bromobenzene[c]	1.3669	0.085823	17	2.6847	2.1259	m02982c	thiamin[c]	1.1422	0.1267	1	4.6249	0	m00342r	13,16,19-docosatrienoylcarnitine[r]	0.93106	0.17591	2	3.1573	0.66886
m00944c	4,5-dihydro-4-hydroxy-5-S-glutathionyl-benzo[a]pyrene[c]	1.3669	0.085823	17	2.6847	2.1259	m00516s	1-alkyl-2-lysoglycerol-3-phosphocholine[s]	1.14	0.12714	1	4.6202	0	m01363r	arachidonyl-carnitine[r]	0.93106	0.17591	2	3.1573	0.66886
m01175c	7,8-dihydro-7-hydroxy-8-S-glutathionyl-benzo[a]pyrene[c]	1.3669	0.085823	17	2.6847	2.1259	m00549s	1-organyl-2-lyso-sn-glycero-3-phosphocholine[s]	1.14	0.12714	1	4.6202	0	m01723r	docosahexaenoylcarnitine[r]	0.93106	0.17591	2	3.1573	0.66886
m01299c	aflatoxin B1-exo-8,9-epoxide-GSH[c]	1.3669	0.085823	17	2.6847	2.1259	m00626s	2-acetyl-1-alkyl-sn-glycero-3-phosphocholine[s]	1.14	0.12714	1	4.6202	0	m01724r	docosanoylcarnitine[r]	0.93106	0.17591	2	3.1573	0.66886
m02144c	hydrochloride[c]	1.3669	0.085823	17	2.6847	2.1259	m01626c	cys-gly[c]	1.1396	0.12722	4	3.3819	2.4537	m01726r	docosenoylcarnitine(11)[r]	0.93106	0.17591	2	3.1573	0.66886
m02850c	S-(1,2-dichlorovinyl)glutathione[c]	1.3669	0.085823	17	2.6847	2.1259	m01626s	cys-gly[s]	1.1396	0.12722	4	3.3819	2.4537	m01727r	docosenoylcarnitine[r]	0.93106	0.17591	2	3.1573	0.66886
m02853c	S-(2,2-dichloro-1-hydroxy)ethyl glutathione[c]	1.3669	0.085823	17	2.6847	2.1259	m00768c	3-dehydro-L-gulonate[c]	1.1347	0.12825	1	4.6086	0	m01729r	dodecanoylcarnitine[r]	0.93106	0.17591	2	3.1573	0.66886
m02861c	S-(formylmethyl)glutathione[c]	1.3669	0.085823	17	2.6847	2.1259	m01415c	calcidiol[c]	1.132	0.12882	1	4.6026	0	m01770r	eicosadienoylcarnitine[r]	0.93106	0.17591	2	3.1573	0.66886
m02394s	lipoic acid[s]	1.3538	0.087904	1	4.8822	0	m01417c	calcitriol[c]	1.132	0.12882	1	4.6026	0	m01772r	eicosanoylcarnitine[r]	0.93106	0.17591	2	3.1573	0.66886
m02680s	pantothenate[s]	1.3538	0.087904	1	4.8822	0	m01417m	calcitriol[m]	1.132	0.12882	1	4.6026	0	m01774r	eicosatrienoylcarnitine[r]	0.93106	0.17591	2	3.1573	0.66886
m01939c	GAP[c]	1.3526	0.08809	9	2.9429	2.1153	m01305c	AIR[c]	1.1292	0.12942	2	3.8702	1.8454	m01775r	eicosenoylcarnitine(11)[r]	0.93106	0.17591	2	3.1573	0.66886
m02789s	prostaglandin F2alpha[s]	1.346	0.089144	3	3.644	1.0846	m00669c	2-oxo-3-methylvalerate[c]	1.118	0.13179	1	4.572	0	m01776r	eicosenoylcarnitine(7)[r]	0.93106	0.17591	2	3.1573	0.66886
m00308c	12(S)-HHT[c]	1.3459	0.089165	1	4.8652	0	m00824c	3-methyl-2-oxobutyrate[c]	1.118	0.13179	1	4.572	0	m01777r	eicosenoylcarnitine(9)[r]	0.93106	0.17591	2	3.1573	0.66886
m02441c	malonic-dialdehyde[c]	1.3459	0.089165	1	4.8652	0	m01013c	4-methyl-2-oxopentanoate[c]	1.118	0.13179	1	4.572	0	m01933r	gamma-linolenoylcarnitine[r]	0.93106	0.17591	2	3.1573	0.66886
m02994r	thromboxane A2[r]	1.3459	0.089165	1	4.8652	0	m00205l	[protein]-L-serine[l]	1.1153	0.13237	2	3.8488	1.2669	m02051r	heneicosanoylcarnitine[r]	0.93106	0.17591	2	3.1573	0.66886
m01421m	carbonate[m]	1.3416	0.089869	2	4.0176	0.79255	m01451l	cholesterol-ester pool[l]	1.1111	0.13327	1	4.557	0	m02100r	heptadecanoylcarnitine[r]	0.93106	0.17591	2	3.1573	0.66886
m03089s	tryptophan[s]	1.3408	0.089991	15	2.7159	2.6927	m02674r	palmitate[r]	1.11	0.13349	7	3.0445	2.0884	m02102r	heptadecenoylcarnitine(7)[r]	0.93106	0.17591	2	3.1573	0.66886
m03101s	tyrosine[s]	1.3408	0.089991	15	2.7159	2.6927	m01450s	cholesterol[s]	1.1069	0.13418	3	3.5346	0.54023	m02103r	heptadecenoylcarnitine(8)[r]	0.93106	0.17591	2	3.1573	0.66886
m01306c	AKG[c]	1.3401	0.090103	31	2.4895	2.0727	m01973c	glucuronate[c]	1.1008	0.1355	4	3.3395	2.1112	m02109r	hexacosanoylcarnitine[r]	0.93106	0.17591	2	3.1573	0.66886
m02697c	PE-PS-LD pool[c]	1.3303	0.091709	2	4.0004	0.54621	m01628c	cysteine[c]	1.0984	0.13602	25	2.6157	2.3029	m02111r	hexacosenoylcarnitine[r]	0.93106	0.17591	2	3.1573	0.66886
m00003r	(10Z)-heptadecenoic acid[r]	1.3296	0.091823	8	2.9847	1.8729	m02896c	serine[c]	1.0957	0.13661	25	2.6145	2.4236	m02117r	hexadecenoylcarnitine(9)[r]	0.93106	0.17591	2	3.1573	0.66886
m00008r	(11Z,14Z)-eicosadienoic acid[r]	1.3296	0.091823	8	2.9847	1.8729	m02170c	inosine[c]	1.0922	0.13737	7	3.0298	2.0918	m02348r	L-carnitine[r]	0.93106	0.17591	2	3.1573	0.66886
m00010r	(11Z,14Z,17Z)-eicosatrienoic acid[r]	1.3296	0.091823	8	2.9847	1.8729	m02039s	H+[s]	1.0889	0.13809	31	2.5628	2.072	m02388r	linoleic-carnitine[r]	0.93106	0.17591	2	3.1573	0.66886
m00017r	(13Z)-eicosenoic acid[r]	1.3296	0.091823	8	2.9847	1.8729	m01569s	chylomicron remnant[s]	1.0872	0.13848	5	3.1927	1.221	m02411r	L-palmitoylcarnitine[r]	0.93106	0.17591	2	3.1573	0.66886
m00019r	(13Z)-octadecenoic acid[r]	1.3296	0.091823	8	2.9847	1.8729	m01570s	chylomicron[s]	1.0872	0.13848	5	3.1927	1.221	m02611r	nonadecanoylcarnitine[r]	0.93106	0.17591	2	3.1573	0.66886
m00021r	(13Z,16Z)-docosadienoic acid[r]	1.3296	0.091823	8	2.9847	1.8729	m02956s	TAG-chylomicron pool[s]	1.0872	0.13848	5	3.1927	1.221	m02636r	ocosatetraenoylcarnitine[r]	0.93106	0.17591	2	3.1573	0.66886
m00094r	(4Z,7Z,10Z,13Z,16Z)-DPA[r]	1.3296	0.091823	8	2.9847	1.8729	m02959s	TAG-VLDL pool[s]	1.0872	0.13848	5	3.1927	1.221	m02637r	octadecatrienoylcarnitine[r]	0.93106	0.17591	2	3.1573	0.66886
m00104r	(6Z,9Z)-octadecadienoic acid[r]	1.3296	0.091823	8	2.9847	1.8729	m03146s	VLDL remnant[s]	1.0872	0.13848	5	3.1927	1.221	m02638r	octadecenoylcarnitine(11)[r]	0.93106	0.17591	2	3.1573	0.66886
m00111r	(6Z,9Z,12Z,15Z,18Z)-TPA[r]	1.3296	0.091823	8	2.9847	1.8729	m03147s	VLDL[s]	1.0872	0.13848	5	3.1927	1.221	m02639r	octadecenoylcarnitine(5)[r]	0.93106	0.17591	2	3.1573	0.66886
m00114r	(6Z,9Z,12Z,15Z,18Z,21Z)-THA[r]	1.3296	0.091823	8	2.9847	1.8729	m00277c	11,12-DHET[c]	1.0861	0.13873	1	4.5023	0	m02640r	octadecenoylcarnitine(7)[r]	0.93106	0.17591	2	3.1573	0.66886
m00115r	(7Z)-octadecenoic acid[r]	1.3296	0.091823	8	2.9847	1.8729	m00314c	12,13-hydroxyoctadec-9(z)-enoate[c]	1.0861	0.13873	1	4.5023	0	m02676r	palmitoleoyl-carnitine[r]	0.93106	0.17591	2	3.1573	0.66886
m00117r	(7Z)-tetradecenoic acid[r]	1.3296	0.091823	8	2.9847	1.8729	m00314r	12,13-hydroxyoctadec-9(z)-enoate[r]	1.0861	0.13873	1	4.5023	0	m02688r	pentadecanoylcarnitine[r]	0.93106	0.17591	2	3.1573	0.66886
m00128r	(9E)-tetradecenoic acid[r]	1.3296	0.091823	8	2.9847	1.8729	m00364c	14,15-DHET[c]	1.0861	0.13873	1	4.5023	0	m02940r	stearoylcarnitine[r]	0.93106	0.17591	2	3.1573	0.66886
m00132r	(9Z,12Z,15Z,18Z)-TTA[r]	1.3296	0.091823	8	2.9847	1.8729	m00386c	15-epi-lipoxin A4[c]	1.0861	0.13873	1	4.5023	0	m02970r	tetracosanoylcarnitine[r]	0.93106	0.17591	2	3.1573	0.66886
m00135r	(9Z,12Z,15Z,18Z,21Z)-TPA[r]	1.3296	0.091823	8	2.9847	1.8729	m00386p	15-epi-lipoxin A4[p]	1.0861	0.13873	1	4.5023	0	m02973r	tetradecanoylcarnitine[r]	0.93106	0.17591	2	3.1573	0.66886
m00260r	10,13,16,19-docosatetraenoic acid[r]	1.3296	0.091823	8	2.9847	1.8729	m00387c	15-epi-lipoxin A5[c]	1.0861	0.13873	1	4.5023	0	m02974r	tetradecenoylcarnitine(5)[r]	0.93106	0.17591	2	3.1573	0.66886
m00265r	10,13,16-docosatriynoic acid[r]	1.3296	0.091823	8	2.9847	1.8729	m00387p	15-epi-lipoxin A5[p]	1.0861	0.13873	1	4.5023	0	m02975r	tetradecenoylcarnitine(7)[r]	0.93106	0.17591	2	3.1573	0.66886
m00315r	12,15,18,21-tetracosatetraenoic acid[r]	1.3296	0.091823	8	2.9847	1.8729	m00387r	15-epi-lipoxin A5[r]	1.0861	0.13873	1	4.5023	0	m02976r	tetradecenoylcarnitine(9)[r]	0.93106	0.17591	2	3.1573	0.66886
m00341r	13,16,19-docosatrienoic acid[r]	1.3296	0.091823	8	2.9847	1.8729	m00388c	15-epi-lipoxin B4[c]	1.0861	0.13873	1	4.5023	0	m03046r	tricosanoylcarnitine[r]	0.93106	0.17591	2	3.1573	0.66886
m01197r	7-palmitoleic acid[r]	1.3296	0.091823	8	2.9847	1.8729	m00388r	15-epi-lipoxin B4[r]	1.0861	0.13873	1	4.5023	0	m03049r	tridecanoylcarnitine[r]	0.93106	0.17591	2	3.1573	0.66886
m01207r	8,11-eicosadienoic acid[r]	1.3296	0.091823	8	2.9847	1.8729	m00389c	15-epi-lipoxin B5[c]	1.0861	0.13873	1	4.5023	0	m00671c	2-oxobutyrate[c]	0.92793	0.17672	6	2.5723	2.1786
m01235r	9-eicosenoic acid[r]	1.3296	0.091823	8	2.9847	1.8729	m00389p	15-epi-lipoxin B5[p]	1.0861	0.13873	1	4.5023	0	m00918m	3-sulfinoalanine[m]	0.92493	0.1775	1	3.7256	0
m01238r	9-heptadecylenic acid[r]	1.3296	0.091823	8	2.9847	1.8729	m00540c	1-nitro-5,6-dihydroxy-dihydronaphthalene[c]	1.0861	0.13873	1	4.5023	0	m01370m	aspartate[m]	0.92493	0.1775	1	3.7256	0
m01291r	adrenic acid[r]	1.3296	0.091823	8	2.9847	1.8729	m01051c	5,6-DHET[c]	1.0861	0.13873	1	4.5023	0	m01280l	adenosine[l]	0.92386	0.17778	1	3.7234	0
m01373r	behenic acid[r]	1.3296	0.091823	8	2.9847	1.8729	m01208c	8,9-DHET[c]	1.0861	0.13873	1	4.5023	0	m01334l	AMP[l]	0.92386	0.17778	1	3.7234	0
m01432r	cerotic acid[r]	1.3296	0.091823	8	2.9847	1.8729	m01220c	9,10-hydroxyoctadec-12(Z)-enoate[c]	1.0861	0.13873	1	4.5023	0	m01590l	CMP[l]	0.92386	0.17778	1	3.7234	0
m01582r	cis-cetoleic acid[r]	1.3296	0.091823	8	2.9847	1.8729	m01220r	9,10-hydroxyoctadec-12(Z)-enoate[r]	1.0861	0.13873	1	4.5023	0	m01630l	cytidine[l]	0.92386	0.17778	1	3.7234	0
m01583r	cis-erucic acid[r]	1.3296	0.091823	8	2.9847	1.8729	m01295c	aflatoxin B1 diol[c]	1.0861	0.13873	1	4.5023	0	m02016l	GMP[l]	0.92386	0.17778	1	3.7234	0
m01584r	cis-gondoic acid[r]	1.3296	0.091823	8	2.9847	1.8729	m01404c	bromobenzene-2,3-dihydrodiol[c]	1.0861	0.13873	1	4.5023	0	m02038l	guanosine[l]	0.92386	0.17778	1	3.7234	0
m01585r	cis-vaccenic acid[r]	1.3296	0.091823	8	2.9847	1.8729	m01406c	bromobenzene-3,4-dihydrodiol[c]	1.0861	0.13873	1	4.5023	0	m03114l	UMP[l]	0.92386	0.17778	1	3.7234	0
m01689r	DHA[r]	1.3296	0.091823	8	2.9847	1.8729	m02395c	lipoxin A4[c]	1.0861	0.13873	1	4.5023	0	m03123l	uridine[l]	0.92386	0.17778	1	3.7234	0
m01741r	DPA[r]	1.3296	0.091823	8	2.9847	1.8729	m02395n	lipoxin A4[n]	1.0861	0.13873	1	4.5023	0	m01252g	acetate[g]	0.92292	0.17802	1	3.7214	0
m01771r	eicosanoate[r]	1.3296	0.091823	8	2.9847	1.8729	m02395p	lipoxin A4[p]	1.0861	0.13873	1	4.5023	0	m00018c	(13Z)-eicosenoyl-CoA[c]	0.92236	0.17817	7	2.5113	2.2597
m01778r	elaidate[r]	1.3296	0.091823	8	2.9847	1.8729	m02395r	lipoxin A4[r]	1.0861	0.13873	1	4.5023	0	m00554c	1-phosphatidyl-1D-myo-inositol-5-phosphate[c]	0.91913	0.17901	12	2.3339	1.8001
m01932r	gamma-linolenate[r]	1.3296	0.091823	8	2.9847	1.8729	m03038c	trans-5,6-dihydro-5,6-dihydroxy-7,12-dimethylbenz[a]anthracene[c]	1.0861	0.13873	1	4.5023	0	m02735c	phosphatidylinositol-3,5-bisphosphate[c]	0.91913	0.17901	12	2.3339	1.8001
m02053r	henicosanoic acid[r]	1.3296	0.091823	8	2.9847	1.8729	m03055c	trioxilin A3[c]	1.0861	0.13873	1	4.5023	0	m01371r	ATP[r]	0.91273	0.18069	8	2.4572	0.97811
m02344r	lauric acid[r]	1.3296	0.091823	8	2.9847	1.8729	m02013l	GM2A-GM2[l]	1.0857	0.1388	3	3.5079	2.7118	m02157c	hypotaurine[c]	0.91155	0.181	2	3.1282	0.49457
m02385r	lignocerate[r]	1.3296	0.091823	8	2.9847	1.8729	m02938r	stearate[r]	1.0848	0.13901	7	3.0237	2.0694	m02350c	L-cysteate[c]	0.91155	0.181	2	3.1282	0.49457
m02389r	linolenate[r]	1.3296	0.091823	8	2.9847	1.8729	m01983m	glycerol[m]	1.0839	0.1392	2	3.8004	0.95835	m00585c	20-COOH-LTB4[c]	0.90442	0.18289	6	2.552	1.8253
m02456r	margaric acid[r]	1.3296	0.091823	8	2.9847	1.8729	m02278g	keratan sulfate I[g]	1.0835	0.13929	1	4.4968	0	m00157c	(R)-3-hydroxybutanoate[c]	0.89999	0.18406	4	2.7249	2.6864
m02457r	mead acid[r]	1.3296	0.091823	8	2.9847	1.8729	m02180m	isobutyryl-CoA[m]	1.079	0.1403	2	3.7928	1.4366	m00157s	(R)-3-hydroxybutanoate[s]	0.89999	0.18406	4	2.7249	2.6864
m02494r	myristic acid[r]	1.3296	0.091823	8	2.9847	1.8729	m00620m	25-hydroxyvitamin D2[m]	1.0789	0.14032	1	4.4866	0	m00648s	2-hydroxybutyrate[s]	0.89999	0.18406	4	2.7249	2.6864
m02564r	nervonic acid[r]	1.3296	0.091823	8	2.9847	1.8729	m00625m	27-hydroxycholesterol[m]	1.0789	0.14032	1	4.4866	0	m00671m	2-oxobutyrate[m]	0.89999	0.18406	4	2.7249	2.6864
m02613r	nonadecylic acid[r]	1.3296	0.091823	8	2.9847	1.8729	m00742m	3,7,24THCA[m]	1.0789	0.14032	1	4.4866	0	m01253s	acetoacetate[s]	0.89999	0.18406	4	2.7249	2.6864
m02646r	oleate[r]	1.3296	0.091823	8	2.9847	1.8729	m00750c	3alpha,7alpha,12alpha-trihydroxy-5beta-cholestan-26-al[c]	1.0789	0.14032	1	4.4866	0	m01256s	acetone[s]	0.89999	0.18406	4	2.7249	2.6864
m02648r	omega-3-arachidonic acid[r]	1.3296	0.091823	8	2.9847	1.8729	m00750m	3alpha,7alpha,12alpha-trihydroxy-5beta-cholestan-26-al[m]	1.0789	0.14032	1	4.4866	0	m01716s	D-lactate[s]	0.89999	0.18406	4	2.7249	2.6864
m02675r	palmitolate[r]	1.3296	0.091823	8	2.9847	1.8729	m00752m	3alpha,7alpha,12alpha-trihydroxy-5beta-cholestanate[m]	1.0789	0.14032	1	4.4866	0	m02772s	propanoate[s]	0.89999	0.18406	4	2.7249	2.6864
m02690r	pentadecylic acid[r]	1.3296	0.091823	8	2.9847	1.8729	m00753m	3alpha,7alpha,24(S)-trihydroxy-5beta-cholestan-27-al[m]	1.0789	0.14032	1	4.4866	0	m02819s	pyruvate[s]	0.89999	0.18406	4	2.7249	2.6864
m02745r	physeteric acid[r]	1.3296	0.091823	8	2.9847	1.8729	m00761m	3beta,7alpha-dihydroxy-5-cholestenoate[m]	1.0789	0.14032	1	4.4866	0	m02833c	retinoate[c]	0.89999	0.18406	4	2.7249	2.6864
m02939r	stearidonic acid[r]	1.3296	0.091823	8	2.9847	1.8729	m00763m	3beta-hydroxy-5-cholestenal[m]	1.0789	0.14032	1	4.4866	0	m02833s	retinoate[s]	0.89999	0.18406	4	2.7249	2.6864
m03045r	tricosanoic acid[r]	1.3296	0.091823	8	2.9847	1.8729	m00764m	3beta-hydroxy-5-cholestene-27-oate[m]	1.0789	0.14032	1	4.4866	0	m01679c	D-galactosyl-N-acylsphingosine[c]	0.89464	0.18549	16	2.2478	1.3971
m03051r	tridecylic acid[r]	1.3296	0.091823	8	2.9847	1.8729	m01078m	5beta-cholestan-3alpha,7alpha,12alpha-triol[m]	1.0789	0.14032	1	4.4866	0	m01694c	digalactosylceramide[c]	0.89464	0.18549	16	2.2478	1.3971
m03153r	ximenic acid[r]	1.3296	0.091823	8	2.9847	1.8729	m01079m	5beta-cholestan-3alpha,7alpha,24(S),27-tetrol[m]	1.0789	0.14032	1	4.4866	0	m00923c	3-ureidopropionate[c]	0.89071	0.18654	3	2.8586	2.0467
m01758s	D-xylose[s]	1.3293	0.091867	1	4.8295	0	m01080m	5beta-cholestan-3alpha,7alpha,24(S)-triol[m]	1.0789	0.14032	1	4.4866	0	m03108c	UDP-glucose[c]	0.88996	0.18674	7	2.4854	1.6173
m03052s	triiodothyronine[s]	1.3272	0.092229	2	3.9956	0.66315	m01089r	5beta-cholestane-3alpha,7alpha,12alpha,25-tetrol[r]	1.0789	0.14032	1	4.4866	0	m01044m	5,10-methenyl-THF[m]	0.88497	0.18809	4	2.709	1.4258
m02756c	porphobilinogen[c]	1.3179	0.093762	2	3.9815	0.32389	m01090c	5beta-cholestane-3alpha,7alpha,12alpha,26-tetrol[c]	1.0789	0.14032	1	4.4866	0	m01255m	acetoacetyl-CoA[m]	0.88216	0.18884	7	2.4792	2.4368
m02319c	kynurenine[c]	1.3162	0.094049	4	3.3903	3.5982	m01090m	5beta-cholestane-3alpha,7alpha,12alpha,26-tetrol[m]	1.0789	0.14032	1	4.4866	0	m01679l	D-galactosyl-N-acylsphingosine[l]	0.88145	0.18904	2	3.0833	1.3184
m01758c	D-xylose[c]	1.3144	0.094352	2	3.9761	1.2069	m01180m	7alpha-hydroxy-3-oxo-4-cholestenoic acid[m]	1.0789	0.14032	1	4.4866	0	m02948l	sulfatide[l]	0.88145	0.18904	2	3.0833	1.3184
m00018m	(13Z)-eicosenoyl-CoA[m]	1.3135	0.0945	6	3.1291	1.8972	m01448m	cholest-5-ene-3beta,7alpha,27-triol[m]	1.0789	0.14032	1	4.4866	0	m00551c	1-phosphatidyl-1D-myo-inositol-3,4-bisphosphate[c]	0.8809	0.18919	13	2.2885	1.7312
m01191m	7-hexadecenoyl-CoA[m]	1.3135	0.0945	6	3.1291	1.8972	m02600c	N-methylethanolamine-phosphate[c]	1.0789	0.14032	1	4.4866	0	m00004m	(10Z)-heptadecenoyl-CoA[m]	0.87978	0.18949	1	3.6302	0
m01364m	arachidonyl-CoA[m]	1.3135	0.0945	6	3.1291	1.8972	m02739c	phosphodimethylethanolamine[c]	1.0789	0.14032	1	4.4866	0	m00006m	(11Z)-docosenoyl-CoA[m]	0.87978	0.18949	1	3.6302	0
m01697m	dihomo-gamma-linolenoyl-CoA[m]	1.3135	0.0945	6	3.1291	1.8972	m03141m	vitamin D2[m]	1.0789	0.14032	1	4.4866	0	m00007m	(11Z)-eicosenoyl-CoA[m]	0.87978	0.18949	1	3.6302	0
m01725m	docosanoyl-CoA[m]	1.3135	0.0945	6	3.1291	1.8972	m03142m	vitamin D3[m]	1.0789	0.14032	1	4.4866	0	m00009m	(11Z,14Z)-eicosadienoyl-CoA[m]	0.87978	0.18949	1	3.6302	0
m02052m	heneicosanoyl-CoA[m]	1.3135	0.0945	6	3.1291	1.8972	m01115s	5-methyl-THF[s]	1.0784	0.14043	2	3.7918	2.1934	m00011m	(11Z,14Z,17Z)-eicosatrienoylcarnitine[m]	0.87978	0.18949	1	3.6302	0
m02391m	linoleoyl-CoA[m]	1.3135	0.0945	6	3.1291	1.8972	m01752c	dTMP[c]	1.0775	0.14062	6	3.095	1.6471	m00012m	(11Z,14Z,17Z)-eicosatrienoyl-CoA[m]	0.87978	0.18949	1	3.6302	0
m01965s	glucose[s]	1.3077	0.09549	19	2.6159	2.452	m02026c	GSH[c]	1.0773	0.14067	25	2.6065	1.959	m00016m	(13Z)-docosenoyl-CoA[m]	0.87978	0.18949	1	3.6302	0
m01866r	G00006[r]	1.3058	0.095816	1	4.7788	0	m01419s	cAMP[s]	1.0751	0.14116	2	3.7868	0.54055	m00020m	(13Z)-octadecenoyl-CoA[m]	0.87978	0.18949	1	3.6302	0
m01334r	AMP[r]	1.3053	0.095894	9	2.9088	1.6745	m01433s	cGMP[s]	1.0751	0.14116	2	3.7868	0.54055	m00022m	(13Z,16Z)-docosadienoylcarnitine[m]	0.87978	0.18949	1	3.6302	0
m02724s	phenylalanine[s]	1.2985	0.09705	16	2.6727	2.6072	m01796c	ethanol[c]	1.075	0.14119	1	4.4781	0	m00092m	(4Z,7Z,10Z,13Z,16Z)-docosapentaenoylcarnitine[m]	0.87978	0.18949	1	3.6302	0
m02491c	monosialylgalactosylgloboside[c]	1.2948	0.097691	4	3.3672	1.4877	m02543l	N-acetylneuraminate[l]	1.0742	0.14137	7	3.015	2.5959	m00093m	(4Z,7Z,10Z,13Z,16Z)-docosapentaenoyl-CoA[m]	0.87978	0.18949	1	3.6302	0
m02905g	sialyl-galactosylgloboside[g]	1.2948	0.097691	4	3.3672	1.4877	m01959l	globoside[l]	1.0734	0.14154	3	3.4924	2.7009	m00100m	(5Z,8Z,11Z)-eicosatrienoylcarnitine[m]	0.87978	0.18949	1	3.6302	0
m01324l	alpha-GalNAc-globoside[l]	1.2899	0.098543	1	4.7446	0	m02525c	N-acetylgalactosamine[c]	1.0734	0.14154	3	3.4924	2.7009	m00102m	(5Z,8Z,11Z,14Z,17Z)-eicosapentaenoylcarnitine[m]	0.87978	0.18949	1	3.6302	0
m03000l	Tn-antigen[l]	1.2899	0.098543	1	4.7446	0	m01756m	dUTP[m]	1.0729	0.14165	6	3.0909	1.1436	m00103m	(5Z,8Z,11Z,14Z,17Z)-eicosapentaenoyl-CoA[m]	0.87978	0.18949	1	3.6302	0
m00631m	2-aminoadipate 6-semialdehyde[m]	1.2871	0.099034	3	3.5705	2.1292	m00040c	(2E)-docosenoyl-CoA[c]	1.072	0.14186	1	4.4716	0	m00105m	(6Z,9Z)-octadecadienoylcarnitine[m]	0.87978	0.18949	1	3.6302	0
m00924c	4-(2-amino-3-hydroxyphenyl)-2,4-dioxobutanoate[c]	1.2867	0.099107	1	4.7376	0	m00043c	(2E)-eicosenoyl-CoA[c]	1.072	0.14186	1	4.4716	0	m00106m	(6Z,9Z)-octadecadienoyl-CoA[m]	0.87978	0.18949	1	3.6302	0
m00926c	4-(2-aminophenyl)-2,4-dioxobutanoate[c]	1.2867	0.099107	1	4.7376	0	m00044c	(2E)-heneicosenoyl-CoA[c]	1.072	0.14186	1	4.4716	0	m00107m	(6Z,9Z,12Z,15Z)-octadecatetraenoylcarnitine[m]	0.87978	0.18949	1	3.6302	0
m00990c	4-hydroxy-2-quinolinecarboxylic acid[c]	1.2867	0.099107	1	4.7376	0	m00049c	(2E)-hexacosenoyl-CoA[c]	1.072	0.14186	1	4.4716	0	m00108m	(6Z,9Z,12Z,15Z)-octadecatetraenoyl-CoA[m]	0.87978	0.18949	1	3.6302	0
m03151c	xanthurenate[c]	1.2867	0.099107	1	4.7376	0	m00054c	(2E)-nonadecenoyl-CoA[c]	1.072	0.14186	1	4.4716	0	m00119m	(7Z,10Z,13Z,16Z)-docosatetraenoyl-CoA[m]	0.87978	0.18949	1	3.6302	0
m01798r	ethanolamine-phosphate[r]	1.2852	0.099368	1	4.7344	0	m00057c	(2E)-octadecenoyl-CoA[c]	1.072	0.14186	1	4.4716	0	m00120m	(7Z,10Z,13Z,16Z,19Z)-docosapentaenoylcarnitine[m]	0.87978	0.18949	1	3.6302	0
m02113c	hexadecanal[c]	1.2852	0.099368	1	4.7344	0	m00064c	(2E)-tetracosenoyl-CoA[c]	1.072	0.14186	1	4.4716	0	m00121m	(7Z,10Z,13Z,16Z,19Z)-docosapentaenoyl-CoA[m]	0.87978	0.18949	1	3.6302	0
m02116c	hexadecenal[c]	1.2852	0.099368	1	4.7344	0	m00067c	(2E)-tricosenoyl-CoA[c]	1.072	0.14186	1	4.4716	0	m00122m	(8Z,11Z)-eicosadienoylcarnitine[m]	0.87978	0.18949	1	3.6302	0
m02736c	phosphatidylinositol-4,5-bisphosphate[c]	1.2803	0.10023	30	2.4762	2.3141	m00074c	(2E,7Z,10Z,13Z,16Z)-docosapentaenoyl-CoA[c]	1.072	0.14186	1	4.4716	0	m00123m	(8Z,11Z)-eicosadienoyl-CoA[m]	0.87978	0.18949	1	3.6302	0
m01627c	cysteamine[c]	1.2789	0.10047	2	3.9219	1.5067	m00085c	(3S)-hydroxy-docasa-cis,cis-13,16-dienoyl-CoA[c]	1.072	0.14186	1	4.4716	0	m00124m	(8Z,11Z,14Z,17Z)-eicosatetraenoylcarnitine[m]	0.87978	0.18949	1	3.6302	0
m02543l	N-acetylneuraminate[l]	1.2784	0.10055	7	3.015	2.5959	m00086c	(3S)-hydroxy-eicosa-cis,cis,cis-11,14,17-trienoyl-CoA[c]	1.072	0.14186	1	4.4716	0	m00125m	(8Z,11Z,14Z,17Z)-eicosatetraenoyl-CoA[m]	0.87978	0.18949	1	3.6302	0
m01974m	glutamate[m]	1.2738	0.10137	17	2.6359	2.092	m00087c	(3S)-hydroxy-eicosa-cis,cis-11,14-dienoyl-CoA[c]	1.072	0.14186	1	4.4716	0	m00126m	(9E)-octadecenoylcarnitine[m]	0.87978	0.18949	1	3.6302	0
m00106r	(6Z,9Z)-octadecadienoyl-CoA[r]	1.2659	0.10278	9	2.8804	1.6226	m00679c	2-trans-7,10,13,16,19-all-cis-docosahexaenoyl-CoA[c]	1.072	0.14186	1	4.4716	0	m00127m	(9E)-octadecenoyl-CoA[m]	0.87978	0.18949	1	3.6302	0
m00127r	(9E)-octadecenoyl-CoA[r]	1.2659	0.10278	9	2.8804	1.6226	m00680c	2-trans-9,12,15,18,21-all-cis-tetracosahexaenoyl-CoA[c]	1.072	0.14186	1	4.4716	0	m00261m	10,13,16,19-docosatetraenoylcarnitine[m]	0.87978	0.18949	1	3.6302	0
m02598g	nm4masn[g]	1.2641	0.10309	3	3.5419	1.9817	m00698c	3(S)-hydroxy-10,13,16-all-cis-docosatrienoyl-CoA[c]	1.072	0.14186	1	4.4716	0	m00262m	10,13,16,19-docosatetraenoyl-CoA[m]	0.87978	0.18949	1	3.6302	0
m01285m	ADP[m]	1.2641	0.1031	174	2.1771	2.1712	m00699c	3(S)-hydroxy-11-cis-docosenoyl-CoA[c]	1.072	0.14186	1	4.4716	0	m00263m	10,13,16-docosatrienoylcarnitine[m]	0.87978	0.18949	1	3.6302	0
m01364c	arachidonyl-CoA[c]	1.2615	0.10356	26	2.5026	2.2048	m00700c	3(S)-hydroxy-11-cis-eicosenoyl-CoA[c]	1.072	0.14186	1	4.4716	0	m00264m	10,13,16-docosatrienoyl-CoA[m]	0.87978	0.18949	1	3.6302	0
m01965c	glucose[c]	1.2594	0.10394	27	2.492	2.436	m00701c	3(S)-hydroxy-13-cis-docosenoyl-CoA[c]	1.072	0.14186	1	4.4716	0	m00342m	13,16,19-docosatrienoylcarnitine[m]	0.87978	0.18949	1	3.6302	0
m03197c	N-Acetylaspartylglutamate[c]	1.258	0.1042	1	4.6758	0	m00702c	3(S)-hydroxy-13-cis-eicosenoyl-CoA[c]	1.072	0.14186	1	4.4716	0	m01237m	9-heptadecenoyl-CoA[m]	0.87978	0.18949	1	3.6302	0
m03198c	N-Acetylaspartylglutamylglutamate[c]	1.258	0.1042	1	4.6758	0	m00704c	3(S)-hydroxy-3-oxo-eicosadienoyl-CoA[c]	1.072	0.14186	1	4.4716	0	m01363m	arachidonyl-carnitine[m]	0.87978	0.18949	1	3.6302	0
m02324l	l2n2m2mn[l]	1.251	0.10547	6	3.0741	2.8385	m00707c	3(S)-hydroxy-9-cis-eicosenoyl-CoA[c]	1.072	0.14186	1	4.4716	0	m01723m	docosahexaenoylcarnitine[m]	0.87978	0.18949	1	3.6302	0
m01756m	dUTP[m]	1.2508	0.1055	14	2.6893	1.3705	m00708c	3(S)-hydroxy-all-cis-8,11,14,17-eicosatetraenoyl-CoA[c]	1.072	0.14186	1	4.4716	0	m01724m	docosanoylcarnitine[m]	0.87978	0.18949	1	3.6302	0
m01643c	dCDP[c]	1.2471	0.10618	12	2.742	1.5782	m00709c	3(S)-hydroxy-cis-15-tetracosaenoyl-CoA[c]	1.072	0.14186	1	4.4716	0	m01726m	docosenoylcarnitine(11)[m]	0.87978	0.18949	1	3.6302	0
m02818c	pyridoxine-phosphate[c]	1.2467	0.10626	5	3.1735	1.6891	m00711c	3(S)-hydroxy-docosa-10,13,16,19-all-cis-tetraenoyl-CoA[c]	1.072	0.14186	1	4.4716	0	m01727m	docosenoylcarnitine[m]	0.87978	0.18949	1	3.6302	0
m02519p	Na+[p]	1.2458	0.10642	1	4.6497	0	m00712c	3(S)-hydroxy-docosa-13,16,19-all-cis-trienoyl-CoA[c]	1.072	0.14186	1	4.4716	0	m01729m	dodecanoylcarnitine[m]	0.87978	0.18949	1	3.6302	0
m02961s	taurine[s]	1.2458	0.10642	1	4.6497	0	m00713c	3(S)-hydroxy-docosa-7,10,13,16,19-all-cis-pentaenoyl-CoA[c]	1.072	0.14186	1	4.4716	0	m01770m	eicosadienoylcarnitine[m]	0.87978	0.18949	1	3.6302	0
m02475c	methylglyoxal[c]	1.2455	0.10647	9	2.8657	1.9243	m00714c	3(S)-hydroxy-docosa-7,10,13,16-all-cis-tetraenoyl-CoA[c]	1.072	0.14186	1	4.4716	0	m01772m	eicosanoylcarnitine[m]	0.87978	0.18949	1	3.6302	0
m01305c	AIR[c]	1.2451	0.10655	2	3.8702	1.8454	m00715c	3(S)-hydroxy-hexacosenoyl-CoA[c]	1.072	0.14186	1	4.4716	0	m01774m	eicosatrienoylcarnitine[m]	0.87978	0.18949	1	3.6302	0
m00168c	(R)-S-lactoylglutathione[c]	1.2444	0.10667	7	2.9872	1.2008	m00716c	3(S)-hydroxy-tetracosa-12,15,18,21-all-cis-tetraenoyl-CoA[c]	1.072	0.14186	1	4.4716	0	m01775m	eicosenoylcarnitine(11)[m]	0.87978	0.18949	1	3.6302	0
m03108c	UDP-glucose[c]	1.2339	0.10861	13	2.7102	2.2225	m00718c	3(S)-hydroxy-tetracosa-9,12,15,18,21-all-cis-pentaenoyl-CoA[c]	1.072	0.14186	1	4.4716	0	m01776m	eicosenoylcarnitine(7)[m]	0.87978	0.18949	1	3.6302	0
m00516s	1-alkyl-2-lysoglycerol-3-phosphocholine[s]	1.2322	0.10895	1	4.6202	0	m00776c	3-hydroxydocosanoyl-CoA[c]	1.072	0.14186	1	4.4716	0	m01777m	eicosenoylcarnitine(9)[m]	0.87978	0.18949	1	3.6302	0
m00549s	1-organyl-2-lyso-sn-glycero-3-phosphocholine[s]	1.2322	0.10895	1	4.6202	0	m00777c	3-hydroxyeicosanoyl-CoA[c]	1.072	0.14186	1	4.4716	0	m01933m	gamma-linolenoylcarnitine[m]	0.87978	0.18949	1	3.6302	0
m00626s	2-acetyl-1-alkyl-sn-glycero-3-phosphocholine[s]	1.2322	0.10895	1	4.6202	0	m00778c	3-hydroxyheneicosanoyl-CoA[c]	1.072	0.14186	1	4.4716	0	m02051m	heneicosanoylcarnitine[m]	0.87978	0.18949	1	3.6302	0
m00768c	3-dehydro-L-gulonate[c]	1.2267	0.10996	1	4.6086	0	m00783c	3-hydroxyhexacosanoyl-CoA[c]	1.072	0.14186	1	4.4716	0	m02100m	heptadecanoylcarnitine[m]	0.87978	0.18949	1	3.6302	0
m01417c	calcitriol[c]	1.224	0.11048	1	4.6026	0	m00790c	3-hydroxynonadecanoyl-CoA[c]	1.072	0.14186	1	4.4716	0	m02102m	heptadecenoylcarnitine(7)[m]	0.87978	0.18949	1	3.6302	0
m01417m	calcitriol[m]	1.224	0.11048	1	4.6026	0	m00793c	3-hydroxyoctadecanoyl-CoA[c]	1.072	0.14186	1	4.4716	0	m02103m	heptadecenoylcarnitine(8)[m]	0.87978	0.18949	1	3.6302	0
m01450c	cholesterol[c]	1.2234	0.1106	16	2.6321	2.3755	m00800c	3-hydroxytetracosanoyl-CoA[c]	1.072	0.14186	1	4.4716	0	m02117m	hexadecenoylcarnitine(9)[m]	0.87978	0.18949	1	3.6302	0
m00023c	(13Z,16Z)-docosadienoyl-CoA[c]	1.216	0.112	9	2.8445	1.6162	m00802c	3-hydroxytricosanoyl-CoA[c]	1.072	0.14186	1	4.4716	0	m02388m	linoleic-carnitine[m]	0.87978	0.18949	1	3.6302	0
m00093c	(4Z,7Z,10Z,13Z,16Z)-docosapentaenoyl-CoA[c]	1.216	0.112	9	2.8445	1.6162	m01769c	eicosa-(2E,8Z,11Z,14Z,17Z)-pentaenoyl-CoA[c]	1.072	0.14186	1	4.4716	0	m02390m	linolenoyl-CoA[m]	0.87978	0.18949	1	3.6302	0
m00095c	(4Z,7Z,10Z,13Z,16Z,19Z)-docosahexaenoyl-CoA[c]	1.216	0.112	9	2.8445	1.6162	m03002c	trans,cis,cis,cis,cis-2,10,13,16,19-docosapentaenoyl-CoA[c]	1.072	0.14186	1	4.4716	0	m02410m	L-oleoylcarnitine[m]	0.87978	0.18949	1	3.6302	0
m00118m	(7Z)-tetradecenoyl-CoA[m]	1.2125	0.11267	8	2.8954	1.9121	m03003c	trans,cis,cis,cis,cis-2,12,15,18,21-tetracosapentaenoyl-CoA[c]	1.072	0.14186	1	4.4716	0	m02410r	L-oleoylcarnitine[r]	0.87978	0.18949	1	3.6302	0
m01141m	5-tetradecenoyl-CoA[m]	1.2125	0.11267	8	2.8954	1.9121	m03004c	trans,cis,cis,cis-2,10,13,16-docosatetraenoyl-CoA[c]	1.072	0.14186	1	4.4716	0	m02411m	L-palmitoylcarnitine[m]	0.87978	0.18949	1	3.6302	0
m01586m	cis-vaccenoyl-CoA[m]	1.2125	0.11267	8	2.8954	1.9121	m03005c	trans,cis,cis,cis-2,11,14,17-eicosatetraenoyl-CoA[c]	1.072	0.14186	1	4.4716	0	m02443m	malonyl-carnitin[m]	0.87978	0.18949	1	3.6302	0
m01773m	eicosanoyl-CoA[m]	1.2125	0.11267	8	2.8954	1.9121	m03006c	trans,cis,cis,cis-2,13,16,19-docosatetraenoyl-CoA[c]	1.072	0.14186	1	4.4716	0	m02611m	nonadecanoylcarnitine[m]	0.87978	0.18949	1	3.6302	0
m01934m	gamma-linolenoyl-CoA[m]	1.2125	0.11267	8	2.8954	1.9121	m03007c	trans,cis,cis-2,11,14-eicosatrienoyl-CoA[c]	1.072	0.14186	1	4.4716	0	m02634m	O-acetylcarnitine[m]	0.87978	0.18949	1	3.6302	0
m02101m	heptadecanoyl-CoA[m]	1.2125	0.11267	8	2.8954	1.9121	m03008c	trans,cis,cis-2,13,16-docasatrienoyl-CoA[c]	1.072	0.14186	1	4.4716	0	m02634p	O-acetylcarnitine[p]	0.87978	0.18949	1	3.6302	0
m02345m	lauroyl-CoA[m]	1.2125	0.11267	8	2.8954	1.9121	m03011c	trans,cis-2,11-docosadienoyl-CoA[c]	1.072	0.14186	1	4.4716	0	m02635m	O-butanoylcarnitine[m]	0.87978	0.18949	1	3.6302	0
m02495m	myristoyl-CoA[m]	1.2125	0.11267	8	2.8954	1.9121	m03012c	trans,cis-2,11-eicosadienoyl-CoA[c]	1.072	0.14186	1	4.4716	0	m02636m	ocosatetraenoylcarnitine[m]	0.87978	0.18949	1	3.6302	0
m02612m	nonadecanoyl-CoA[m]	1.2125	0.11267	8	2.8954	1.9121	m03013c	trans,cis-2,13-docosadienoyl-CoA[c]	1.072	0.14186	1	4.4716	0	m02637m	octadecatrienoylcarnitine[m]	0.87978	0.18949	1	3.6302	0
m02677m	palmitoleoyl-CoA[m]	1.2125	0.11267	8	2.8954	1.9121	m03014c	trans,cis-2,13-eicosadienoyl-CoA[c]	1.072	0.14186	1	4.4716	0	m02638m	octadecenoylcarnitine(11)[m]	0.87978	0.18949	1	3.6302	0
m02678m	palmitoyl-CoA[m]	1.2125	0.11267	8	2.8954	1.9121	m03015c	trans,cis-2,15-tetracosadienoyl-CoA[c]	1.072	0.14186	1	4.4716	0	m02639m	octadecenoylcarnitine(5)[m]	0.87978	0.18949	1	3.6302	0
m02689m	pentadecanoyl-CoA[m]	1.2125	0.11267	8	2.8954	1.9121	m03016c	trans,cis-2,17-hexacosadienoyl-CoA[c]	1.072	0.14186	1	4.4716	0	m02640m	octadecenoylcarnitine(7)[m]	0.87978	0.18949	1	3.6302	0
m02941m	stearoyl-CoA[m]	1.2125	0.11267	8	2.8954	1.9121	m03017c	trans,cis-2,8,11-eicosatrienoyl-CoA[c]	1.072	0.14186	1	4.4716	0	m02647m	oleoyl-CoA[m]	0.87978	0.18949	1	3.6302	0
m03050m	tridecanoyl-CoA[m]	1.2125	0.11267	8	2.8954	1.9121	m03018c	trans,cis-2,9-eicosadienoyl-CoA[c]	1.072	0.14186	1	4.4716	0	m02657m	O-propanoylcarnitine[m]	0.87978	0.18949	1	3.6302	0
m03088c	tryptamine[c]	1.2123	0.1127	4	3.278	2.3493	m00206c	[protein]-L-tyrosine[c]	1.0714	0.14201	82	2.3918	2.1462	m02657p	O-propanoylcarnitine[p]	0.87978	0.18949	1	3.6302	0
m00669c	2-oxo-3-methylvalerate[c]	1.2098	0.11318	1	4.572	0	m00218c	[protein]-tyrosine-phosphate[c]	1.0714	0.14201	82	2.3918	2.1462	m02676m	palmitoleoyl-carnitine[m]	0.87978	0.18949	1	3.6302	0
m00824c	3-methyl-2-oxobutyrate[c]	1.2098	0.11318	1	4.572	0	m00333r	12-oxo-c-LTB3[r]	1.0701	0.14229	6	3.0884	1.7774	m02688m	pentadecanoylcarnitine[m]	0.87978	0.18949	1	3.6302	0
m01013c	4-methyl-2-oxopentanoate[c]	1.2098	0.11318	1	4.572	0	m01234c	9-deoxy-delta12-PGD2[c]	1.0701	0.14229	6	3.0884	1.7774	m02774p	propanoyl-CoA[p]	0.87978	0.18949	1	3.6302	0
m02391c	linoleoyl-CoA[c]	1.2044	0.11422	25	2.4903	2.2493	m02026r	GSH[r]	1.0701	0.14229	6	3.0884	1.7774	m02940m	stearoylcarnitine[m]	0.87978	0.18949	1	3.6302	0
m01941c	GD1a[c]	1.2034	0.1144	9	2.8354	2.1994	m02097r	hepoxilin A3-c[r]	1.0701	0.14229	6	3.0884	1.7774	m02973m	tetradecanoylcarnitine[m]	0.87978	0.18949	1	3.6302	0
m01451l	cholesterol-ester pool[l]	1.2028	0.11453	1	4.557	0	m02859c	S-(9-deoxy-delta12-PGD2)-glutathione[c]	1.0701	0.14229	6	3.0884	1.7774	m02974m	tetradecenoylcarnitine(5)[m]	0.87978	0.18949	1	3.6302	0
m01982m	glycerate[m]	1.2021	0.11466	5	3.1303	1.8228	m02862c	S-(PGA1)-glutathione[c]	1.0701	0.14229	6	3.0884	1.7774	m02975m	tetradecenoylcarnitine(7)[m]	0.87978	0.18949	1	3.6302	0
m01718c	D-myo-inositol-1,4,5-trisphosphate[c]	1.201	0.11488	17	2.5978	2.6798	m01904g	GA1[g]	1.0698	0.14235	3	3.4878	2.0189	m02976m	tetradecenoylcarnitine(9)[m]	0.87978	0.18949	1	3.6302	0
m01446c	cholest-5-ene-3beta,7alpha,24(S)-triol[c]	1.1994	0.11519	2	3.8005	2.1895	m01943g	GD1b[g]	1.0698	0.14235	3	3.4878	2.0189	m03049m	tridecanoylcarnitine[m]	0.87978	0.18949	1	3.6302	0
m00085c	(3S)-hydroxy-docasa-cis,cis-13,16-dienoyl-CoA[c]	1.1991	0.11525	2	3.8	0.94967	m02008g	GM1[g]	1.0698	0.14235	3	3.4878	2.0189	m00018m	(13Z)-eicosenoyl-CoA[m]	0.8766	0.19035	3	2.8415	2.5002
m00086c	(3S)-hydroxy-eicosa-cis,cis,cis-11,14,17-trienoyl-CoA[c]	1.1991	0.11525	2	3.8	0.94967	m02096r	hepoxilin A3[r]	1.0688	0.14257	8	2.9574	1.953	m00118m	(7Z)-tetradecenoyl-CoA[m]	0.8766	0.19035	3	2.8415	2.5002
m00087c	(3S)-hydroxy-eicosa-cis,cis-11,14-dienoyl-CoA[c]	1.1991	0.11525	2	3.8	0.94967	m01786r	estradiol-17beta 3-glucuronide[r]	1.0688	0.14259	1	4.4645	0	m01141m	5-tetradecenoyl-CoA[m]	0.8766	0.19035	3	2.8415	2.5002
m00698c	3(S)-hydroxy-10,13,16-all-cis-docosatrienoyl-CoA[c]	1.1991	0.11525	2	3.8	0.94967	m02839s	reverse triiodthyronine[s]	1.0688	0.14259	1	4.4645	0	m01191m	7-hexadecenoyl-CoA[m]	0.8766	0.19035	3	2.8415	2.5002
m00699c	3(S)-hydroxy-11-cis-docosenoyl-CoA[c]	1.1991	0.11525	2	3.8	0.94967	m02998c	thyroxine[c]	1.0688	0.14259	1	4.4645	0	m01364m	arachidonyl-CoA[m]	0.8766	0.19035	3	2.8415	2.5002
m00700c	3(S)-hydroxy-11-cis-eicosenoyl-CoA[c]	1.1991	0.11525	2	3.8	0.94967	m02998s	thyroxine[s]	1.0688	0.14259	1	4.4645	0	m01586m	cis-vaccenoyl-CoA[m]	0.8766	0.19035	3	2.8415	2.5002
m00701c	3(S)-hydroxy-13-cis-docosenoyl-CoA[c]	1.1991	0.11525	2	3.8	0.94967	m03052c	triiodothyronine[c]	1.0688	0.14259	1	4.4645	0	m01697m	dihomo-gamma-linolenoyl-CoA[m]	0.8766	0.19035	3	2.8415	2.5002
m00702c	3(S)-hydroxy-13-cis-eicosenoyl-CoA[c]	1.1991	0.11525	2	3.8	0.94967	m03052s	triiodothyronine[s]	1.0688	0.14259	1	4.4645	0	m01725m	docosanoyl-CoA[m]	0.8766	0.19035	3	2.8415	2.5002
m00704c	3(S)-hydroxy-3-oxo-eicosadienoyl-CoA[c]	1.1991	0.11525	2	3.8	0.94967	m01981m	glyceraldehyde[m]	1.0581	0.145	3	3.4731	0.88358	m01773m	eicosanoyl-CoA[m]	0.8766	0.19035	3	2.8415	2.5002
m00707c	3(S)-hydroxy-9-cis-eicosenoyl-CoA[c]	1.1991	0.11525	2	3.8	0.94967	m02324l	l2n2m2mn[l]	1.054	0.14595	6	3.0741	2.8385	m01934m	gamma-linolenoyl-CoA[m]	0.8766	0.19035	3	2.8415	2.5002
m00708c	3(S)-hydroxy-all-cis-8,11,14,17-eicosatetraenoyl-CoA[c]	1.1991	0.11525	2	3.8	0.94967	m01306c	AKG[c]	1.0528	0.14621	18	2.6752	2.1028	m02052m	heneicosanoyl-CoA[m]	0.8766	0.19035	3	2.8415	2.5002
m00709c	3(S)-hydroxy-cis-15-tetracosaenoyl-CoA[c]	1.1991	0.11525	2	3.8	0.94967	m00169c	(S)-2-aminobutanoate[c]	1.0444	0.14816	1	4.4112	0	m02101m	heptadecanoyl-CoA[m]	0.8766	0.19035	3	2.8415	2.5002
m00711c	3(S)-hydroxy-docosa-10,13,16,19-all-cis-tetraenoyl-CoA[c]	1.1991	0.11525	2	3.8	0.94967	m01928c	gamma-glutamylglutathione[c]	1.0444	0.14816	1	4.4112	0	m02345m	lauroyl-CoA[m]	0.8766	0.19035	3	2.8415	2.5002
m00712c	3(S)-hydroxy-docosa-13,16,19-all-cis-trienoyl-CoA[c]	1.1991	0.11525	2	3.8	0.94967	m01931c	gamma-L-glutamyl-L-alpha-aminobutyrate[c]	1.0444	0.14816	1	4.4112	0	m02391m	linoleoyl-CoA[m]	0.8766	0.19035	3	2.8415	2.5002
m00713c	3(S)-hydroxy-docosa-7,10,13,16,19-all-cis-pentaenoyl-CoA[c]	1.1991	0.11525	2	3.8	0.94967	m01286c	ADP-glucose[c]	1.0439	0.14826	1	4.4102	0	m02495m	myristoyl-CoA[m]	0.8766	0.19035	3	2.8415	2.5002
m00714c	3(S)-hydroxy-docosa-7,10,13,16-all-cis-tetraenoyl-CoA[c]	1.1991	0.11525	2	3.8	0.94967	m01287c	ADP-mannose[c]	1.0439	0.14826	1	4.4102	0	m02612m	nonadecanoyl-CoA[m]	0.8766	0.19035	3	2.8415	2.5002
m00715c	3(S)-hydroxy-hexacosenoyl-CoA[c]	1.1991	0.11525	2	3.8	0.94967	m01637c	dADP[c]	1.0427	0.14855	8	2.9373	1.8016	m02677m	palmitoleoyl-CoA[m]	0.8766	0.19035	3	2.8415	2.5002
m00716c	3(S)-hydroxy-tetracosa-12,15,18,21-all-cis-tetraenoyl-CoA[c]	1.1991	0.11525	2	3.8	0.94967	m02783r	prostaglandin D2[r]	1.0425	0.14859	1	4.407	0	m02678m	palmitoyl-CoA[m]	0.8766	0.19035	3	2.8415	2.5002
m00718c	3(S)-hydroxy-tetracosa-9,12,15,18,21-all-cis-pentaenoyl-CoA[c]	1.1991	0.11525	2	3.8	0.94967	m00644c	2-hydroxy-3-methoxy-17beta-estradiol[c]	1.0406	0.14902	1	4.403	0	m02689m	pentadecanoyl-CoA[m]	0.8766	0.19035	3	2.8415	2.5002
m00776c	3-hydroxydocosanoyl-CoA[c]	1.1991	0.11525	2	3.8	0.94967	m00645c	2-hydroxy-3-methoxyestrone[c]	1.0406	0.14902	1	4.403	0	m02941m	stearoyl-CoA[m]	0.8766	0.19035	3	2.8415	2.5002
m00777c	3-hydroxyeicosanoyl-CoA[c]	1.1991	0.11525	2	3.8	0.94967	m00659c	2-methoxyestradiol-17beta[c]	1.0406	0.14902	1	4.403	0	m03050m	tridecanoyl-CoA[m]	0.8766	0.19035	3	2.8415	2.5002
m00778c	3-hydroxyheneicosanoyl-CoA[c]	1.1991	0.11525	2	3.8	0.94967	m00660c	2-methoxyestrone[c]	1.0406	0.14902	1	4.403	0	m01643m	dCDP[m]	0.87524	0.19072	1	3.6206	0
m00783c	3-hydroxyhexacosanoyl-CoA[c]	1.1991	0.11525	2	3.8	0.94967	m00660r	2-methoxyestrone[r]	1.0406	0.14902	1	4.403	0	m01645m	dCTP[m]	0.87524	0.19072	1	3.6206	0
m00790c	3-hydroxynonadecanoyl-CoA[c]	1.1991	0.11525	2	3.8	0.94967	m01011c	4-methoxy-17beta-estradiol[c]	1.0406	0.14902	1	4.403	0	m03106m	UDP[m]	0.87524	0.19072	1	3.6206	0
m00793c	3-hydroxyoctadecanoyl-CoA[c]	1.1991	0.11525	2	3.8	0.94967	m01012c	4-methoxyestrone[c]	1.0406	0.14902	1	4.403	0	m02857m	S-(2-methylpropanoyl)-dihydrolipoamide[m]	0.87334	0.19124	2	3.0712	2.9083
m00800c	3-hydroxytetracosanoyl-CoA[c]	1.1991	0.11525	2	3.8	0.94967	m01110c	5-hydroxytryptophol[c]	1.0406	0.14902	1	4.403	0	m02858m	S-(3-methylbutanoyl)-dihydrolipoamide[m]	0.87334	0.19124	2	3.0712	2.9083
m00802c	3-hydroxytricosanoyl-CoA[c]	1.1991	0.11525	2	3.8	0.94967	m01113c	5-methoxytryptophol[c]	1.0406	0.14902	1	4.403	0	m02786s	prostaglandin E2[s]	0.86795	0.19271	3	2.831	2.2701
m00077p	(2R,6S,10S)-pristanate[p]	1.1911	0.1168	9	2.8266	1.6954	m02478c	methyl-indole-3-acetate[c]	1.0406	0.14902	1	4.403	0	m01939c	GAP[c]	0.86319	0.19402	1	3.5952	0
m01419s	cAMP[s]	1.1904	0.11694	2	3.7868	0.54055	m02871r	SAH[r]	1.0406	0.14902	1	4.403	0	m02751g	Pi[g]	0.86241	0.19423	1	3.5935	0
m01433s	cGMP[s]	1.1904	0.11694	2	3.7868	0.54055	m02877r	SAM[r]	1.0406	0.14902	1	4.403	0	m02492c	myo-inositol-hexakisphosphate[c]	0.84773	0.19829	4	2.6695	2.0922
m01286c	ADP-glucose[c]	1.1888	0.11727	2	3.7842	0.88523	m00141l	(alpha-D-mannosyl)2-beta-D-mannosyl-N-acetylglucosamine[l]	1.0342	0.15051	3	3.4429	2.6676	m01618c	cPMP[c]	0.84527	0.19898	1	3.5573	0
m01287c	ADP-mannose[c]	1.1888	0.11727	2	3.7842	0.88523	m01962c	glucosamine[c]	1.0329	0.15083	4	3.2655	2.3078	m01992c	glycogenin G4G7[c]	0.84508	0.19903	3	2.8033	1.9432
m02360c	leucine[c]	1.1845	0.11811	18	2.5706	2.4222	m02125c	histidine[c]	1.0171	0.15454	14	2.7285	2.7861	m01450s	cholesterol[s]	0.84047	0.20032	1	3.5472	0
m00540c	1-nitro-5,6-dihydroxy-dihydronaphthalene[c]	1.1774	0.11952	1	4.5023	0	m00018m	(13Z)-eicosenoyl-CoA[m]	1.0134	0.15543	3	3.4167	1.5809	m00721c	3,3-diiodo-L-thyronine-4-O-sulfate[c]	0.83848	0.20088	5	2.56	2.4677
m01295c	aflatoxin B1 diol[c]	1.1774	0.11952	1	4.5023	0	m01191m	7-hexadecenoyl-CoA[m]	1.0134	0.15543	3	3.4167	1.5809	m02789c	prostaglandin F2alpha[c]	0.8339	0.20217	3	2.7897	2.3369
m01404c	bromobenzene-2,3-dihydrodiol[c]	1.1774	0.11952	1	4.5023	0	m01364m	arachidonyl-CoA[m]	1.0134	0.15543	3	3.4167	1.5809	m03052s	triiodothyronine[s]	0.83078	0.20305	1	3.5267	0
m01406c	bromobenzene-3,4-dihydrodiol[c]	1.1774	0.11952	1	4.5023	0	m01697m	dihomo-gamma-linolenoyl-CoA[m]	1.0134	0.15543	3	3.4167	1.5809	m00758c	3alpha,7alpha-dihydroxy-5beta-cholestanate[c]	0.83019	0.20321	4	2.651	1.6858
m03038c	trans-5,6-dihydro-5,6-dihydroxy-7,12-dimethylbenz[a]anthracene[c]	1.1774	0.11952	1	4.5023	0	m01725m	docosanoyl-CoA[m]	1.0134	0.15543	3	3.4167	1.5809	m00326r	12-keto-LTB4[r]	0.82858	0.20367	16	2.2129	2.1087
m02403s	L-lactate[s]	1.1732	0.12035	9	2.8136	2.5775	m02052m	heneicosanoyl-CoA[m]	1.0134	0.15543	3	3.4167	1.5809	m02728c	phosphatidate-LD-PC pool[c]	0.82681	0.20417	5	2.549	2.2342
m00620m	25-hydroxyvitamin D2[m]	1.1701	0.12098	1	4.4866	0	m02391m	linoleoyl-CoA[m]	1.0134	0.15543	3	3.4167	1.5809	m01756m	dUTP[m]	0.82023	0.20604	8	2.3881	1.5206
m00625m	27-hydroxycholesterol[m]	1.1701	0.12098	1	4.4866	0	m02362c	leukotriene A4[c]	1.0133	0.15545	3	3.4166	0.54102	m00255c	10,11-dihydro-20-dihydroxy-LTB4[c]	0.81983	0.20616	2	2.9914	0.60779
m00742m	3,7,24THCA[m]	1.1701	0.12098	1	4.4866	0	m00113p	(6Z,9Z,12Z,15Z,18Z,21Z)-tetracosahexaenoyl-CoA[p]	1.0107	0.15608	2	3.6873	0.5797	m00255r	10,11-dihydro-20-dihydroxy-LTB4[r]	0.81983	0.20616	2	2.9914	0.60779
m00750c	3alpha,7alpha,12alpha-trihydroxy-5beta-cholestan-26-al[c]	1.1701	0.12098	1	4.4866	0	m02110p	hexacosanoyl-CoA[p]	1.0107	0.15608	2	3.6873	0.5797	m00256c	10,11-dihydro-20-trihydroxy-LTB4[c]	0.81983	0.20616	2	2.9914	0.60779
m00750m	3alpha,7alpha,12alpha-trihydroxy-5beta-cholestan-26-al[m]	1.1701	0.12098	1	4.4866	0	m02112p	hexacosenoyl-CoA[p]	1.0107	0.15608	2	3.6873	0.5797	m00256r	10,11-dihydro-20-trihydroxy-LTB4[r]	0.81983	0.20616	2	2.9914	0.60779
m00752m	3alpha,7alpha,12alpha-trihydroxy-5beta-cholestanate[m]	1.1701	0.12098	1	4.4866	0	m01965c	glucose[c]	1.0043	0.15762	18	2.6502	2.5353	m00318c	12,20-diHETE[c]	0.81983	0.20616	2	2.9914	0.60779
m00753m	3alpha,7alpha,24(S)-trihydroxy-5beta-cholestan-27-al[m]	1.1701	0.12098	1	4.4866	0	m02904c	sialyl-3-paragloboside[c]	1.0026	0.15803	1	4.3199	0	m00330c	12-oxo-20-dihydroxy-LTB4[c]	0.81983	0.20616	2	2.9914	0.60779
m00761m	3beta,7alpha-dihydroxy-5-cholestenoate[m]	1.1701	0.12098	1	4.4866	0	m00772c	3-deoxy-D-glycero-D-galacto-2-nonulosonic acid-9-phosphate[c]	0.9983	0.15907	1	4.3105	0	m00330r	12-oxo-20-dihydroxy-LTB4[r]	0.81983	0.20616	2	2.9914	0.60779
m00763m	3beta-hydroxy-5-cholestenal[m]	1.1701	0.12098	1	4.4866	0	m02539c	N-acetylmannosamine-6-phosphate[c]	0.9983	0.15907	1	4.3105	0	m00331c	12-oxo-20-hydroxy-LTB4[c]	0.81983	0.20616	2	2.9914	0.60779
m00764m	3beta-hydroxy-5-cholestene-27-oate[m]	1.1701	0.12098	1	4.4866	0	m02834c	retinol[c]	0.99394	0.16013	11	2.7894	1.809	m00331r	12-oxo-20-hydroxy-LTB4[r]	0.81983	0.20616	2	2.9914	0.60779
m01078m	5beta-cholestan-3alpha,7alpha,12alpha-triol[m]	1.1701	0.12098	1	4.4866	0	m00003c	(10Z)-heptadecenoic acid[c]	0.99097	0.16085	14	2.7132	2.1904	m00332c	12-oxo-20-trihydroxy-LTB4[c]	0.81983	0.20616	2	2.9914	0.60779
m01079m	5beta-cholestan-3alpha,7alpha,24(S),27-tetrol[m]	1.1701	0.12098	1	4.4866	0	m00008c	(11Z,14Z)-eicosadienoic acid[c]	0.99097	0.16085	14	2.7132	2.1904	m00332r	12-oxo-20-trihydroxy-LTB4[r]	0.81983	0.20616	2	2.9914	0.60779
m01080m	5beta-cholestan-3alpha,7alpha,24(S)-triol[m]	1.1701	0.12098	1	4.4866	0	m00010c	(11Z,14Z,17Z)-eicosatrienoic acid[c]	0.99097	0.16085	14	2.7132	2.1904	m00588c	20-dihydroxy-LTB4[c]	0.81983	0.20616	2	2.9914	0.60779
m01090c	5beta-cholestane-3alpha,7alpha,12alpha,26-tetrol[c]	1.1701	0.12098	1	4.4866	0	m00017c	(13Z)-eicosenoic acid[c]	0.99097	0.16085	14	2.7132	2.1904	m00588r	20-dihydroxy-LTB4[r]	0.81983	0.20616	2	2.9914	0.60779
m01090m	5beta-cholestane-3alpha,7alpha,12alpha,26-tetrol[m]	1.1701	0.12098	1	4.4866	0	m00019c	(13Z)-octadecenoic acid[c]	0.99097	0.16085	14	2.7132	2.1904	m00590c	20-hydroxy-5S-HETE[c]	0.81983	0.20616	2	2.9914	0.60779
m01180m	7alpha-hydroxy-3-oxo-4-cholestenoic acid[m]	1.1701	0.12098	1	4.4866	0	m00104c	(6Z,9Z)-octadecadienoic acid[c]	0.99097	0.16085	14	2.7132	2.1904	m00595c	20-hydroxy-LTB5[c]	0.81983	0.20616	2	2.9914	0.60779
m02600c	N-methylethanolamine-phosphate[c]	1.1701	0.12098	1	4.4866	0	m00111c	(6Z,9Z,12Z,15Z,18Z)-TPA[c]	0.99097	0.16085	14	2.7132	2.1904	m00595r	20-hydroxy-LTB5[r]	0.81983	0.20616	2	2.9914	0.60779
m02739c	phosphodimethylethanolamine[c]	1.1701	0.12098	1	4.4866	0	m00115c	(7Z)-octadecenoic acid[c]	0.99097	0.16085	14	2.7132	2.1904	m00597c	20-OH-10,11-dihydro-LTB4[c]	0.81983	0.20616	2	2.9914	0.60779
m03141m	vitamin D2[m]	1.1701	0.12098	1	4.4866	0	m00117c	(7Z)-tetradecenoic acid[c]	0.99097	0.16085	14	2.7132	2.1904	m00597r	20-OH-10,11-dihydro-LTB4[r]	0.81983	0.20616	2	2.9914	0.60779
m01714c	dITP[c]	1.1673	0.12154	8	2.861	1.2817	m00128c	(9E)-tetradecenoic acid[c]	0.99097	0.16085	14	2.7132	2.1904	m00602c	20-trihydroxy-LTB4[c]	0.81983	0.20616	2	2.9914	0.60779
m02142m	hydracrylate[m]	1.1644	0.12212	1	4.4744	0	m00132c	(9Z,12Z,15Z,18Z)-TTA[c]	0.99097	0.16085	14	2.7132	2.1904	m00602r	20-trihydroxy-LTB4[r]	0.81983	0.20616	2	2.9914	0.60779
m02362c	leukotriene A4[c]	1.1637	0.12228	3	3.4166	0.54102	m00135c	(9Z,12Z,15Z,18Z,21Z)-TPA[c]	0.99097	0.16085	14	2.7132	2.1904	m02365c	leukotriene B5[c]	0.81983	0.20616	2	2.9914	0.60779
m00040c	(2E)-docosenoyl-CoA[c]	1.1631	0.12239	1	4.4716	0	m00265c	10,13,16-docosatriynoic acid[c]	0.99097	0.16085	14	2.7132	2.1904	m02365r	leukotriene B5[r]	0.81983	0.20616	2	2.9914	0.60779
m00043c	(2E)-eicosenoyl-CoA[c]	1.1631	0.12239	1	4.4716	0	m00341c	13,16,19-docosatrienoic acid[c]	0.99097	0.16085	14	2.7132	2.1904	m01408c	bufotenine[c]	0.81494	0.20755	1	3.4932	0
m00044c	(2E)-heneicosenoyl-CoA[c]	1.1631	0.12239	1	4.4716	0	m01197c	7-palmitoleic acid[c]	0.99097	0.16085	14	2.7132	2.1904	m02604c	N-methylserotonin[c]	0.81494	0.20755	1	3.4932	0
m00049c	(2E)-hexacosenoyl-CoA[c]	1.1631	0.12239	1	4.4716	0	m01207c	8,11-eicosadienoic acid[c]	0.99097	0.16085	14	2.7132	2.1904	m02605c	N-methyltryptamine[c]	0.81494	0.20755	1	3.4932	0
m00054c	(2E)-nonadecenoyl-CoA[c]	1.1631	0.12239	1	4.4716	0	m01235c	9-eicosenoic acid[c]	0.99097	0.16085	14	2.7132	2.1904	m01261p	acetyl-CoA[p]	0.81438	0.20771	3	2.766	0.81407
m00057c	(2E)-octadecenoyl-CoA[c]	1.1631	0.12239	1	4.4716	0	m01238c	9-heptadecylenic acid[c]	0.99097	0.16085	14	2.7132	2.1904	m01285m	ADP[m]	0.811	0.20868	94	1.9508	2.096
m00064c	(2E)-tetracosenoyl-CoA[c]	1.1631	0.12239	1	4.4716	0	m01291c	adrenic acid[c]	0.99097	0.16085	14	2.7132	2.1904	m00031c	(1R)-hydroxy-(2R)-glutathionyl-1,2-dihydronaphthalene[c]	0.80324	0.21092	13	2.2431	2.2603
m00067c	(2E)-tricosenoyl-CoA[c]	1.1631	0.12239	1	4.4716	0	m01373c	behenic acid[c]	0.99097	0.16085	14	2.7132	2.1904	m00033c	(1S)-hydroxy-(2S)-glutathionyl-1,2-dihydronaphthalene[c]	0.80324	0.21092	13	2.2431	2.2603
m00074c	(2E,7Z,10Z,13Z,16Z)-docosapentaenoyl-CoA[c]	1.1631	0.12239	1	4.4716	0	m01432c	cerotic acid[c]	0.99097	0.16085	14	2.7132	2.1904	m00333r	12-oxo-c-LTB3[r]	0.80324	0.21092	13	2.2431	2.2603
m00679c	2-trans-7,10,13,16,19-all-cis-docosahexaenoyl-CoA[c]	1.1631	0.12239	1	4.4716	0	m01583c	cis-erucic acid[c]	0.99097	0.16085	14	2.7132	2.1904	m00541c	1-nitro-5-glutathionyl-6-hydroxy-5,6-dihydronaphthalene[c]	0.80324	0.21092	13	2.2431	2.2603
m00680c	2-trans-9,12,15,18,21-all-cis-tetracosahexaenoyl-CoA[c]	1.1631	0.12239	1	4.4716	0	m01584c	cis-gondoic acid[c]	0.99097	0.16085	14	2.7132	2.1904	m00542c	1-nitro-5-hydroxy-6-glutathionyl-5,6-dihydronaphthalene[c]	0.80324	0.21092	13	2.2431	2.2603
m01769c	eicosa-(2E,8Z,11Z,14Z,17Z)-pentaenoyl-CoA[c]	1.1631	0.12239	1	4.4716	0	m01585c	cis-vaccenic acid[c]	0.99097	0.16085	14	2.7132	2.1904	m00543c	1-nitro-7-glutathionyl-8-hydroxy-7,8-dihydronaphthalene[c]	0.80324	0.21092	13	2.2431	2.2603
m03002c	trans,cis,cis,cis,cis-2,10,13,16,19-docosapentaenoyl-CoA[c]	1.1631	0.12239	1	4.4716	0	m01741c	DPA[c]	0.99097	0.16085	14	2.7132	2.1904	m00544c	1-nitro-7-hydroxy-8-glutathionyl-7,8-dihydronaphthalene[c]	0.80324	0.21092	13	2.2431	2.2603
m03003c	trans,cis,cis,cis,cis-2,12,15,18,21-tetracosapentaenoyl-CoA[c]	1.1631	0.12239	1	4.4716	0	m01771c	eicosanoate[c]	0.99097	0.16085	14	2.7132	2.1904	m00571c	2,3-dihydro-2-S-glutathionyl-3-hydroxy bromobenzene[c]	0.80324	0.21092	13	2.2431	2.2603
m03004c	trans,cis,cis,cis-2,10,13,16-docosatetraenoyl-CoA[c]	1.1631	0.12239	1	4.4716	0	m01778c	elaidate[c]	0.99097	0.16085	14	2.7132	2.1904	m00724c	3,4-dihydro-3-hydroxy-4-S-glutathionyl bromobenzene[c]	0.80324	0.21092	13	2.2431	2.2603
m03005c	trans,cis,cis,cis-2,11,14,17-eicosatetraenoyl-CoA[c]	1.1631	0.12239	1	4.4716	0	m01932c	gamma-linolenate[c]	0.99097	0.16085	14	2.7132	2.1904	m00944c	4,5-dihydro-4-hydroxy-5-S-glutathionyl-benzo[a]pyrene[c]	0.80324	0.21092	13	2.2431	2.2603
m03006c	trans,cis,cis,cis-2,13,16,19-docosatetraenoyl-CoA[c]	1.1631	0.12239	1	4.4716	0	m02053c	henicosanoic acid[c]	0.99097	0.16085	14	2.7132	2.1904	m01175c	7,8-dihydro-7-hydroxy-8-S-glutathionyl-benzo[a]pyrene[c]	0.80324	0.21092	13	2.2431	2.2603
m03007c	trans,cis,cis-2,11,14-eicosatrienoyl-CoA[c]	1.1631	0.12239	1	4.4716	0	m02385c	lignocerate[c]	0.99097	0.16085	14	2.7132	2.1904	m01234c	9-deoxy-delta12-PGD2[c]	0.80324	0.21092	13	2.2431	2.2603
m03008c	trans,cis,cis-2,13,16-docasatrienoyl-CoA[c]	1.1631	0.12239	1	4.4716	0	m02389c	linolenate[c]	0.99097	0.16085	14	2.7132	2.1904	m01299c	aflatoxin B1-exo-8,9-epoxide-GSH[c]	0.80324	0.21092	13	2.2431	2.2603
m03011c	trans,cis-2,11-docosadienoyl-CoA[c]	1.1631	0.12239	1	4.4716	0	m02456c	margaric acid[c]	0.99097	0.16085	14	2.7132	2.1904	m02026r	GSH[r]	0.80324	0.21092	13	2.2431	2.2603
m03012c	trans,cis-2,11-eicosadienoyl-CoA[c]	1.1631	0.12239	1	4.4716	0	m02457c	mead acid[c]	0.99097	0.16085	14	2.7132	2.1904	m02097r	hepoxilin A3-c[r]	0.80324	0.21092	13	2.2431	2.2603
m03013c	trans,cis-2,13-docosadienoyl-CoA[c]	1.1631	0.12239	1	4.4716	0	m02564c	nervonic acid[c]	0.99097	0.16085	14	2.7132	2.1904	m02144c	hydrochloride[c]	0.80324	0.21092	13	2.2431	2.2603
m03014c	trans,cis-2,13-eicosadienoyl-CoA[c]	1.1631	0.12239	1	4.4716	0	m02613c	nonadecylic acid[c]	0.99097	0.16085	14	2.7132	2.1904	m02850c	S-(1,2-dichlorovinyl)glutathione[c]	0.80324	0.21092	13	2.2431	2.2603
m03015c	trans,cis-2,15-tetracosadienoyl-CoA[c]	1.1631	0.12239	1	4.4716	0	m02646c	oleate[c]	0.99097	0.16085	14	2.7132	2.1904	m02853c	S-(2,2-dichloro-1-hydroxy)ethyl glutathione[c]	0.80324	0.21092	13	2.2431	2.2603
m03016c	trans,cis-2,17-hexacosadienoyl-CoA[c]	1.1631	0.12239	1	4.4716	0	m02648c	omega-3-arachidonic acid[c]	0.99097	0.16085	14	2.7132	2.1904	m02861c	S-(formylmethyl)glutathione[c]	0.80324	0.21092	13	2.2431	2.2603
m03017c	trans,cis-2,8,11-eicosatrienoyl-CoA[c]	1.1631	0.12239	1	4.4716	0	m02675c	palmitolate[c]	0.99097	0.16085	14	2.7132	2.1904	m02862c	S-(PGA1)-glutathione[c]	0.80324	0.21092	13	2.2431	2.2603
m03018c	trans,cis-2,9-eicosadienoyl-CoA[c]	1.1631	0.12239	1	4.4716	0	m02690c	pentadecylic acid[c]	0.99097	0.16085	14	2.7132	2.1904	m02942m	succinate semialdehyde[m]	0.80322	0.21092	2	2.9666	3.2441
m02061l	heparan sulfate, degradation product 15[l]	1.1604	0.12295	2	3.7409	0.9306	m02745c	physeteric acid[c]	0.99097	0.16085	14	2.7132	2.1904	m02812c	putrescine[c]	0.79473	0.21339	1	3.4505	0
m02068l	heparan sulfate, degradation product 21[l]	1.1604	0.12295	2	3.7409	0.9306	m02938c	stearate[c]	0.99097	0.16085	14	2.7132	2.1904	m02812s	putrescine[s]	0.79473	0.21339	1	3.4505	0
m01786r	estradiol-17beta 3-glucuronide[r]	1.1598	0.12306	1	4.4645	0	m02939c	stearidonic acid[c]	0.99097	0.16085	14	2.7132	2.1904	m01306c	AKG[c]	0.78501	0.21622	13	2.2324	2.0863
m02839s	reverse triiodthyronine[s]	1.1598	0.12306	1	4.4645	0	m03045c	tricosanoic acid[c]	0.99097	0.16085	14	2.7132	2.1904	m02419c	L-threonyl-tRNA(thr)[c]	0.78462	0.21634	2	2.9389	2.7909
m01638c	D-alanine[c]	1.157	0.12363	3	3.4083	4.0001	m03051c	tridecylic acid[c]	0.99097	0.16085	14	2.7132	2.1904	m03079c	tRNA(thr)[c]	0.78462	0.21634	2	2.9389	2.7909
m01638s	D-alanine[s]	1.157	0.12363	3	3.4083	4.0001	m01382l	beta-1,4-mannose-N-acetylglucosamine[l]	0.99051	0.16096	2	3.6561	1.3295	m02859c	S-(9-deoxy-delta12-PGD2)-glutathione[c]	0.77578	0.21894	14	2.2096	2.1752
m01752c	dTMP[c]	1.1536	0.12433	11	2.7149	1.5579	m02453l	mannose[l]	0.99051	0.16096	2	3.6561	1.3295	m01570s	chylomicron[s]	0.77062	0.22047	1	3.3995	0
m01093c	5beta-cholestane-3alpha,7alpha,26-triol[c]	1.152	0.12467	6	2.9871	1.3994	m02412c	L-phenylalanyl-tRNA(phe)[c]	0.98345	0.16269	1	4.278	0	m02956s	TAG-chylomicron pool[s]	0.77062	0.22047	1	3.3995	0
m00006c	(11Z)-docosenoyl-CoA[c]	1.1516	0.12475	8	2.8489	1.7277	m03076c	tRNA(phe)[c]	0.98345	0.16269	1	4.278	0	m02959s	TAG-VLDL pool[s]	0.77062	0.22047	1	3.3995	0
m01628s	cysteine[s]	1.1498	0.12512	21	2.5092	2.5517	m01733r	dolichyl-phosphate[r]	0.97754	0.16415	7	2.9356	2.0015	m03147s	VLDL[s]	0.77062	0.22047	1	3.3995	0
m00110c	(6Z,9Z,12Z,15Z,18Z)-tetracosapentaenoyl-CoA[c]	1.1487	0.12534	12	2.6809	1.991	m01280s	adenosine[s]	0.97515	0.16474	8	2.8852	1.9793	m01972c	glucosylceramide pool[c]	0.77032	0.22055	17	2.1659	1.3942
m00131c	(9Z,12Z,15Z,18Z)-tetracosatetraenoyl-CoA[c]	1.1487	0.12534	12	2.6809	1.991	m01896r	G10595[r]	0.97035	0.16594	2	3.625	1.6316	m00266m	10-formyl-THF[m]	0.76895	0.22096	2	2.9155	0.35674
m02110c	hexacosanoyl-CoA[c]	1.1487	0.12534	12	2.6809	1.991	m01364p	arachidonyl-CoA[p]	0.96694	0.16679	9	2.8353	1.9209	m01833m	formate[m]	0.76895	0.22096	2	2.9155	0.35674
m03047c	tricosanoyl-CoA[c]	1.1487	0.12534	12	2.6809	1.991	m03121m	urea[m]	0.96559	0.16712	2	3.6177	2.1355	m02329c	lactaldehyde[c]	0.76381	0.22249	8	2.3459	1.8584
m02148c	hydroxyacetone[c]	1.1476	0.12556	4	3.2082	1.5517	m02783c	prostaglandin D2[c]	0.96502	0.16727	2	3.6168	1.1176	m01590c	CMP[c]	0.76334	0.22263	16	2.1784	2.0035
m01779r	em2emgacpail heparan sulfate[r]	1.1466	0.12577	4	3.2071	1.3234	m02947l	sulfatide galactocerebroside[l]	0.96351	0.16765	1	4.2344	0	m01746c	D-tagatose-6-phosphate[c]	0.76291	0.22276	2	2.9065	0.97391
m00169c	(S)-2-aminobutanoate[c]	1.1351	0.12817	1	4.4112	0	m02169c	indoleacetate[c]	0.96105	0.16826	2	3.6107	1.1205	m01760c	D-xylulose-1-phosphate[c]	0.76291	0.22276	2	2.9065	0.97391
m01928c	gamma-glutamylglutathione[c]	1.1351	0.12817	1	4.4112	0	m00556c	1-piperideine-6-carboxylate[c]	0.96005	0.16852	1	4.2269	0	m01431c	ceramide-1P pool[c]	0.76199	0.22303	3	2.7025	1.0991
m01931c	gamma-L-glutamyl-L-alpha-aminobutyrate[c]	1.1351	0.12817	1	4.4112	0	m00631c	2-aminoadipate 6-semialdehyde[c]	0.96005	0.16852	1	4.2269	0	m02726c	phosphatidate-bile-PC pool[c]	0.75846	0.22409	4	2.5751	2.5789
m02783r	prostaglandin D2[r]	1.1332	0.12857	1	4.407	0	m01759c	D-xylulose[c]	0.96005	0.16852	1	4.2269	0	m02732c	phosphatidate-LD-SM pool[c]	0.75846	0.22409	4	2.5751	2.5789
m00644c	2-hydroxy-3-methoxy-17beta-estradiol[c]	1.1313	0.12897	1	4.403	0	m02818c	pyridoxine-phosphate[c]	0.95985	0.16856	4	3.1858	1.9501	m01252c	acetate[c]	0.74642	0.22771	13	2.2098	2.4229
m00645c	2-hydroxy-3-methoxyestrone[c]	1.1313	0.12897	1	4.403	0	m01674m	dephospho-CoA[m]	0.95181	0.1706	1	4.2089	0	m01428c	CDP-ethanolamine[c]	0.7298	0.23275	1	3.3133	0
m00659c	2-methoxyestradiol-17beta[c]	1.1313	0.12897	1	4.403	0	m02679c	pantetheine[c]	0.94918	0.17126	5	3.0583	1.9009	m02041s	H2O2[s]	0.72893	0.23302	1	3.3114	0
m00660c	2-methoxyestrone[c]	1.1313	0.12897	1	4.403	0	m01322c	alpha-D-galactose-1-phosphate[c]	0.94635	0.17199	1	4.1969	0	m02631s	O2-[s]	0.72893	0.23302	1	3.3114	0
m00660r	2-methoxyestrone[r]	1.1313	0.12897	1	4.403	0	m01911c	galactose-1-phosphate[c]	0.94635	0.17199	1	4.1969	0	m01922c	gamma-butyrobetaine[c]	0.72555	0.23406	1	3.3043	0
m01011c	4-methoxy-17beta-estradiol[c]	1.1313	0.12897	1	4.403	0	m01939c	GAP[c]	0.94419	0.17254	8	2.8614	2.2462	m02096r	hepoxilin A3[r]	0.71826	0.2363	16	2.1546	2.0967
m01012c	4-methoxyestrone[c]	1.1313	0.12897	1	4.403	0	m03108c	UDP-glucose[c]	0.93962	0.17371	6	2.9725	2.9263	m00648c	2-hydroxybutyrate[c]	0.71484	0.23735	5	2.4434	2.4101
m01113c	5-methoxytryptophol[c]	1.1313	0.12897	1	4.403	0	m01867r	G00007[r]	0.93119	0.17588	2	3.5645	1.5461	m00552c	1-phosphatidyl-1D-myo-inositol-3-phosphate[c]	0.71251	0.23808	12	2.2081	1.7562
m02478c	methyl-indole-3-acetate[c]	1.1313	0.12897	1	4.403	0	m00015p	(13E)-tetranor-16-oxo-16-CoA-LTE4[p]	0.93046	0.17607	3	3.312	1.2601	m01334m	AMP[m]	0.69783	0.24264	11	2.2176	2.0273
m02871r	SAH[r]	1.1313	0.12897	1	4.403	0	m01714c	dITP[c]	0.92512	0.17745	2	3.5552	0.20258	m00536s	1-methylnicotinamide[s]	0.69093	0.2448	1	3.2311	0
m02877r	SAM[r]	1.1313	0.12897	1	4.403	0	m01991c	glycogenin G4G4[c]	0.925	0.17748	1	4.1503	0	m01290c	adrenaline[c]	0.69093	0.2448	1	3.2311	0
m02170s	inosine[s]	1.1253	0.13022	7	2.8899	1.9316	m01992c	glycogenin G4G7[c]	0.925	0.17748	1	4.1503	0	m01290s	adrenaline[s]	0.69093	0.2448	1	3.2311	0
m01420m	carbamoyl-phosphate[m]	1.1223	0.13086	1	4.3837	0	m01993c	glycogenin G7[c]	0.925	0.17748	1	4.1503	0	m01303c	agmatine[c]	0.69093	0.2448	1	3.2311	0
m00018c	(13Z)-eicosenoyl-CoA[c]	1.1191	0.13154	20	2.5097	1.9875	m01996c	glycogenin[c]	0.925	0.17748	1	4.1503	0	m01303s	agmatine[s]	0.69093	0.2448	1	3.2311	0
m00021c	(13Z,16Z)-docosadienoic acid[c]	1.1157	0.13228	17	2.5532	2.0754	m02454c	mannose-1-phosphate[c]	0.92333	0.17792	5	3.0331	2.1283	m01621c	creatinine[c]	0.69093	0.2448	1	3.2311	0
m00094c	(4Z,7Z,10Z,13Z,16Z)-DPA[c]	1.1157	0.13228	17	2.5532	2.0754	m01784c	EPA[c]	0.92308	0.17798	17	2.6231	2.2125	m01621s	creatinine[s]	0.69093	0.2448	1	3.2311	0
m00114c	(6Z,9Z,12Z,15Z,18Z,21Z)-THA[c]	1.1157	0.13228	17	2.5532	2.0754	m02531c	N-acetyl-L-asparagine[c]	0.92225	0.1782	2	3.5507	0.14562	m01647c	debrisoquin[c]	0.69093	0.2448	1	3.2311	0
m00260c	10,13,16,19-docosatetraenoic acid[c]	1.1157	0.13228	17	2.5532	2.0754	m02532c	N-acetyl-L-aspartate[c]	0.92225	0.1782	2	3.5507	0.14562	m01647s	debrisoquin[s]	0.69093	0.2448	1	3.2311	0
m00315c	12,15,18,21-tetracosatetraenoic acid[c]	1.1157	0.13228	17	2.5532	2.0754	m01637m	dADP[m]	0.91682	0.17962	5	3.0267	1.2664	m02467c	metformin[c]	0.69093	0.2448	1	3.2311	0
m01582c	cis-cetoleic acid[c]	1.1157	0.13228	17	2.5532	2.0754	m01362s	arachidonate[s]	0.91633	0.17975	8	2.8399	2.4313	m02467s	metformin[s]	0.69093	0.2448	1	3.2311	0
m01689c	DHA[c]	1.1157	0.13228	17	2.5532	2.0754	m01965g	glucose[g]	0.91215	0.18085	2	3.5351	0.51144	m01593c	CMP-neuNGc[c]	0.68936	0.2453	1	3.2278	0
m03153c	ximenic acid[c]	1.1157	0.13228	17	2.5532	2.0754	m01597r	CoA[r]	0.90454	0.18286	7	2.8756	1.9244	m01623n	CTP[n]	0.68936	0.2453	1	3.2278	0
m01370c	aspartate[c]	1.1135	0.13274	21	2.4922	2.2473	m02941r	stearoyl-CoA[r]	0.90454	0.18286	7	2.8756	1.9244	m02543c	N-acetylneuraminate[c]	0.68936	0.2453	1	3.2278	0
m02278g	keratan sulfate I[g]	1.1095	0.1336	3	3.349	2.3709	m00648c	2-hydroxybutyrate[c]	0.9045	0.18286	4	3.1254	3.5794	m02543n	N-acetylneuraminate[n]	0.68936	0.2453	1	3.2278	0
m02776c	prostaglandin A1[c]	1.1078	0.13397	22	2.4812	2.1458	m00110p	(6Z,9Z,12Z,15Z,18Z)-tetracosapentaenoyl-CoA[p]	0.90075	0.18386	1	4.0973	0	m02565c	neungc[c]	0.68936	0.2453	1	3.2278	0
m02080l	heparan sulfate, free chain[l]	1.0982	0.13607	3	3.3349	1.7586	m00131p	(9Z,12Z,15Z,18Z)-tetracosatetraenoyl-CoA[p]	0.90075	0.18386	1	4.0973	0	m00021c	(13Z,16Z)-docosadienoic acid[c]	0.68539	0.24655	5	2.4157	1.6179
m00333r	12-oxo-c-LTB3[r]	1.0936	0.13707	19	2.51	2.1086	m00134p	(9Z,12Z,15Z,18Z,21Z)-tetracosapentaenoyl-CoA[p]	0.90075	0.18386	1	4.0973	0	m00094c	(4Z,7Z,10Z,13Z,16Z)-DPA[c]	0.68539	0.24655	5	2.4157	1.6179
m01234c	9-deoxy-delta12-PGD2[c]	1.0936	0.13707	19	2.51	2.1086	m00317p	12,15,18,21-tetracosatetraenoyl-CoA[p]	0.90075	0.18386	1	4.0973	0	m00114c	(6Z,9Z,12Z,15Z,18Z,21Z)-THA[c]	0.68539	0.24655	5	2.4157	1.6179
m02026r	GSH[r]	1.0936	0.13707	19	2.51	2.1086	m03047p	tricosanoyl-CoA[p]	0.90075	0.18386	1	4.0973	0	m00260c	10,13,16,19-docosatetraenoic acid[c]	0.68539	0.24655	5	2.4157	1.6179
m02097r	hepoxilin A3-c[r]	1.0936	0.13707	19	2.51	2.1086	m02819c	pyruvate[c]	0.89579	0.18518	12	2.6983	2.7497	m00315c	12,15,18,21-tetracosatetraenoic acid[c]	0.68539	0.24655	5	2.4157	1.6179
m02862c	S-(PGA1)-glutathione[c]	1.0936	0.13707	19	2.51	2.1086	m02631m	O2-[m]	0.8947	0.18547	1	4.084	0	m01582c	cis-cetoleic acid[c]	0.68539	0.24655	5	2.4157	1.6179
m00772c	3-deoxy-D-glycero-D-galacto-2-nonulosonic acid-9-phosphate[c]	1.0883	0.13823	1	4.3105	0	m01673c	deoxyuridine[c]	0.89184	0.18624	6	2.9301	1.9923	m01689c	DHA[c]	0.68539	0.24655	5	2.4157	1.6179
m01992c	glycogenin G4G7[c]	1.0845	0.13907	4	3.14	1.7236	m01370s	aspartate[s]	0.88855	0.18712	1	4.0706	0	m03153c	ximenic acid[c]	0.68539	0.24655	5	2.4157	1.6179
m01896r	G10595[r]	1.0845	0.13907	2	3.625	1.6316	m01641c	D-aspartate[c]	0.88855	0.18712	1	4.0706	0	m02042c	H2S[c]	0.68406	0.24697	1	3.2166	0
m00648c	2-hydroxybutyrate[c]	1.08	0.14006	9	2.7465	2.7996	m01641s	D-aspartate[s]	0.88855	0.18712	1	4.0706	0	m02469c	methaneselenol[c]	0.68406	0.24697	1	3.2166	0
m00257r	10,11-dihydro-LTB4[r]	1.0798	0.14011	9	2.7463	1.5713	m02785s	prostaglandin E1[s]	0.88796	0.18728	2	3.4978	0.94928	m02888c	selenocystathionine[c]	0.68406	0.24697	1	3.2166	0
m03121m	urea[m]	1.0797	0.14014	2	3.6177	2.1355	m02183m	isocitrate[m]	0.88652	0.18767	4	3.1057	1.6824	m02889c	selenocysteine[c]	0.68406	0.24697	1	3.2166	0
m02783c	prostaglandin D2[c]	1.0791	0.14027	2	3.6168	1.1176	m01279c	adenine[c]	0.88107	0.18914	1	4.0542	0	m00004c	(10Z)-heptadecenoyl-CoA[c]	0.68317	0.24725	4	2.4954	2.6227
m01334p	AMP[p]	1.0769	0.14077	10	2.7055	1.7046	m01280c	adenosine[c]	0.8742	0.19101	12	2.6847	2.1717	m00020c	(13Z)-octadecenoyl-CoA[c]	0.68317	0.24725	4	2.4954	2.6227
m01371p	ATP[p]	1.0769	0.14077	10	2.7055	1.7046	m00516c	1-alkyl-2-lysoglycerol-3-phosphocholine[c]	0.87146	0.19175	1	4.0332	0	m00110c	(6Z,9Z,12Z,15Z,18Z)-tetracosapentaenoyl-CoA[c]	0.68317	0.24725	4	2.4954	2.6227
m02193c	ITP[c]	1.0767	0.14081	14	2.589	1.9411	m00626c	2-acetyl-1-alkyl-sn-glycero-3-phosphocholine[c]	0.87146	0.19175	1	4.0332	0	m00118c	(7Z)-tetradecenoyl-CoA[c]	0.68317	0.24725	4	2.4954	2.6227
m03110g	UDP-N-acetyl-D-galactosamine[g]	1.0754	0.1411	4	3.1301	2.0201	m01755c	dUMP[c]	0.87004	0.19214	4	3.0877	1.7543	m00127c	(9E)-octadecenoyl-CoA[c]	0.68317	0.24725	4	2.4954	2.6227
m00585r	20-COOH-LTB4[r]	1.0744	0.14132	11	2.6637	1.6656	m01643c	dCDP[c]	0.86904	0.19241	4	3.0867	1.4541	m00129c	(9E)-tetradecenoyl-CoA[c]	0.68317	0.24725	4	2.4954	2.6227
m00586p	20-COOH-LTE4[p]	1.0744	0.14132	11	2.6637	1.6656	m01005c	4-hydroxyphenylpyruvate[c]	0.86619	0.19319	3	3.2309	1.3961	m00131c	(9Z,12Z,15Z,18Z)-tetracosatetraenoyl-CoA[c]	0.68317	0.24725	4	2.4954	2.6227
m01393c	betaine[c]	1.0729	0.14166	3	3.3033	1.5992	m00241s	1,2-diacylglycerol-VLDL pool[s]	0.86391	0.19382	1	4.0167	0	m00264c	10,13,16-docosatrienoyl-CoA[c]	0.68317	0.24725	4	2.4954	2.6227
m00918m	3-sulfinoalanine[m]	1.0661	0.1432	3	3.2948	1.3449	m00510s	1-acylglycerol-VLDL pool[s]	0.86391	0.19382	1	4.0167	0	m00343c	13,16,19-docosatrienoyl-CoA[c]	0.68317	0.24725	4	2.4954	2.6227
m00103c	(5Z,8Z,11Z,14Z,17Z)-eicosapentaenoyl-CoA[c]	1.0642	0.14362	17	2.5263	2.344	m01820s	fatty acid-VLDL pool[s]	0.86391	0.19382	1	4.0167	0	m01141c	5-tetradecenoyl-CoA[c]	0.68317	0.24725	4	2.4954	2.6227
m00106c	(6Z,9Z)-octadecadienoyl-CoA[c]	1.0642	0.14362	17	2.5263	2.344	m02047s	HDL remnant[s]	0.86391	0.19382	1	4.0167	0	m01191c	7-hexadecenoyl-CoA[c]	0.68317	0.24725	4	2.4954	2.6227
m00108c	(6Z,9Z,12Z,15Z)-octadecatetraenoyl-CoA[c]	1.0642	0.14362	17	2.5263	2.344	m02048s	HDL[s]	0.86391	0.19382	1	4.0167	0	m01237c	9-heptadecenoyl-CoA[c]	0.68317	0.24725	4	2.4954	2.6227
m00125c	(8Z,11Z,14Z,17Z)-eicosatetraenoyl-CoA[c]	1.0642	0.14362	17	2.5263	2.344	m02352s	LDL remnant[s]	0.86391	0.19382	1	4.0167	0	m02110c	hexacosanoyl-CoA[c]	0.68317	0.24725	4	2.4954	2.6227
m01697c	dihomo-gamma-linolenoyl-CoA[c]	1.0642	0.14362	17	2.5263	2.344	m02353s	LDL[s]	0.86391	0.19382	1	4.0167	0	m02345c	lauroyl-CoA[c]	0.68317	0.24725	4	2.4954	2.6227
m01934c	gamma-linolenoyl-CoA[c]	1.0642	0.14362	17	2.5263	2.344	m00003s	(10Z)-heptadecenoic acid[s]	0.86348	0.19394	7	2.8418	2.6261	m02495c	myristoyl-CoA[c]	0.68317	0.24725	4	2.4954	2.6227
m02390c	linolenoyl-CoA[c]	1.0642	0.14362	17	2.5263	2.344	m00008s	(11Z,14Z)-eicosadienoic acid[s]	0.86348	0.19394	7	2.8418	2.6261	m02677c	palmitoleoyl-CoA[c]	0.68317	0.24725	4	2.4954	2.6227
m00528c	1D-myo-inositol-3,4-bisphosphate[c]	1.0633	0.14383	2	3.5926	0.31286	m00010s	(11Z,14Z,17Z)-eicosatrienoic acid[s]	0.86348	0.19394	7	2.8418	2.6261	m02689c	pentadecanoyl-CoA[c]	0.68317	0.24725	4	2.4954	2.6227
m02169c	indoleacetate[c]	1.0611	0.14432	5	2.9938	1.6578	m00017s	(13Z)-eicosenoic acid[s]	0.86348	0.19394	7	2.8418	2.6261	m03047c	tricosanoyl-CoA[c]	0.68317	0.24725	4	2.4954	2.6227
m02819p	pyruvate[p]	1.0571	0.14524	9	2.73	2.6795	m00019s	(13Z)-octadecenoic acid[s]	0.86348	0.19394	7	2.8418	2.6261	m03050c	tridecanoyl-CoA[c]	0.68317	0.24725	4	2.4954	2.6227
m01904g	GA1[g]	1.0563	0.14542	4	3.1095	1.8137	m00021s	(13Z,16Z)-docosadienoic acid[s]	0.86348	0.19394	7	2.8418	2.6261	m00720c	3,3-diiodo-L-thyronine[c]	0.68117	0.24788	6	2.3596	2.2611
m01943g	GD1b[g]	1.0563	0.14542	4	3.1095	1.8137	m00094s	(4Z,7Z,10Z,13Z,16Z)-DPA[s]	0.86348	0.19394	7	2.8418	2.6261	m01840s	fructose[s]	0.6777	0.24898	2	2.7794	0.13152
m02008g	GM1[g]	1.0563	0.14542	4	3.1095	1.8137	m00104s	(6Z,9Z)-octadecadienoic acid[s]	0.86348	0.19394	7	2.8418	2.6261	m01690c	DHAP[c]	0.6757	0.24962	3	2.5978	2.6694
m02947l	sulfatide galactocerebroside[l]	1.053	0.14617	1	4.2344	0	m00111s	(6Z,9Z,12Z,15Z,18Z)-TPA[s]	0.86348	0.19394	7	2.8418	2.6261	m02278g	keratan sulfate I[g]	0.67483	0.24989	2	2.7752	3.044
m02230g	keratan sulfate I biosynthesis, precursor 36[g]	1.0458	0.14782	7	2.8249	1.4996	m00114s	(6Z,9Z,12Z,15Z,18Z,21Z)-THA[s]	0.86348	0.19394	7	2.8418	2.6261	m01265m	acrylyl-CoA[m]	0.67471	0.24993	4	2.4864	2.8969
m01867r	G00007[r]	1.0449	0.14804	2	3.5645	1.5461	m00115s	(7Z)-octadecenoic acid[s]	0.86348	0.19394	7	2.8418	2.6261	m00075p	(2R)-pristanoyl-CoA[p]	0.66951	0.25159	3	2.5903	1.9078
m02859c	S-(9-deoxy-delta12-PGD2)-glutathione[c]	1.0437	0.14831	20	2.4733	2.059	m00117s	(7Z)-tetradecenoic acid[s]	0.86348	0.19394	7	2.8418	2.6261	m02096c	hepoxilin A3[c]	0.66836	0.25195	4	2.4797	1.8359
m02430r	m2emgacpail heparan sulfate[r]	1.0433	0.14841	4	3.0955	1.5252	m00128s	(9E)-tetradecenoic acid[s]	0.86348	0.19394	7	2.8418	2.6261	m01357c	apoC-lys_btn[c]	0.66808	0.25204	1	3.1829	0
m01074c	5-aminolevulinate[c]	1.0419	0.14872	1	4.2105	0	m00132s	(9Z,12Z,15Z,18Z)-TTA[s]	0.86348	0.19394	7	2.8418	2.6261	m01422c	carboxybiotin-carboxyl-carrier[c]	0.66808	0.25204	1	3.1829	0
m01674m	dephospho-CoA[m]	1.0411	0.1489	1	4.2089	0	m00135s	(9Z,12Z,15Z,18Z,21Z)-TPA[s]	0.86348	0.19394	7	2.8418	2.6261	m01755n	dUMP[n]	0.6677	0.25216	1	3.1821	0
m01590c	CMP[c]	1.0402	0.14912	32	2.3674	2.1162	m00260s	10,13,16,19-docosatetraenoic acid[s]	0.86348	0.19394	7	2.8418	2.6261	m02027c	GSSG[c]	0.66606	0.25269	4	2.4773	1.8321
m02426m	lysine[m]	1.0393	0.14933	2	3.556	3.4202	m00265s	10,13,16-docosatriynoic acid[s]	0.86348	0.19394	7	2.8418	2.6261	m00784m	3-hydroxyisobutyrate[m]	0.66539	0.2529	4	2.4766	2.121
m01986c	glycine[c]	1.0388	0.14945	29	2.3833	2.3814	m00315s	12,15,18,21-tetracosatetraenoic acid[s]	0.86348	0.19394	7	2.8418	2.6261	m00760c	3-amino-propanal[c]	0.66315	0.25362	3	2.5825	2.0579
m02531c	N-acetyl-L-asparagine[c]	1.0359	0.15014	2	3.5507	0.14562	m00341s	13,16,19-docosatrienoic acid[s]	0.86348	0.19394	7	2.8418	2.6261	m00952c	4-acetamidobutanoate[c]	0.66315	0.25362	3	2.5825	2.0579
m00166m	(R)-methylmalonyl-CoA[m]	1.0357	0.15018	3	3.2569	0.26739	m01197s	7-palmitoleic acid[s]	0.86348	0.19394	7	2.8418	2.6261	m01249m	acetaldehyde[m]	0.66315	0.25362	3	2.5825	2.0579
m00142g	(alpha-D-mannosyl)4-beta-D-mannosyl-diacetylchitobiosyl-L-asparagine (protein)[g]	1.0353	0.15027	5	2.9688	1.812	m01207s	8,11-eicosadienoic acid[s]	0.86348	0.19394	7	2.8418	2.6261	m01681c	D-glucarate[c]	0.66315	0.25362	3	2.5825	2.0579
m00326c	12-keto-LTB4[c]	1.033	0.15079	24	2.4264	1.9552	m01235s	9-eicosenoic acid[s]	0.86348	0.19394	7	2.8418	2.6261	m01685c	D-glucurono-6,3-lactone[c]	0.66315	0.25362	3	2.5825	2.0579
m00242c	1,2-dibromoethane[c]	1.0285	0.15186	1	4.1816	0	m01238s	9-heptadecylenic acid[s]	0.86348	0.19394	7	2.8418	2.6261	m01982m	glycerate[m]	0.66315	0.25362	3	2.5825	2.0579
m00974c	4-bromophenol[c]	1.0285	0.15186	1	4.1816	0	m01291s	adrenic acid[s]	0.86348	0.19394	7	2.8418	2.6261	m01997m	glycolaldehyde[m]	0.66315	0.25362	3	2.5825	2.0579
m00975c	4-bromophenol-2,3-epoxide[c]	1.0285	0.15186	1	4.1816	0	m01373s	behenic acid[s]	0.86348	0.19394	7	2.8418	2.6261	m02169c	indoleacetate[c]	0.66315	0.25362	3	2.5825	2.0579
m01019c	4-nitrocatechol[c]	1.0285	0.15186	1	4.1816	0	m01432s	cerotic acid[s]	0.86348	0.19394	7	2.8418	2.6261	m02329m	lactaldehyde[m]	0.66315	0.25362	3	2.5825	2.0579
m01797c	ethanolamine[c]	1.0259	0.15247	10	2.6706	2.3844	m01582s	cis-cetoleic acid[s]	0.86348	0.19394	7	2.8418	2.6261	m02514c	N4-acetylaminobutanal[c]	0.66315	0.25362	3	2.5825	2.0579
m01044m	5,10-methenyl-THF[m]	1.0241	0.15289	5	2.9579	1.3545	m01583s	cis-erucic acid[s]	0.86348	0.19394	7	2.8418	2.6261	m01754c	dUDP[c]	0.66196	0.254	9	2.2417	1.4886
m02096r	hepoxilin A3[r]	1.0235	0.15304	24	2.4222	2.0438	m01584s	cis-gondoic acid[s]	0.86348	0.19394	7	2.8418	2.6261	m00629c	2-amino-3-carboxymuconate semialdehyde[c]	0.65865	0.25506	1	3.1629	0
m02041n	H2O2[n]	1.0186	0.15421	2	3.5243	0.51626	m01585s	cis-vaccenic acid[s]	0.86348	0.19394	7	2.8418	2.6261	m00775c	3-hydroxyanthranilate[c]	0.65865	0.25506	1	3.1629	0
m01833c	formate[c]	1.0163	0.15474	15	2.5356	2.6356	m01689s	DHA[s]	0.86348	0.19394	7	2.8418	2.6261	m00555c	1-phosphatidyl-myo-inositol-3,5-bisphosphate[c]	0.65802	0.25526	7	2.3	2.3388
m01666c	deoxyadenosine[c]	1.0163	0.15475	12	2.5986	1.8432	m01696s	dihomo-gamma-linolenate[s]	0.86348	0.19394	7	2.8418	2.6261	m02039n	H+[n]	0.65692	0.25562	1	3.1593	0
m02772c	propanoate[c]	1.0149	0.15508	12	2.5977	2.5981	m01741s	DPA[s]	0.86348	0.19394	7	2.8418	2.6261	m02041n	H2O2[n]	0.65692	0.25562	1	3.1593	0
m01569s	chylomicron remnant[s]	1.0123	0.15569	7	2.7975	1.5139	m01771s	eicosanoate[s]	0.86348	0.19394	7	2.8418	2.6261	m02630n	O2[n]	0.65692	0.25562	1	3.1593	0
m03146s	VLDL remnant[s]	1.0123	0.15569	7	2.7975	1.5139	m01778s	elaidate[s]	0.86348	0.19394	7	2.8418	2.6261	m02631n	O2-[n]	0.65692	0.25562	1	3.1593	0
m01671c	deoxyinosine[c]	1.0119	0.15579	7	2.7972	2.0434	m01784s	EPA[s]	0.86348	0.19394	7	2.8418	2.6261	m01286c	ADP-glucose[c]	0.65646	0.25577	1	3.1583	0
m01696r	dihomo-gamma-linolenate[r]	1.0098	0.15629	10	2.6596	2.1035	m01932s	gamma-linolenate[s]	0.86348	0.19394	7	2.8418	2.6261	m01287c	ADP-mannose[c]	0.65646	0.25577	1	3.1583	0
m01784r	EPA[r]	1.0098	0.15629	10	2.6596	2.1035	m02053s	henicosanoic acid[s]	0.86348	0.19394	7	2.8418	2.6261	m01288c	ADP-ribose[c]	0.65646	0.25577	1	3.1583	0
m02096c	hepoxilin A3[c]	1.0066	0.15705	7	2.7928	2.0009	m02344s	lauric acid[s]	0.86348	0.19394	7	2.8418	2.6261	m00554g	1-phosphatidyl-1D-myo-inositol-5-phosphate[g]	0.64909	0.25814	5	2.3814	0.83709
m01371r	ATP[r]	1.0065	0.15709	14	2.5486	1.4493	m02385s	lignocerate[s]	0.86348	0.19394	7	2.8418	2.6261	m00554r	1-phosphatidyl-1D-myo-inositol-5-phosphate[r]	0.64909	0.25814	5	2.3814	0.83709
m00965c	4alpha-hydroxytetrahydrobiopterin[c]	1.0054	0.15736	3	3.2191	2.05	m02387s	linoleate[s]	0.86348	0.19394	7	2.8418	2.6261	m02750g	PI pool[g]	0.64909	0.25814	5	2.3814	0.83709
m01637m	dADP[m]	0.9992	0.15885	12	2.588	1.4626	m02389s	linolenate[s]	0.86348	0.19394	7	2.8418	2.6261	m01253c	acetoacetate[c]	0.64708	0.25879	5	2.3795	2.4513
m01959c	globoside[c]	0.99786	0.15917	6	2.8516	2.5571	m02456s	margaric acid[s]	0.86348	0.19394	7	2.8418	2.6261	m00085c	(3S)-hydroxy-docasa-cis,cis-13,16-dienoyl-CoA[c]	0.64236	0.26032	1	3.1285	0
m01105c	5-hydroxykynurenamine[c]	0.99509	0.15985	3	3.2063	2.8719	m02457s	mead acid[s]	0.86348	0.19394	7	2.8418	2.6261	m00086c	(3S)-hydroxy-eicosa-cis,cis,cis-11,14,17-trienoyl-CoA[c]	0.64236	0.26032	1	3.1285	0
m01637n	dADP[n]	0.99369	0.16019	7	2.7823	1.3633	m02494s	myristic acid[s]	0.86348	0.19394	7	2.8418	2.6261	m00087c	(3S)-hydroxy-eicosa-cis,cis-11,14-dienoyl-CoA[c]	0.64236	0.26032	1	3.1285	0
m01642n	dATP[n]	0.99369	0.16019	7	2.7823	1.3633	m02564s	nervonic acid[s]	0.86348	0.19394	7	2.8418	2.6261	m00321c	12-hetre[c]	0.64236	0.26032	1	3.1285	0
m01693c	dIDP[c]	0.99369	0.16019	7	2.7823	1.3633	m02613s	nonadecylic acid[s]	0.86348	0.19394	7	2.8418	2.6261	m00698c	3(S)-hydroxy-10,13,16-all-cis-docosatrienoyl-CoA[c]	0.64236	0.26032	1	3.1285	0
m01747n	dTDP[n]	0.99369	0.16019	7	2.7823	1.3633	m02646s	oleate[s]	0.86348	0.19394	7	2.8418	2.6261	m00699c	3(S)-hydroxy-11-cis-docosenoyl-CoA[c]	0.64236	0.26032	1	3.1285	0
m01753n	dTTP[n]	0.99369	0.16019	7	2.7823	1.3633	m02648s	omega-3-arachidonic acid[s]	0.86348	0.19394	7	2.8418	2.6261	m00700c	3(S)-hydroxy-11-cis-eicosenoyl-CoA[c]	0.64236	0.26032	1	3.1285	0
m01419c	cAMP[c]	0.99072	0.16091	32	2.3485	2.2949	m02674s	palmitate[s]	0.86348	0.19394	7	2.8418	2.6261	m00701c	3(S)-hydroxy-13-cis-docosenoyl-CoA[c]	0.64236	0.26032	1	3.1285	0
m01433c	cGMP[c]	0.99072	0.16091	32	2.3485	2.2949	m02675s	palmitolate[s]	0.86348	0.19394	7	2.8418	2.6261	m00702c	3(S)-hydroxy-13-cis-eicosenoyl-CoA[c]	0.64236	0.26032	1	3.1285	0
m00110p	(6Z,9Z,12Z,15Z,18Z)-tetracosapentaenoyl-CoA[p]	0.98932	0.16125	1	4.0973	0	m02690s	pentadecylic acid[s]	0.86348	0.19394	7	2.8418	2.6261	m00704c	3(S)-hydroxy-3-oxo-eicosadienoyl-CoA[c]	0.64236	0.26032	1	3.1285	0
m00131p	(9Z,12Z,15Z,18Z)-tetracosatetraenoyl-CoA[p]	0.98932	0.16125	1	4.0973	0	m02745s	physeteric acid[s]	0.86348	0.19394	7	2.8418	2.6261	m00707c	3(S)-hydroxy-9-cis-eicosenoyl-CoA[c]	0.64236	0.26032	1	3.1285	0
m00134p	(9Z,12Z,15Z,18Z,21Z)-tetracosapentaenoyl-CoA[p]	0.98932	0.16125	1	4.0973	0	m02938s	stearate[s]	0.86348	0.19394	7	2.8418	2.6261	m00708c	3(S)-hydroxy-all-cis-8,11,14,17-eicosatetraenoyl-CoA[c]	0.64236	0.26032	1	3.1285	0
m00317p	12,15,18,21-tetracosatetraenoyl-CoA[p]	0.98932	0.16125	1	4.0973	0	m02939s	stearidonic acid[s]	0.86348	0.19394	7	2.8418	2.6261	m00709c	3(S)-hydroxy-cis-15-tetracosaenoyl-CoA[c]	0.64236	0.26032	1	3.1285	0
m03047p	tricosanoyl-CoA[p]	0.98932	0.16125	1	4.0973	0	m03045s	tricosanoic acid[s]	0.86348	0.19394	7	2.8418	2.6261	m00711c	3(S)-hydroxy-docosa-10,13,16,19-all-cis-tetraenoyl-CoA[c]	0.64236	0.26032	1	3.1285	0
m02321m	L-2-amino-3-oxobutanoic acid[m]	0.98908	0.16131	1	4.0967	0	m03051s	tridecylic acid[s]	0.86348	0.19394	7	2.8418	2.6261	m00712c	3(S)-hydroxy-docosa-13,16,19-all-cis-trienoyl-CoA[c]	0.64236	0.26032	1	3.1285	0
m02455c	mannose-6-phosphate[c]	0.9883	0.1615	9	2.6804	2.2491	m03153s	ximenic acid[s]	0.86348	0.19394	7	2.8418	2.6261	m00713c	3(S)-hydroxy-docosa-7,10,13,16,19-all-cis-pentaenoyl-CoA[c]	0.64236	0.26032	1	3.1285	0
m02184s	isoleucine[s]	0.98825	0.16152	14	2.5381	2.7014	m01232c	9-cis-retinol[c]	0.86025	0.19482	1	4.0087	0	m00714c	3(S)-hydroxy-docosa-7,10,13,16-all-cis-tetraenoyl-CoA[c]	0.64236	0.26032	1	3.1285	0
m03135s	valine[s]	0.98825	0.16152	14	2.5381	2.7014	m01451c	cholesterol-ester pool[c]	0.85117	0.19734	3	3.212	2.0399	m00715c	3(S)-hydroxy-hexacosenoyl-CoA[c]	0.64236	0.26032	1	3.1285	0
m02631m	O2-[m]	0.98319	0.16276	1	4.084	0	m02392c	lipid droplet[c]	0.85117	0.19734	3	3.212	2.0399	m00716c	3(S)-hydroxy-tetracosa-12,15,18,21-all-cis-tetraenoyl-CoA[c]	0.64236	0.26032	1	3.1285	0
m00646c	2-hydroxy-3-oxopropanoate[c]	0.98234	0.16297	1	4.0822	0	m02096c	hepoxilin A3[c]	0.84992	0.19769	3	3.2104	2.549	m00718c	3(S)-hydroxy-tetracosa-9,12,15,18,21-all-cis-pentaenoyl-CoA[c]	0.64236	0.26032	1	3.1285	0
m00503c	1-acylglycerol-chylomicron pool[c]	0.97958	0.16365	3	3.187	1.5219	m02230g	keratan sulfate I biosynthesis, precursor 36[g]	0.84765	0.19832	4	3.0633	1.0433	m00776c	3-hydroxydocosanoyl-CoA[c]	0.64236	0.26032	1	3.1285	0
m00510c	1-acylglycerol-VLDL pool[c]	0.97958	0.16365	3	3.187	1.5219	m00978c	4-cholesten-7alpha,24(S)-diol-3-one[c]	0.8464	0.19866	2	3.4336	2.7084	m00777c	3-hydroxyeicosanoyl-CoA[c]	0.64236	0.26032	1	3.1285	0
m01428c	CDP-ethanolamine[c]	0.97888	0.16382	2	3.4637	0.21275	m00979c	4-cholesten-7alpha,27-diol-3-one[c]	0.8464	0.19866	2	3.4336	2.7084	m00778c	3-hydroxyheneicosanoyl-CoA[c]	0.64236	0.26032	1	3.1285	0
m01623n	CTP[n]	0.97848	0.16392	2	3.4631	0.33275	m01520l	chondroitin sulfate A (GalNAc4S-GlcA), degradation product 2[l]	0.84628	0.1987	5	2.958	2.3352	m00783c	3-hydroxyhexacosanoyl-CoA[c]	0.64236	0.26032	1	3.1285	0
m01052c	5,6-Dihydrouracil[c]	0.97785	0.16407	3	3.1848	1.9365	m01557l	chondroitin sulfate E (GalNAc4,6diS-GlcA), degradation product 3[l]	0.84628	0.1987	5	2.958	2.3352	m00790c	3-hydroxynonadecanoyl-CoA[c]	0.64236	0.26032	1	3.1285	0
m00343c	13,16,19-docosatrienoyl-CoA[c]	0.97586	0.16457	12	2.5735	1.9418	m00912c	3-phosphoadenylylselenate[c]	0.84623	0.19871	2	3.4334	0.4264	m00793c	3-hydroxyoctadecanoyl-CoA[c]	0.64236	0.26032	1	3.1285	0
m02345c	lauroyl-CoA[c]	0.97586	0.16457	12	2.5735	1.9418	m01283c	adenylyl sulfate[c]	0.84623	0.19871	2	3.4334	0.4264	m00800c	3-hydroxytetracosanoyl-CoA[c]	0.64236	0.26032	1	3.1285	0
m02689c	pentadecanoyl-CoA[c]	0.97586	0.16457	12	2.5735	1.9418	m01284c	adenylylselenate[c]	0.84623	0.19871	2	3.4334	0.4264	m00802c	3-hydroxytricosanoyl-CoA[c]	0.64236	0.26032	1	3.1285	0
m00653c	2-hydroxyglutarate[c]	0.97107	0.16576	2	3.4518	1.9962	m02885c	selenate[c]	0.84623	0.19871	2	3.4334	0.4264	m02814c	pyridoxal-phosphate[c]	0.64037	0.26097	1	3.1243	0
m00436c	1-acylglycerol-3P-10,13,16,19-doco[c]	0.97076	0.16583	1	4.0573	0	m01961c	glucono-1,5-lactone-6-phosphate[c]	0.83547	0.20173	1	3.9546	0	m02815c	pyridoxamine[c]	0.64037	0.26097	1	3.1243	0
m00437c	1-acylglycerol-3P-10,13,16-docosa[c]	0.97076	0.16583	1	4.0573	0	m01961r	glucono-1,5-lactone-6-phosphate[r]	0.83547	0.20173	1	3.9546	0	m02816c	pyridoxamine-phosphate[c]	0.64037	0.26097	1	3.1243	0
m00438c	1-acylglycerol-3P-10-heptade[c]	0.97076	0.16583	1	4.0573	0	m01044c	5,10-methenyl-THF[c]	0.83518	0.20181	1	3.9539	0	m02817c	pyridoxine[c]	0.64037	0.26097	1	3.1243	0
m00439c	1-acylglycerol-3P-11,14,17-eico[c]	0.97076	0.16583	1	4.0573	0	m01044m	5,10-methenyl-THF[m]	0.83518	0.20181	1	3.9539	0	m02818c	pyridoxine-phosphate[c]	0.64037	0.26097	1	3.1243	0
m00440c	1-acylglycerol-3P-11,14-eicosa[c]	0.97076	0.16583	1	4.0573	0	m01100m	5-formyl-THF[m]	0.83518	0.20181	1	3.9539	0	m00799m	3-hydroxypropionyl-CoA[m]	0.63661	0.26219	8	2.2508	2.2658
m00441c	1-acylglycerol-3P-11-docose[c]	0.97076	0.16583	1	4.0573	0	m00503c	1-acylglycerol-chylomicron pool[c]	0.83135	0.20289	3	3.187	1.5219	m02585c	nicotinate ribonucleotide[c]	0.63383	0.2631	5	2.367	1.5102
m00442c	1-acylglycerol-3P-11-eico[c]	0.97076	0.16583	1	4.0573	0	m00510c	1-acylglycerol-VLDL pool[c]	0.83135	0.20289	3	3.187	1.5219	m00138r	(alpha-D-Glucosyl)-(alpha-D-mannosyl)8-beta-D-mannosyl-diacetylchitobiosyl-L-asparagine (protein)[r]	0.62805	0.26498	1	3.0983	0
m00443c	1-acylglycerol-3P-12,15,18,21-tetra[c]	0.97076	0.16583	1	4.0573	0	m00110c	(6Z,9Z,12Z,15Z,18Z)-tetracosapentaenoyl-CoA[c]	0.8303	0.20318	8	2.7736	1.8033	m00142g	(alpha-D-mannosyl)4-beta-D-mannosyl-diacetylchitobiosyl-L-asparagine (protein)[g]	0.62805	0.26498	1	3.0983	0
m00444c	1-acylglycerol-3P-13,16,19-doco[c]	0.97076	0.16583	1	4.0573	0	m00131c	(9Z,12Z,15Z,18Z)-tetracosatetraenoyl-CoA[c]	0.8303	0.20318	8	2.7736	1.8033	m00143g	(alpha-D-mannosyl)5-beta-D-mannosyl-diacetylchitobiosyl-L-asparagine (protein) (B1)[g]	0.62805	0.26498	1	3.0983	0
m00445c	1-acylglycerol-3P-13,16-docosa[c]	0.97076	0.16583	1	4.0573	0	m00134c	(9Z,12Z,15Z,18Z,21Z)-tetracosapentaenoyl-CoA[c]	0.8303	0.20318	8	2.7736	1.8033	m00144g	(alpha-D-mannosyl)5-beta-D-mannosyl-diacetylchitobiosyl-L-asparagine (protein) (B2)[g]	0.62805	0.26498	1	3.0983	0
m00446c	1-acylglycerol-3P-13-docose[c]	0.97076	0.16583	1	4.0573	0	m02110c	hexacosanoyl-CoA[c]	0.8303	0.20318	8	2.7736	1.8033	m00145g	(alpha-D-mannosyl)5-beta-D-mannosyl-diacetylchitobiosyl-L-asparagine (protein) (C)[g]	0.62805	0.26498	1	3.0983	0
m00447c	1-acylglycerol-3P-13-eicose[c]	0.97076	0.16583	1	4.0573	0	m03047c	tricosanoyl-CoA[c]	0.8303	0.20318	8	2.7736	1.8033	m00146g	(alpha-D-mannosyl)6-beta-D-mannosyl-diacetylchitobiosyl-L-asparagine (protein) (A)[g]	0.62805	0.26498	1	3.0983	0
m00448c	1-acylglycerol-3P-13-octade[c]	0.97076	0.16583	1	4.0573	0	m00326c	12-keto-LTB4[c]	0.83	0.20327	7	2.8143	1.7772	m00147g	(alpha-D-mannosyl)6-beta-D-mannosyl-diacetylchitobiosyl-L-asparagine (protein) (B1)[g]	0.62805	0.26498	1	3.0983	0
m00449c	1-acylglycerol-3P-15-tetra[c]	0.97076	0.16583	1	4.0573	0	m00326r	12-keto-LTB4[r]	0.83	0.20327	7	2.8143	1.7772	m00148g	(alpha-D-mannosyl)6-beta-D-mannosyl-diacetylchitobiosyl-L-asparagine (protein) (B2)[g]	0.62805	0.26498	1	3.0983	0
m00450c	1-acylglycerol-3P-4,7,10,13,16,19-doco[c]	0.97076	0.16583	1	4.0573	0	m00333c	12-oxo-c-LTB3[c]	0.83	0.20327	7	2.8143	1.7772	m00149g	(alpha-D-mannosyl)6-beta-D-mannosyl-diacetylchitobiosyl-L-asparagine (protein) (C)[g]	0.62805	0.26498	1	3.0983	0
m00451c	1-acylglycerol-3P-4,7,10,13,16-docosa[c]	0.97076	0.16583	1	4.0573	0	m01115c	5-methyl-THF[c]	0.82696	0.20413	4	3.0407	1.5858	m00150g	(alpha-D-mannosyl)7-beta-D-mannosyl-diacetylchitobiosyl-L-asparagine, isoform A (protein)[g]	0.62805	0.26498	1	3.0983	0
m00452c	1-acylglycerol-3P-5,8,11,14,17-eico[c]	0.97076	0.16583	1	4.0573	0	m01155c	6-[(1S,2R)-1,2-dihydroxy-3-triphosphooxypropyl]-7,8-dihydropterin[c]	0.8225	0.2054	2	3.3967	0.71547	m00151g	(alpha-D-mannosyl)7-beta-D-mannosyl-diacetylchitobiosyl-L-asparagine, isoform B (protein)[g]	0.62805	0.26498	1	3.0983	0
m00453c	1-acylglycerol-3P-5,8,11-eico[c]	0.97076	0.16583	1	4.0573	0	m00118m	(7Z)-tetradecenoyl-CoA[m]	0.81515	0.20749	5	2.9277	1.8081	m00151r	(alpha-D-mannosyl)7-beta-D-mannosyl-diacetylchitobiosyl-L-asparagine, isoform B (protein)[r]	0.62805	0.26498	1	3.0983	0
m00454c	1-acylglycerol-3P-5-tetrade[c]	0.97076	0.16583	1	4.0573	0	m01141m	5-tetradecenoyl-CoA[m]	0.81515	0.20749	5	2.9277	1.8081	m00152g	(alpha-D-mannosyl)7-beta-D-mannosyl-diacetylchitobiosyl-L-asparagine, isoform C (protein)[g]	0.62805	0.26498	1	3.0983	0
m00455c	1-acylglycerol-3P-6,9,12,15,18,21-tetra[c]	0.97076	0.16583	1	4.0573	0	m01586m	cis-vaccenoyl-CoA[m]	0.81515	0.20749	5	2.9277	1.8081	m00153g	(alpha-D-mannosyl)8-beta-D-mannosyl-diacetylchitobiosyl-L-asparagine (protein)[g]	0.62805	0.26498	1	3.0983	0
m00456c	1-acylglycerol-3P-6,9,12,15,18-tetraco[c]	0.97076	0.16583	1	4.0573	0	m01773m	eicosanoyl-CoA[m]	0.81515	0.20749	5	2.9277	1.8081	m00153r	(alpha-D-mannosyl)8-beta-D-mannosyl-diacetylchitobiosyl-L-asparagine (protein)[r]	0.62805	0.26498	1	3.0983	0
m00457c	1-acylglycerol-3P-6,9,12,15-octa[c]	0.97076	0.16583	1	4.0573	0	m01934m	gamma-linolenoyl-CoA[m]	0.81515	0.20749	5	2.9277	1.8081	m01969r	glucosyl-(alpha-D-mannosyl)6-beta-D-mannosyl-diacetylchitobiosyl-L-asparagine (protein)[r]	0.62805	0.26498	1	3.0983	0
m00458c	1-acylglycerol-3P-6,9-octa[c]	0.97076	0.16583	1	4.0573	0	m02101m	heptadecanoyl-CoA[m]	0.81515	0.20749	5	2.9277	1.8081	m01970r	glucosyl-(alpha-D-mannosyl)7-beta-D-mannosyl-diacetylchitobiosyl-L-asparagine, isoform B (protein)[r]	0.62805	0.26498	1	3.0983	0
m00459c	1-acylglycerol-3P-7,10,13,16,19-docosa[c]	0.97076	0.16583	1	4.0573	0	m02345m	lauroyl-CoA[m]	0.81515	0.20749	5	2.9277	1.8081	m01971r	glucosyl-(alpha-D-mannosyl)7-beta-D-mannosyl-diacetylchitobiosyl-L-asparagine, isoform C (protein)[r]	0.62805	0.26498	1	3.0983	0
m00460c	1-acylglycerol-3P-7,10,13,16-docosa[c]	0.97076	0.16583	1	4.0573	0	m02495m	myristoyl-CoA[m]	0.81515	0.20749	5	2.9277	1.8081	m02453r	mannose[r]	0.62805	0.26498	1	3.0983	0
m00461c	1-acylglycerol-3P-7-hexade[c]	0.97076	0.16583	1	4.0573	0	m02612m	nonadecanoyl-CoA[m]	0.81515	0.20749	5	2.9277	1.8081	m01637m	dADP[m]	0.62634	0.26555	7	2.2746	1.6054
m00462c	1-acylglycerol-3P-7-octade[c]	0.97076	0.16583	1	4.0573	0	m02677m	palmitoleoyl-CoA[m]	0.81515	0.20749	5	2.9277	1.8081	m01966c	glucose-1,6-bisphosphate[c]	0.62202	0.26696	1	3.0855	0
m00463c	1-acylglycerol-3P-7-tetrade[c]	0.97076	0.16583	1	4.0573	0	m02678m	palmitoyl-CoA[m]	0.81515	0.20749	5	2.9277	1.8081	m01450r	cholesterol[r]	0.62076	0.26738	1	3.0829	0
m00464c	1-acylglycerol-3P-8,11,14,17-eico[c]	0.97076	0.16583	1	4.0573	0	m02689m	pentadecanoyl-CoA[m]	0.81515	0.20749	5	2.9277	1.8081	m01452r	cholesterol-ester-10,13,16,19-docosa[r]	0.62076	0.26738	1	3.0829	0
m00465c	1-acylglycerol-3P-8,11-eico[c]	0.97076	0.16583	1	4.0573	0	m02941m	stearoyl-CoA[m]	0.81515	0.20749	5	2.9277	1.8081	m01453r	cholesterol-ester-10,13,16-docosa[r]	0.62076	0.26738	1	3.0829	0
m00466c	1-acylglycerol-3P-9,12,15,18,21-tetra[c]	0.97076	0.16583	1	4.0573	0	m03050m	tridecanoyl-CoA[m]	0.81515	0.20749	5	2.9277	1.8081	m01454r	cholesterol-ester-10-hepta[r]	0.62076	0.26738	1	3.0829	0
m00467c	1-acylglycerol-3P-9,12,15,18-tetraco[c]	0.97076	0.16583	1	4.0573	0	m01690s	DHAP[s]	0.8117	0.20848	1	3.9026	0	m01455r	cholesterol-ester-11,14,17-eico[r]	0.62076	0.26738	1	3.0829	0
m00468c	1-acylglycerol-3P-9-eicose[c]	0.97076	0.16583	1	4.0573	0	m01704c	dihydroneopterin[c]	0.8117	0.20848	1	3.9026	0	m01456r	cholesterol-ester-11,14-eicosa[r]	0.62076	0.26738	1	3.0829	0
m00469c	1-acylglycerol-3P-9-heptade[c]	0.97076	0.16583	1	4.0573	0	m01984s	glycerone[s]	0.8117	0.20848	1	3.9026	0	m01457r	cholesterol-ester-11-docose[r]	0.62076	0.26738	1	3.0829	0
m00470c	1-acylglycerol-3P-9-octade[c]	0.97076	0.16583	1	4.0573	0	m02751m	Pi[m]	0.8099	0.209	70	2.3446	2.2829	m01458r	cholesterol-ester-11-eico[r]	0.62076	0.26738	1	3.0829	0
m00471c	1-acylglycerol-3P-9-tetrade[c]	0.97076	0.16583	1	4.0573	0	m01962s	glucosamine[s]	0.80903	0.20925	1	3.8968	0	m01459r	cholesterol-ester-12,15,18,21-tetracosa[r]	0.62076	0.26738	1	3.0829	0
m00472c	1-acylglycerol-3P-arach[c]	0.97076	0.16583	1	4.0573	0	m01278p	acylglycerone-phosphate[p]	0.80605	0.21011	1	3.8903	0	m01460r	cholesterol-ester-13,16,19-doco[r]	0.62076	0.26738	1	3.0829	0
m00474c	1-acylglycerol-3P-cis-vac[c]	0.97076	0.16583	1	4.0573	0	m01311p	alkyl-glycerone-3-phosphate[p]	0.80605	0.21011	1	3.8903	0	m01461r	cholesterol-ester-13,16-docosa[r]	0.62076	0.26738	1	3.0829	0
m00476c	1-acylglycerol-3P-dihomo-gamma[c]	0.97076	0.16583	1	4.0573	0	m00029c	(18R)-hydroxy-(5Z,8Z,11Z,14Z,16E)-eicosapentaenoic acid[c]	0.80565	0.21022	1	3.8894	0	m01462r	cholesterol-ester-13-docose[r]	0.62076	0.26738	1	3.0829	0
m00477c	1-acylglycerol-3P-docosa[c]	0.97076	0.16583	1	4.0573	0	m00373c	15(R)-HEPE[c]	0.80565	0.21022	1	3.8894	0	m01463r	cholesterol-ester-13-eicose[r]	0.62076	0.26738	1	3.0829	0
m00478c	1-acylglycerol-3P-eico[c]	0.97076	0.16583	1	4.0573	0	m00373n	15(R)-HEPE[n]	0.80565	0.21022	1	3.8894	0	m01464r	cholesterol-ester-13-octade[r]	0.62076	0.26738	1	3.0829	0
m00479c	1-acylglycerol-3P-gamma-lin[c]	0.97076	0.16583	1	4.0573	0	m00373p	15(R)-HEPE[p]	0.80565	0.21022	1	3.8894	0	m01465r	cholesterol-ester-15-tetra[r]	0.62076	0.26738	1	3.0829	0
m00480c	1-acylglycerol-3P-heneico[c]	0.97076	0.16583	1	4.0573	0	m00373r	15(R)-HEPE[r]	0.80565	0.21022	1	3.8894	0	m01466r	cholesterol-ester-4,7,10,13,16,19-doco[r]	0.62076	0.26738	1	3.0829	0
m00481c	1-acylglycerol-3P-heptade[c]	0.97076	0.16583	1	4.0573	0	m01038n	5(S),6(S)-epoxy-15(R)-HEPE[n]	0.80565	0.21022	1	3.8894	0	m01467r	cholesterol-ester-4,7,10,13,16-docosa[r]	0.62076	0.26738	1	3.0829	0
m00482c	1-acylglycerol-3P-hexacosa[c]	0.97076	0.16583	1	4.0573	0	m01041c	5(S)-HpEPE[c]	0.80565	0.21022	1	3.8894	0	m01468r	cholesterol-ester-5,8,11,14,17-eico[r]	0.62076	0.26738	1	3.0829	0
m00483c	1-acylglycerol-3P-hexecose[c]	0.97076	0.16583	1	4.0573	0	m01041n	5(S)-HpEPE[n]	0.80565	0.21022	1	3.8894	0	m01469r	cholesterol-ester-5,8,11-eico[r]	0.62076	0.26738	1	3.0829	0
m00484c	1-acylglycerol-3P-laur[c]	0.97076	0.16583	1	4.0573	0	m01050c	5,15-DiHETE[c]	0.80565	0.21022	1	3.8894	0	m01470r	cholesterol-ester-5-tetra[r]	0.62076	0.26738	1	3.0829	0
m00491c	1-acylglycerol-3P-lin[c]	0.97076	0.16583	1	4.0573	0	m01056c	5,6-epoxy,(18R)-HEPE[c]	0.80565	0.21022	1	3.8894	0	m01471r	cholesterol-ester-6,9,12,15,18,21-tetra[r]	0.62076	0.26738	1	3.0829	0
m00492c	1-acylglycerol-3P-linolen[c]	0.97076	0.16583	1	4.0573	0	m02041n	H2O2[n]	0.80565	0.21022	1	3.8894	0	m01472r	cholesterol-ester-6,9,12,15,18-tetraco[r]	0.62076	0.26738	1	3.0829	0
m00493c	1-acylglycerol-3P-myrist[c]	0.97076	0.16583	1	4.0573	0	m02362n	leukotriene A4[n]	0.80565	0.21022	1	3.8894	0	m01473r	cholesterol-ester-6,9,12,15-octa[r]	0.62076	0.26738	1	3.0829	0
m00494c	1-acylglycerol-3P-nanode[c]	0.97076	0.16583	1	4.0573	0	m01042c	5(S)-HPETE[c]	0.80134	0.21147	4	3.0128	1.9716	m01474r	cholesterol-ester-6,9-octa[r]	0.62076	0.26738	1	3.0829	0
m00495c	1-acylglycerol-3P-ol[c]	0.97076	0.16583	1	4.0573	0	m01965l	glucose[l]	0.79552	0.21315	1	3.8673	0	m01475r	cholesterol-ester-7,10,13,16,19-docosa[r]	0.62076	0.26738	1	3.0829	0
m00496c	1-acylglycerol-3P-palm[c]	0.97076	0.16583	1	4.0573	0	m03130n	UTP[n]	0.7916	0.2143	16	2.5687	1.9321	m01476r	cholesterol-ester-7,10,13,16-docosa[r]	0.62076	0.26738	1	3.0829	0
m00497c	1-acylglycerol-3P-palmn[c]	0.97076	0.16583	1	4.0573	0	m00025p	(15Z)-tetracosenoyl-CoA[p]	0.78547	0.21609	3	3.1291	1.0503	m01477r	cholesterol-ester-7-hexa[r]	0.62076	0.26738	1	3.0829	0
m00498c	1-acylglycerol-3P-pentade[c]	0.97076	0.16583	1	4.0573	0	m02971p	tetracosanoyl-CoA[p]	0.78547	0.21609	3	3.1291	1.0503	m01478r	cholesterol-ester-7-octade[r]	0.62076	0.26738	1	3.0829	0
m00499c	1-acylglycerol-3P-stea[c]	0.97076	0.16583	1	4.0573	0	m02985c	thiamin-PPP[c]	0.78209	0.21708	3	3.1248	3.2399	m01479r	cholesterol-ester-7-tetrade[r]	0.62076	0.26738	1	3.0829	0
m00500c	1-acylglycerol-3P-tetraco[c]	0.97076	0.16583	1	4.0573	0	m00014p	(13E)-tetranor-16-carboxy-LTE4[p]	0.77884	0.21804	2	3.3293	1.7815	m01480r	cholesterol-ester-8,11,14,17-eico[r]	0.62076	0.26738	1	3.0829	0
m00501c	1-acylglycerol-3P-trico[c]	0.97076	0.16583	1	4.0573	0	m00425p	18-COOH-LTE4[p]	0.77884	0.21804	2	3.3293	1.7815	m01481r	cholesterol-ester-8,11-eico[r]	0.62076	0.26738	1	3.0829	0
m00502c	1-acylglycerol-3P-tridec[c]	0.97076	0.16583	1	4.0573	0	m01435p	chenodiol[p]	0.77884	0.21804	2	3.3293	1.7815	m01482r	cholesterol-ester-9,12,15,18,21-tetra[r]	0.62076	0.26738	1	3.0829	0
m02996c	thymidine[c]	0.97007	0.166	12	2.5699	1.8007	m02649m	omega-carboxy-trinor-LTB4[m]	0.77884	0.21804	2	3.3293	1.7815	m01483r	cholesterol-ester-9,12,15,18-tetraco[r]	0.62076	0.26738	1	3.0829	0
m01941g	GD1a[g]	0.9683	0.16645	5	2.9039	2.9458	m02649p	omega-carboxy-trinor-LTB4[p]	0.77884	0.21804	2	3.3293	1.7815	m01484r	cholesterol-ester-9-eicose[r]	0.62076	0.26738	1	3.0829	0
m01784c	EPA[c]	0.96425	0.16746	23	2.4041	2.1732	m02772m	propanoate[m]	0.77884	0.21804	2	3.3293	1.7815	m01485r	cholesterol-ester-9-heptade[r]	0.62076	0.26738	1	3.0829	0
m00003c	(10Z)-heptadecenoic acid[c]	0.96311	0.16775	20	2.4343	2.1577	m02774c	propanoyl-CoA[c]	0.77884	0.21804	2	3.3293	1.7815	m01486r	cholesterol-ester-9-octa[r]	0.62076	0.26738	1	3.0829	0
m00008c	(11Z,14Z)-eicosadienoic acid[c]	0.96311	0.16775	20	2.4343	2.1577	m02650p	omega-COOH-dinor-LTE4-CoA[p]	0.77783	0.21833	4	2.9871	1.2168	m01487r	cholesterol-ester-9-tetrade[r]	0.62076	0.26738	1	3.0829	0
m00010c	(11Z,14Z,17Z)-eicosatrienoic acid[c]	0.96311	0.16775	20	2.4343	2.1577	m03123c	uridine[c]	0.77266	0.21986	7	2.7672	2.4309	m01488r	cholesterol-ester-arach[r]	0.62076	0.26738	1	3.0829	0
m00017c	(13Z)-eicosenoic acid[c]	0.96311	0.16775	20	2.4343	2.1577	m01590c	CMP[c]	0.76898	0.22095	16	2.5563	2.2727	m01489r	cholesterol-ester-cis-vac[r]	0.62076	0.26738	1	3.0829	0
m00019c	(13Z)-octadecenoic acid[c]	0.96311	0.16775	20	2.4343	2.1577	m00021c	(13Z,16Z)-docosadienoic acid[c]	0.75666	0.22463	12	2.6105	2.3024	m01490r	cholesterol-ester-dihomo-gamma[r]	0.62076	0.26738	1	3.0829	0
m00104c	(6Z,9Z)-octadecadienoic acid[c]	0.96311	0.16775	20	2.4343	2.1577	m00094c	(4Z,7Z,10Z,13Z,16Z)-DPA[c]	0.75666	0.22463	12	2.6105	2.3024	m01491r	cholesterol-ester-docosa[r]	0.62076	0.26738	1	3.0829	0
m00111c	(6Z,9Z,12Z,15Z,18Z)-TPA[c]	0.96311	0.16775	20	2.4343	2.1577	m00114c	(6Z,9Z,12Z,15Z,18Z,21Z)-THA[c]	0.75666	0.22463	12	2.6105	2.3024	m01492r	cholesterol-ester-eico[r]	0.62076	0.26738	1	3.0829	0
m00115c	(7Z)-octadecenoic acid[c]	0.96311	0.16775	20	2.4343	2.1577	m00260c	10,13,16,19-docosatetraenoic acid[c]	0.75666	0.22463	12	2.6105	2.3024	m01493r	cholesterol-ester-gamma-lin[r]	0.62076	0.26738	1	3.0829	0
m00117c	(7Z)-tetradecenoic acid[c]	0.96311	0.16775	20	2.4343	2.1577	m00315c	12,15,18,21-tetracosatetraenoic acid[c]	0.75666	0.22463	12	2.6105	2.3024	m01494r	cholesterol-ester-heneico[r]	0.62076	0.26738	1	3.0829	0
m00128c	(9E)-tetradecenoic acid[c]	0.96311	0.16775	20	2.4343	2.1577	m01582c	cis-cetoleic acid[c]	0.75666	0.22463	12	2.6105	2.3024	m01495r	cholesterol-ester-hepta[r]	0.62076	0.26738	1	3.0829	0
m00132c	(9Z,12Z,15Z,18Z)-TTA[c]	0.96311	0.16775	20	2.4343	2.1577	m01689c	DHA[c]	0.75666	0.22463	12	2.6105	2.3024	m01496r	cholesterol-ester-hexacosa[r]	0.62076	0.26738	1	3.0829	0
m00135c	(9Z,12Z,15Z,18Z,21Z)-TPA[c]	0.96311	0.16775	20	2.4343	2.1577	m03153c	ximenic acid[c]	0.75666	0.22463	12	2.6105	2.3024	m01497r	cholesterol-ester-hexecose[r]	0.62076	0.26738	1	3.0829	0
m00265c	10,13,16-docosatriynoic acid[c]	0.96311	0.16775	20	2.4343	2.1577	m01696c	dihomo-gamma-linolenate[c]	0.74632	0.22774	16	2.544	2.2601	m01498r	cholesterol-ester-laur[r]	0.62076	0.26738	1	3.0829	0
m00341c	13,16,19-docosatrienoic acid[c]	0.96311	0.16775	20	2.4343	2.1577	m02756c	porphobilinogen[c]	0.74302	0.22874	1	3.7525	0	m01499r	cholesterol-ester-lin[r]	0.62076	0.26738	1	3.0829	0
m01197c	7-palmitoleic acid[c]	0.96311	0.16775	20	2.4343	2.1577	m02423c	L-valyl-tRNA(val)[c]	0.73842	0.23013	2	3.2669	2.3533	m01500r	cholesterol-ester-linolen[r]	0.62076	0.26738	1	3.0829	0
m01207c	8,11-eicosadienoic acid[c]	0.96311	0.16775	20	2.4343	2.1577	m03082c	tRNA(val)[c]	0.73842	0.23013	2	3.2669	2.3533	m01501r	cholesterol-ester-myrist[r]	0.62076	0.26738	1	3.0829	0
m01235c	9-eicosenoic acid[c]	0.96311	0.16775	20	2.4343	2.1577	m01558l	chondroitin sulfate E (GalNAc4,6diS-GlcA), degradation product 4[l]	0.73614	0.23082	4	2.9417	2.8679	m01502r	cholesterol-ester-nanode[r]	0.62076	0.26738	1	3.0829	0
m01238c	9-heptadecylenic acid[c]	0.96311	0.16775	20	2.4343	2.1577	m00142g	(alpha-D-mannosyl)4-beta-D-mannosyl-diacetylchitobiosyl-L-asparagine (protein)[g]	0.7313	0.2323	4	2.9364	2.0907	m01503r	cholesterol-ester-ol[r]	0.62076	0.26738	1	3.0829	0
m01291c	adrenic acid[c]	0.96311	0.16775	20	2.4343	2.1577	m01668s	deoxycytidine[s]	0.72668	0.23371	1	3.7168	0	m01504r	cholesterol-ester-palm[r]	0.62076	0.26738	1	3.0829	0
m01373c	behenic acid[c]	0.96311	0.16775	20	2.4343	2.1577	m02996s	thymidine[s]	0.72668	0.23371	1	3.7168	0	m01505r	cholesterol-ester-palmn[r]	0.62076	0.26738	1	3.0829	0
m01432c	cerotic acid[c]	0.96311	0.16775	20	2.4343	2.1577	m02420c	L-tryptophanyl-tRNA(trp)[c]	0.72332	0.23474	1	3.7094	0	m01506r	cholesterol-ester-penta[r]	0.62076	0.26738	1	3.0829	0
m01583c	cis-erucic acid[c]	0.96311	0.16775	20	2.4343	2.1577	m03080c	tRNA(trp)[c]	0.72332	0.23474	1	3.7094	0	m01507r	cholesterol-ester-stea[r]	0.62076	0.26738	1	3.0829	0
m01584c	cis-gondoic acid[c]	0.96311	0.16775	20	2.4343	2.1577	m01424n	CDP[n]	0.71828	0.23629	1	3.6984	0	m01508r	cholesterol-ester-tetraco[r]	0.62076	0.26738	1	3.0829	0
m01585c	cis-vaccenic acid[c]	0.96311	0.16775	20	2.4343	2.1577	m01623n	CTP[n]	0.71828	0.23629	1	3.6984	0	m01509r	cholesterol-ester-trico[r]	0.62076	0.26738	1	3.0829	0
m01741c	DPA[c]	0.96311	0.16775	20	2.4343	2.1577	m01637n	dADP[n]	0.71828	0.23629	1	3.6984	0	m01510r	cholesterol-ester-tridec[r]	0.62076	0.26738	1	3.0829	0
m01771c	eicosanoate[c]	0.96311	0.16775	20	2.4343	2.1577	m01642n	dATP[n]	0.71828	0.23629	1	3.6984	0	m02734c	phosphatidylinositol-3,4,5-trisphosphate[c]	0.61904	0.26795	14	2.1211	1.7926
m01778c	elaidate[c]	0.96311	0.16775	20	2.4343	2.1577	m01643n	dCDP[n]	0.71828	0.23629	1	3.6984	0	m00585m	20-COOH-LTB4[m]	0.61282	0.27	3	2.5215	2.0227
m01932c	gamma-linolenate[c]	0.96311	0.16775	20	2.4343	2.1577	m01645n	dCTP[n]	0.71828	0.23629	1	3.6984	0	m00585p	20-COOH-LTB4[p]	0.61282	0.27	3	2.5215	2.0227
m02053c	henicosanoic acid[c]	0.96311	0.16775	20	2.4343	2.1577	m01680n	dGDP[n]	0.71828	0.23629	1	3.6984	0	m02453g	mannose[g]	0.60681	0.27199	2	2.6737	0.60043
m02385c	lignocerate[c]	0.96311	0.16775	20	2.4343	2.1577	m01688n	dGTP[n]	0.71828	0.23629	1	3.6984	0	m01107c	5-hydroxy-L-tryptophan[c]	0.60559	0.27239	2	2.6719	3.8432
m02389c	linolenate[c]	0.96311	0.16775	20	2.4343	2.1577	m01693c	dIDP[c]	0.71828	0.23629	1	3.6984	0	m02230g	keratan sulfate I biosynthesis, precursor 36[g]	0.60089	0.27396	3	2.507	2.202
m02456c	margaric acid[c]	0.96311	0.16775	20	2.4343	2.1577	m01693n	dIDP[n]	0.71828	0.23629	1	3.6984	0	m03107c	UDP-galactose[c]	0.59493	0.27595	20	2.0524	1.3813
m02457c	mead acid[c]	0.96311	0.16775	20	2.4343	2.1577	m01714n	dITP[n]	0.71828	0.23629	1	3.6984	0	m01994c	glycogenin G7G1[c]	0.58936	0.27781	1	3.0165	0
m02564c	nervonic acid[c]	0.96311	0.16775	20	2.4343	2.1577	m01747n	dTDP[n]	0.71828	0.23629	1	3.6984	0	m03043c	trichloroethanol[c]	0.58788	0.27831	7	2.2439	2.1965
m02613c	nonadecylic acid[c]	0.96311	0.16775	20	2.4343	2.1577	m01753n	dTTP[n]	0.71828	0.23629	1	3.6984	0	m00333c	12-oxo-c-LTB3[c]	0.58471	0.27937	14	2.1017	2.2351
m02646c	oleate[c]	0.96311	0.16775	20	2.4343	2.1577	m01754n	dUDP[n]	0.71828	0.23629	1	3.6984	0	m01833s	formate[s]	0.58298	0.27995	6	2.275	2.2542
m02648c	omega-3-arachidonic acid[c]	0.96311	0.16775	20	2.4343	2.1577	m01948n	GDP[n]	0.71828	0.23629	1	3.6984	0	m01410s	butyrate[s]	0.58245	0.28013	7	2.2395	2.1871
m02675c	palmitolate[c]	0.96311	0.16775	20	2.4343	2.1577	m02034n	GTP[n]	0.71828	0.23629	1	3.6984	0	m00635c	2-arachidonoylglycerol[c]	0.57706	0.28195	3	2.4781	1.4875
m02690c	pentadecylic acid[c]	0.96311	0.16775	20	2.4343	2.1577	m02161n	IDP[n]	0.71828	0.23629	1	3.6984	0	m02167c	IMP[c]	0.56982	0.2844	6	2.2637	2.2153
m02745c	physeteric acid[c]	0.96311	0.16775	20	2.4343	2.1577	m02193n	ITP[n]	0.71828	0.23629	1	3.6984	0	m01965c	glucose[c]	0.56799	0.28502	9	2.1755	2.3364
m02938c	stearate[c]	0.96311	0.16775	20	2.4343	2.1577	m02741m	phosphopantetheine[m]	0.7109	0.23857	4	2.9141	1.9944	m01450g	cholesterol[g]	0.56471	0.28614	1	2.9644	0
m02939c	stearidonic acid[c]	0.96311	0.16775	20	2.4343	2.1577	m02980c	THF[c]	0.70707	0.23976	7	2.7133	2.2107	m01450l	cholesterol[l]	0.56471	0.28614	1	2.9644	0
m03045c	tricosanoic acid[c]	0.96311	0.16775	20	2.4343	2.1577	m01831c	formaldehyde[c]	0.70474	0.24049	1	3.6688	0	m00965n	4alpha-hydroxytetrahydrobiopterin[n]	0.55902	0.28808	1	2.9524	0
m03051c	tridecylic acid[c]	0.96311	0.16775	20	2.4343	2.1577	m02152c	hydroxymethylglutathione[c]	0.70474	0.24049	1	3.6688	0	m01698c	dihydrobiopterin[c]	0.55902	0.28808	1	2.9524	0
m00205l	[protein]-L-serine[l]	0.96226	0.16796	3	3.1654	1.4845	m00003r	(10Z)-heptadecenoic acid[r]	0.70357	0.24085	6	2.7628	2.1371	m02632c	O2-4a-cyclic-tetrahydrobiopterin[c]	0.55902	0.28808	1	2.9524	0
m00970c	4-aminobutyrate[c]	0.96135	0.16819	9	2.661	2.4678	m00008r	(11Z,14Z)-eicosadienoic acid[r]	0.70357	0.24085	6	2.7628	2.1371	m02632n	O2-4a-cyclic-tetrahydrobiopterin[n]	0.55902	0.28808	1	2.9524	0
m02529c	N-acetylglucosamine-6-phosphate[c]	0.95952	0.16865	4	3.005	2.5985	m00010r	(11Z,14Z,17Z)-eicosatrienoic acid[r]	0.70357	0.24085	6	2.7628	2.1371	m02823c	quinonoid dihydrobiopterin[c]	0.55902	0.28808	1	2.9524	0
m00978c	4-cholesten-7alpha,24(S)-diol-3-one[c]	0.95916	0.16874	2	3.4336	2.7084	m00017r	(13Z)-eicosenoic acid[r]	0.70357	0.24085	6	2.7628	2.1371	m02823n	quinonoid dihydrobiopterin[n]	0.55902	0.28808	1	2.9524	0
m00979c	4-cholesten-7alpha,27-diol-3-one[c]	0.95916	0.16874	2	3.4336	2.7084	m00019r	(13Z)-octadecenoic acid[r]	0.70357	0.24085	6	2.7628	2.1371	m02759p	PPi[p]	0.5566	0.2889	5	2.2943	1.8468
m02360s	leucine[s]	0.95908	0.16876	15	2.5038	2.6065	m00021r	(13Z,16Z)-docosadienoic acid[r]	0.70357	0.24085	6	2.7628	2.1371	m02759r	PPi[r]	0.5566	0.2889	5	2.2943	1.8468
m00912c	3-phosphoadenylylselenate[c]	0.95899	0.16878	2	3.4334	0.4264	m00094r	(4Z,7Z,10Z,13Z,16Z)-DPA[r]	0.70357	0.24085	6	2.7628	2.1371	m00190c	[myosin light chain][c]	0.5513	0.29071	2	2.5909	4.2843
m01284c	adenylylselenate[c]	0.95899	0.16878	2	3.4334	0.4264	m00104r	(6Z,9Z)-octadecadienoic acid[r]	0.70357	0.24085	6	2.7628	2.1371	m00191c	[myosin light chain]-phosphate[c]	0.5513	0.29071	2	2.5909	4.2843
m02655c	O-phospho-L-homoserine[c]	0.95252	0.17042	1	4.018	0	m00111r	(6Z,9Z,12Z,15Z,18Z)-TPA[r]	0.70357	0.24085	6	2.7628	2.1371	m01708c	dimethylglycine[c]	0.54956	0.29131	1	2.9324	0
m00241s	1,2-diacylglycerol-VLDL pool[s]	0.95194	0.17056	1	4.0167	0	m00114r	(6Z,9Z,12Z,15Z,18Z,21Z)-THA[r]	0.70357	0.24085	6	2.7628	2.1371	m02328c	LacCer pool[c]	0.54511	0.29284	19	2.0362	1.4182
m00510s	1-acylglycerol-VLDL pool[s]	0.95194	0.17056	1	4.0167	0	m00115r	(7Z)-octadecenoic acid[r]	0.70357	0.24085	6	2.7628	2.1371	m01674c	dephospho-CoA[c]	0.54347	0.2934	1	2.9195	0
m01820s	fatty acid-VLDL pool[s]	0.95194	0.17056	1	4.0167	0	m00117r	(7Z)-tetradecenoic acid[r]	0.70357	0.24085	6	2.7628	2.1371	m02750c	PI pool[c]	0.54037	0.29447	28	1.9905	2.2302
m02047s	HDL remnant[s]	0.95194	0.17056	1	4.0167	0	m00128r	(9E)-tetradecenoic acid[r]	0.70357	0.24085	6	2.7628	2.1371	m00307c	12(S)-HETE[c]	0.53987	0.29464	4	2.3437	1.4319
m02048s	HDL[s]	0.95194	0.17056	1	4.0167	0	m00132r	(9Z,12Z,15Z,18Z)-TTA[r]	0.70357	0.24085	6	2.7628	2.1371	m02346c	lc3Cer[c]	0.52565	0.29956	2	2.5527	0.82304
m02352s	LDL remnant[s]	0.95194	0.17056	1	4.0167	0	m00135r	(9Z,12Z,15Z,18Z,21Z)-TPA[r]	0.70357	0.24085	6	2.7628	2.1371	m02593c	nLc5Cer[c]	0.52565	0.29956	2	2.5527	0.82304
m02353s	LDL[s]	0.95194	0.17056	1	4.0167	0	m00260r	10,13,16,19-docosatetraenoic acid[r]	0.70357	0.24085	6	2.7628	2.1371	m02683c	paragloboside[c]	0.52565	0.29956	2	2.5527	0.82304
m01679g	D-galactosyl-N-acylsphingosine[g]	0.95138	0.17071	1	4.0155	0	m00265r	10,13,16-docosatriynoic acid[r]	0.70357	0.24085	6	2.7628	2.1371	m01736c	dopamine[c]	0.52132	0.30107	3	2.4105	2.9608
m02681l	PAP[l]	0.95138	0.17071	1	4.0155	0	m00315r	12,15,18,21-tetracosatetraenoic acid[r]	0.70357	0.24085	6	2.7628	2.1371	m01736s	dopamine[s]	0.52132	0.30107	3	2.4105	2.9608
m02682l	PAPS[l]	0.95138	0.17071	1	4.0155	0	m00341r	13,16,19-docosatrienoic acid[r]	0.70357	0.24085	6	2.7628	2.1371	m02617c	noradrenaline[c]	0.52132	0.30107	3	2.4105	2.9608
m02809c	psychosine sulfate[c]	0.95138	0.17071	1	4.0155	0	m01197r	7-palmitoleic acid[r]	0.70357	0.24085	6	2.7628	2.1371	m02617s	noradrenaline[s]	0.52132	0.30107	3	2.4105	2.9608
m02810c	psychosine[c]	0.95138	0.17071	1	4.0155	0	m01207r	8,11-eicosadienoic acid[r]	0.70357	0.24085	6	2.7628	2.1371	m02450c	maltose[c]	0.52118	0.30112	1	2.8724	0
m02947g	sulfatide galactocerebroside[g]	0.95138	0.17071	1	4.0155	0	m01235r	9-eicosenoic acid[r]	0.70357	0.24085	6	2.7628	2.1371	m02450s	maltose[s]	0.52118	0.30112	1	2.8724	0
m01369c	asparagine[c]	0.94855	0.17143	23	2.397	2.4325	m01238r	9-heptadecylenic acid[r]	0.70357	0.24085	6	2.7628	2.1371	m02452s	maltotriose[s]	0.52118	0.30112	1	2.8724	0
m01680c	dGDP[c]	0.94679	0.17187	14	2.5142	1.8092	m01291r	adrenic acid[r]	0.70357	0.24085	6	2.7628	2.1371	m02945s	sucrose[s]	0.52118	0.30112	1	2.8724	0
m00326r	12-keto-LTB4[r]	0.94606	0.17206	23	2.3959	1.9933	m01373r	behenic acid[r]	0.70357	0.24085	6	2.7628	2.1371	m03157c	zinc[c]	0.51935	0.30176	1	2.8686	0
m02168m	indole-3-acetaldehyde[m]	0.94097	0.17336	2	3.4059	2.0983	m01432r	cerotic acid[r]	0.70357	0.24085	6	2.7628	2.1371	m03157s	zinc[s]	0.51935	0.30176	1	2.8686	0
m02169m	indoleacetate[m]	0.94097	0.17336	2	3.4059	2.0983	m01582r	cis-cetoleic acid[r]	0.70357	0.24085	6	2.7628	2.1371	m01752c	dTMP[c]	0.51903	0.30187	5	2.2588	1.4832
m00075p	(2R)-pristanoyl-CoA[p]	0.93736	0.17429	9	2.6437	1.8623	m01583r	cis-erucic acid[r]	0.70357	0.24085	6	2.7628	2.1371	m00614c	25(R)DHCA-CoA[c]	0.51354	0.30379	1	2.8563	0
m02527l	N-acetylglucosamine[l]	0.93079	0.17598	6	2.7926	2.4158	m01584r	cis-gondoic acid[r]	0.70357	0.24085	6	2.7628	2.1371	m00614r	25(R)DHCA-CoA[r]	0.51354	0.30379	1	2.8563	0
m02985c	thiamin-PPP[c]	0.92976	0.17625	3	3.1248	3.2399	m01585r	cis-vaccenic acid[r]	0.70357	0.24085	6	2.7628	2.1371	m00616c	25(R)THCA-CoA[c]	0.51354	0.30379	1	2.8563	0
m02647c	oleoyl-CoA[c]	0.92859	0.17655	19	2.4284	2.3577	m01689r	DHA[r]	0.70357	0.24085	6	2.7628	2.1371	m00742c	3,7,24THCA[c]	0.51354	0.30379	1	2.8563	0
m02161c	IDP[c]	0.9262	0.17717	13	2.5257	2.0052	m01741r	DPA[r]	0.70357	0.24085	6	2.7628	2.1371	m00743c	3,7,24THCA-CoA[c]	0.51354	0.30379	1	2.8563	0
m03052c	triiodothyronine[c]	0.92299	0.17801	3	3.1164	1.5934	m01771r	eicosanoate[r]	0.70357	0.24085	6	2.7628	2.1371	m00745c	3alpha,12alpha-dihydroxy-5beta-cholanate[c]	0.51354	0.30379	1	2.8563	0
m02416c	L-seryl-tRNA(ser)[c]	0.90743	0.18209	1	3.9209	0	m01778r	elaidate[r]	0.70357	0.24085	6	2.7628	2.1371	m00752c	3alpha,7alpha,12alpha-trihydroxy-5beta-cholestanate[c]	0.51354	0.30379	1	2.8563	0
m03078c	tRNA(ser)[c]	0.90743	0.18209	1	3.9209	0	m01932r	gamma-linolenate[r]	0.70357	0.24085	6	2.7628	2.1371	m00758p	3alpha,7alpha-dihydroxy-5beta-cholestanate[p]	0.51354	0.30379	1	2.8563	0
m00264c	10,13,16-docosatrienoyl-CoA[c]	0.90219	0.18348	11	2.5521	2.0351	m02053r	henicosanoic acid[r]	0.70357	0.24085	6	2.7628	2.1371	m00758r	3alpha,7alpha-dihydroxy-5beta-cholestanate[r]	0.51354	0.30379	1	2.8563	0
m03050c	tridecanoyl-CoA[c]	0.90219	0.18348	11	2.5521	2.0351	m02344r	lauric acid[r]	0.70357	0.24085	6	2.7628	2.1371	m01445r	cholate[r]	0.51354	0.30379	1	2.8563	0
m02015g	GM3[g]	0.90127	0.18372	3	3.0893	2.5219	m02385r	lignocerate[r]	0.70357	0.24085	6	2.7628	2.1371	m01514r	choloyl-CoA[r]	0.51354	0.30379	1	2.8563	0
m02808c	PS-LD pool[c]	0.89802	0.18459	14	2.4861	2.2176	m02389r	linolenate[r]	0.70357	0.24085	6	2.7628	2.1371	m02949c	sulfite[c]	0.50964	0.30515	5	2.25	2.7085
m01962s	glucosamine[s]	0.89624	0.18506	1	3.8968	0	m02456r	margaric acid[r]	0.70357	0.24085	6	2.7628	2.1371	m00617p	25(S)DHCA-CoA[p]	0.50677	0.30616	2	2.5245	2.9057
m01621c	creatinine[c]	0.89606	0.18511	2	3.3373	0.15008	m02457r	mead acid[r]	0.70357	0.24085	6	2.7628	2.1371	m00582m	20-CoA-20-oxo-LTB4[m]	0.49991	0.30857	3	2.3845	2.2529
m01621s	creatinine[s]	0.89606	0.18511	2	3.3373	0.15008	m02494r	myristic acid[r]	0.70357	0.24085	6	2.7628	2.1371	m00582p	20-CoA-20-oxo-LTB4[p]	0.49991	0.30857	3	2.3845	2.2529
m02467c	metformin[c]	0.89606	0.18511	2	3.3373	0.15008	m02564r	nervonic acid[r]	0.70357	0.24085	6	2.7628	2.1371	m00587p	20-COOH-LTE4-CoA[p]	0.49991	0.30857	3	2.3845	2.2529
m02467s	metformin[s]	0.89606	0.18511	2	3.3373	0.15008	m02613r	nonadecylic acid[r]	0.70357	0.24085	6	2.7628	2.1371	m00661m	2-methyl-3-oxopropanoate[m]	0.49846	0.30908	8	2.1475	1.737
m02170c	inosine[c]	0.8951	0.18537	13	2.507	1.7772	m02646r	oleate[r]	0.70357	0.24085	6	2.7628	2.1371	m01668n	deoxycytidine[n]	0.49442	0.3105	2	2.5061	0.27269
m01278p	acylglycerone-phosphate[p]	0.89322	0.18587	1	3.8903	0	m02648r	omega-3-arachidonic acid[r]	0.70357	0.24085	6	2.7628	2.1371	m01669s	deoxyguanosine[s]	0.49442	0.3105	2	2.5061	0.27269
m01311p	alkyl-glycerone-3-phosphate[p]	0.89322	0.18587	1	3.8903	0	m02675r	palmitolate[r]	0.70357	0.24085	6	2.7628	2.1371	m01671s	deoxyinosine[s]	0.49442	0.3105	2	2.5061	0.27269
m00029c	(18R)-hydroxy-(5Z,8Z,11Z,14Z,16E)-eicosapentaenoic acid[c]	0.89281	0.18598	1	3.8894	0	m02690r	pentadecylic acid[r]	0.70357	0.24085	6	2.7628	2.1371	m01798c	ethanolamine-phosphate[c]	0.47211	0.31842	3	2.3508	3.5105
m00373c	15(R)-HEPE[c]	0.89281	0.18598	1	3.8894	0	m02745r	physeteric acid[r]	0.70357	0.24085	6	2.7628	2.1371	m01756c	dUTP[c]	0.46714	0.3202	8	2.1241	1.5461
m00373n	15(R)-HEPE[n]	0.89281	0.18598	1	3.8894	0	m02939r	stearidonic acid[r]	0.70357	0.24085	6	2.7628	2.1371	m02154c	hydroxypyruvate[c]	0.46299	0.32169	2	2.4592	2.2952
m00373p	15(R)-HEPE[p]	0.89281	0.18598	1	3.8894	0	m03045r	tricosanoic acid[r]	0.70357	0.24085	6	2.7628	2.1371	m02794r	prostaglandin H2[r]	0.45875	0.32321	2	2.4529	4.6537
m00373r	15(R)-HEPE[r]	0.89281	0.18598	1	3.8894	0	m03051r	tridecylic acid[r]	0.70357	0.24085	6	2.7628	2.1371	m01450c	cholesterol[c]	0.45763	0.32361	7	2.1398	2.5587
m01038n	5(S),6(S)-epoxy-15(R)-HEPE[n]	0.89281	0.18598	1	3.8894	0	m03153r	ximenic acid[r]	0.70357	0.24085	6	2.7628	2.1371	m00081m	(3S)-3-hydroxy-cis,cis-palmito-7,10-dienoyl-CoA[m]	0.45589	0.32424	2	2.4487	2.3939
m01041c	5(S)-HpEPE[c]	0.89281	0.18598	1	3.8894	0	m02794c	prostaglandin H2[c]	0.69635	0.2431	7	2.7045	1.9633	m00082m	(3S)-3-hydroxydodec-cis-6-enoyl-CoA[m]	0.45589	0.32424	2	2.4487	2.3939
m01041n	5(S)-HpEPE[n]	0.89281	0.18598	1	3.8894	0	m00512c	1-alkenyl-2-acylglycerol[c]	0.67973	0.24834	1	3.6142	0	m00083m	(3S)-3-hydroxylinoleoyl-CoA[m]	0.45589	0.32424	2	2.4487	2.3939
m01050c	5,15-DiHETE[c]	0.89281	0.18598	1	3.8894	0	m00515c	1-alkyl-2-acylglycerophosphoethanolamine[c]	0.67973	0.24834	1	3.6142	0	m00170m	(S)-3-hydroxy-11-cis-octadecenoyl-CoA[m]	0.45589	0.32424	2	2.4487	2.3939
m01056c	5,6-epoxy,(18R)-HEPE[c]	0.89281	0.18598	1	3.8894	0	m01428c	CDP-ethanolamine[c]	0.67973	0.24834	1	3.6142	0	m00172m	(S)-3-hydroxy-7-hexadecenoyl-CoA[m]	0.45589	0.32424	2	2.4487	2.3939
m02362n	leukotriene A4[n]	0.89281	0.18598	1	3.8894	0	m02842c	riboflavin[c]	0.67782	0.24894	3	2.9933	2.7311	m00173m	(S)-3-hydroxybutyryl-CoA[m]	0.45589	0.32424	2	2.4487	2.3939
m02322m	L-2-aminoadipate[m]	0.89122	0.18641	2	3.3299	1.9908	m01630c	cytidine[c]	0.67504	0.24983	8	2.654	2.0542	m00174m	(S)-3-hydroxydodecanoyl-CoA[m]	0.45589	0.32424	2	2.4487	2.3939
m02323g	l2fn2m2masn[g]	0.88768	0.18736	8	2.6477	1.1327	m02006c	glycyl-tRNA(gly)[c]	0.6743	0.25006	1	3.6023	0	m00175m	(S)-3-hydroxyhexadecanoyl-CoA[m]	0.45589	0.32424	2	2.4487	2.3939
m01133c	5-pp-inspP5[c]	0.88667	0.18763	4	2.9263	1.6423	m03070c	tRNA(gly)[c]	0.6743	0.25006	1	3.6023	0	m00177m	(S)-3-hydroxypalmitoleoyl-CoA[m]	0.45589	0.32424	2	2.4487	2.3939
m01965l	glucose[l]	0.88253	0.18874	1	3.8673	0	m01715c	D-lactaldehyde[c]	0.66808	0.25204	4	2.8674	1.4099	m00178m	(S)-3-hydroxytetradecanoyl-CoA[m]	0.45589	0.32424	2	2.4487	2.3939
m01982c	glycerate[c]	0.87998	0.18943	6	2.748	1.8802	m02845r	ribose-5-phosphate[r]	0.65767	0.25537	1	3.5659	0	m00181m	(S)-hydroxydecanoyl-CoA[m]	0.45589	0.32424	2	2.4487	2.3939
m01905c	GA2[c]	0.87905	0.18969	12	2.5134	2.5412	m02327m	L-4-hydroxyglutamate semialdehyde[m]	0.65739	0.25547	1	3.5653	0	m00182m	(S)-hydroxyhexanoyl-CoA[m]	0.45589	0.32424	2	2.4487	2.3939
m02011c	GM2[c]	0.87905	0.18969	12	2.5134	2.5412	m02374c	L-glutamate 5-semialdehyde[c]	0.65739	0.25547	1	3.5653	0	m00183m	(S)-hydroxyoctanoyl-CoA[m]	0.45589	0.32424	2	2.4487	2.3939
m03161c	glycogen[c]	0.87774	0.19004	3	3.0599	2.5572	m02374m	L-glutamate 5-semialdehyde[m]	0.65739	0.25547	1	3.5653	0	m00420m	18,20-dioxo-20-CoA-LTB4[m]	0.45589	0.32424	2	2.4487	2.3939
m00257m	10,11-dihydro-LTB4[m]	0.86408	0.19377	7	2.6763	1.7901	m02364c	leukotriene B4[c]	0.6566	0.25572	4	2.8549	1.2071	m00581m	20-CoA-20-oxo-18r-hydroxy-LTB4[m]	0.45589	0.32424	2	2.4487	2.3939
m00257p	10,11-dihydro-LTB4[p]	0.86408	0.19377	7	2.6763	1.7901	m01289s	ADP-ribose-2-phosphate[s]	0.6539	0.25659	2	3.1364	0.33944	m00696m	3(S)-hydroxy-(5Z,8Z)-tetradecadienoyl-CoA[m]	0.45589	0.32424	2	2.4487	2.3939
m00258c	10,11-dihydro-LTB4-CoA[c]	0.86408	0.19377	7	2.6763	1.7901	m02554s	NADP+[s]	0.6539	0.25659	2	3.1364	0.33944	m00697m	3(S)-hydroxy-(6Z,9Z,12Z)-octadecatrienoyl-CoA[m]	0.45589	0.32424	2	2.4487	2.3939
m00258m	10,11-dihydro-LTB4-CoA[m]	0.86408	0.19377	7	2.6763	1.7901	m02583s	nicotinamide[s]	0.6539	0.25659	2	3.1364	0.33944	m00702m	3(S)-hydroxy-13-cis-eicosenoyl-CoA[m]	0.45589	0.32424	2	2.4487	2.3939
m00258p	10,11-dihydro-LTB4-CoA[p]	0.86408	0.19377	7	2.6763	1.7901	m01653l	de-Fuc, GlcNAc removed PA6 (wo peptide linkage)[l]	0.65371	0.25665	5	2.7705	3.0627	m00710m	3(S)-hydroxy-dihomo-gamma-linolenoyl-CoA[m]	0.45589	0.32424	2	2.4487	2.3939
m00258r	10,11-dihydro-LTB4-CoA[r]	0.86408	0.19377	7	2.6763	1.7901	m02426c	lysine[c]	0.64842	0.25836	11	2.5618	2.6446	m00776m	3-hydroxydocosanoyl-CoA[m]	0.45589	0.32424	2	2.4487	2.3939
m00582c	20-CoA-20-oxo-LTB4[c]	0.86408	0.19377	7	2.6763	1.7901	m01671s	deoxyinosine[s]	0.64726	0.25873	3	2.9547	2.5825	m00777m	3-hydroxyeicosanoyl-CoA[m]	0.45589	0.32424	2	2.4487	2.3939
m00582r	20-CoA-20-oxo-LTB4[r]	0.86408	0.19377	7	2.6763	1.7901	m00243c	1,2-dihydronaphthalene-1,2-diol[c]	0.64665	0.25893	3	2.9539	1.8323	m00778m	3-hydroxyheneicosanoyl-CoA[m]	0.45589	0.32424	2	2.4487	2.3939
m01120c	5-oxo-12(R)-hydroxy-eicosa-(8E,10E,14Z)-trienoyl-CoA[c]	0.86408	0.19377	7	2.6763	1.7901	m01840c	fructose[c]	0.64556	0.25928	7	2.6627	2.6568	m00780m	3-hydroxyheptadecanoyl-CoA[m]	0.45589	0.32424	2	2.4487	2.3939
m01120m	5-oxo-12(R)-hydroxy-eicosa-(8E,10E,14Z)-trienoyl-CoA[m]	0.86408	0.19377	7	2.6763	1.7901	m03111c	UDP-N-acetylglucosamine[c]	0.64517	0.25941	10	2.5859	2.422	m00782m	3-hydroxyheptanoyl-CoA[m]	0.45589	0.32424	2	2.4487	2.3939
m01120p	5-oxo-12(R)-hydroxy-eicosa-(8E,10E,14Z)-trienoyl-CoA[p]	0.86408	0.19377	7	2.6763	1.7901	m01648c	decanoic acid[c]	0.64346	0.25996	6	2.7094	2.851	m00790m	3-hydroxynonadecanoyl-CoA[m]	0.45589	0.32424	2	2.4487	2.3939
m01120r	5-oxo-12(R)-hydroxy-eicosa-(8E,10E,14Z)-trienoyl-CoA[r]	0.86408	0.19377	7	2.6763	1.7901	m01648s	decanoic acid[s]	0.64346	0.25996	6	2.7094	2.851	m00792m	3-hydroxynonanoyl-CoA[m]	0.45589	0.32424	2	2.4487	2.3939
m01122c	5-oxo-12(S)-hydroxy-eicosa-(8E,10E,14Z)-trienoyl-CoA[c]	0.86408	0.19377	7	2.6763	1.7901	m02108c	heptylic acid[c]	0.64346	0.25996	6	2.7094	2.851	m00793m	3-hydroxyoctadecanoyl-CoA[m]	0.45589	0.32424	2	2.4487	2.3939
m01122m	5-oxo-12(S)-hydroxy-eicosa-(8E,10E,14Z)-trienoyl-CoA[m]	0.86408	0.19377	7	2.6763	1.7901	m02108s	heptylic acid[s]	0.64346	0.25996	6	2.7094	2.851	m00795m	3-hydroxypentadecanoyl-CoA[m]	0.45589	0.32424	2	2.4487	2.3939
m01122p	5-oxo-12(S)-hydroxy-eicosa-(8E,10E,14Z)-trienoyl-CoA[p]	0.86408	0.19377	7	2.6763	1.7901	m02120c	hexanoic acid[c]	0.64346	0.25996	6	2.7094	2.851	m00797m	3-hydroxypentanoyl-CoA[m]	0.45589	0.32424	2	2.4487	2.3939
m01122r	5-oxo-12(S)-hydroxy-eicosa-(8E,10E,14Z)-trienoyl-CoA[r]	0.86408	0.19377	7	2.6763	1.7901	m02120s	hexanoic acid[s]	0.64346	0.25996	6	2.7094	2.851	m00804m	3-hydroxytridecanoyl-CoA[m]	0.45589	0.32424	2	2.4487	2.3939
m01151c	6,7-dihydro-5-oxo-12-epi-LTB4[c]	0.86408	0.19377	7	2.6763	1.7901	m02614c	nonanoic acid[c]	0.64346	0.25996	6	2.7094	2.851	m00806m	3-hydroxyundecanoyl-CoA[m]	0.45589	0.32424	2	2.4487	2.3939
m01151m	6,7-dihydro-5-oxo-12-epi-LTB4[m]	0.86408	0.19377	7	2.6763	1.7901	m02614s	nonanoic acid[s]	0.64346	0.25996	6	2.7094	2.851	m00834m	3-oxo-(6Z,9Z,12Z)-octadecatrienoyl-CoA[m]	0.45589	0.32424	2	2.4487	2.3939
m01151p	6,7-dihydro-5-oxo-12-epi-LTB4[p]	0.86408	0.19377	7	2.6763	1.7901	m02642c	octanoic acid[c]	0.64346	0.25996	6	2.7094	2.851	m00841m	3-oxo-11-cis-octadecenoyl-CoA[m]	0.45589	0.32424	2	2.4487	2.3939
m01151r	6,7-dihydro-5-oxo-12-epi-LTB4[r]	0.86408	0.19377	7	2.6763	1.7901	m02642s	octanoic acid[s]	0.64346	0.25996	6	2.7094	2.851	m00843m	3-oxo-13-cis-eicosenoyl-CoA[m]	0.45589	0.32424	2	2.4487	2.3939
m01152c	6,7-dihydro-5-oxo-LTB4[c]	0.86408	0.19377	7	2.6763	1.7901	m03117c	undecylic acid[c]	0.64346	0.25996	6	2.7094	2.851	m00849m	3-oxo-7-hexadecenoyl-CoA[m]	0.45589	0.32424	2	2.4487	2.3939
m01152m	6,7-dihydro-5-oxo-LTB4[m]	0.86408	0.19377	7	2.6763	1.7901	m03117s	undecylic acid[s]	0.64346	0.25996	6	2.7094	2.851	m00854m	3-oxo-cis,cis-5,8-tetradecadienoyl-CoA[m]	0.45589	0.32424	2	2.4487	2.3939
m01152p	6,7-dihydro-5-oxo-LTB4[p]	0.86408	0.19377	7	2.6763	1.7901	m03134c	valeric acid[c]	0.64346	0.25996	6	2.7094	2.851	m00855m	3-oxo-cis,cis-7,10-hexadecadienoyl-CoA[m]	0.45589	0.32424	2	2.4487	2.3939
m01152r	6,7-dihydro-5-oxo-LTB4[r]	0.86408	0.19377	7	2.6763	1.7901	m03134s	valeric acid[s]	0.64346	0.25996	6	2.7094	2.851	m00858m	3-oxodecanoyl-CoA[m]	0.45589	0.32424	2	2.4487	2.3939
m02794r	prostaglandin H2[r]	0.85969	0.19498	8	2.6263	2.5311	m00032c	(1R,2S)-naphthalene 1,2-oxide[c]	0.63803	0.26173	9	2.5963	2.8203	m00859m	3-oxo-dihomo-gamma-linolenoyl-CoA[m]	0.45589	0.32424	2	2.4487	2.3939
m00529c	1D-myo-inositol-3-phosphate[c]	0.85909	0.19514	5	2.7982	2.2855	m00034c	(1S,2R)-naphthalene 1,2-oxide[c]	0.63803	0.26173	9	2.5963	2.8203	m00866m	3-oxodocosanoyl-CoA[m]	0.45589	0.32424	2	2.4487	2.3939
m02993s	threonine[s]	0.85852	0.1953	18	2.405	2.5217	m00546c	1-nitronaphthalene-5,6-oxide[c]	0.63803	0.26173	9	2.5963	2.8203	m00868m	3-oxododecanoyl-CoA[m]	0.45589	0.32424	2	2.4487	2.3939
m02184c	isoleucine[c]	0.85614	0.19596	17	2.4174	2.5897	m01298c	aflatoxin B1-exo-8,9-epoxide[c]	0.63803	0.26173	9	2.5963	2.8203	m00872m	3-oxoeicosanoyl-CoA[m]	0.45589	0.32424	2	2.4487	2.3939
m02623m	N-pantothenoylcysteine[m]	0.85117	0.19734	4	2.888	1.9723	m01377c	benzo[a]pyrene-7,8-diol[c]	0.63803	0.26173	9	2.5963	2.8203	m00873m	3-oxoheneicosanoyl-CoA[m]	0.45589	0.32424	2	2.4487	2.3939
m02679m	pantetheine[m]	0.85117	0.19734	4	2.888	1.9723	m01405c	bromobenzene-2,3-oxide[c]	0.63803	0.26173	9	2.5963	2.8203	m00875m	3-oxoheptadecanoyl-CoA[m]	0.45589	0.32424	2	2.4487	2.3939
m01020s	4-nitrophenyl-phosphate[s]	0.85024	0.19759	11	2.5185	2.6032	m01407c	bromobenzene-3,4-oxide[c]	0.63803	0.26173	9	2.5963	2.8203	m00877m	3-oxoheptanoyl-CoA[m]	0.45589	0.32424	2	2.4487	2.3939
m02754s	PNP[s]	0.85024	0.19759	11	2.5185	2.6032	m02319c	kynurenine[c]	0.63657	0.2622	3	2.9412	4.2674	m00882m	3-oxohexanoyl-CoA[m]	0.45589	0.32424	2	2.4487	2.3939
m02423c	L-valyl-tRNA(val)[c]	0.84997	0.19767	2	3.2669	2.3533	m01450m	cholesterol[m]	0.63493	0.26274	4	2.8312	2.7648	m00883m	3-oxolaur-6-cis-enoyl-CoA[m]	0.45589	0.32424	2	2.4487	2.3939
m03082c	tRNA(val)[c]	0.84997	0.19767	2	3.2669	2.3533	m02927r	sphinganine[r]	0.62347	0.26649	1	3.4912	0	m00884m	3-oxolinoleoyl-CoA[m]	0.45589	0.32424	2	2.4487	2.3939
m02928c	sphinganine-1-phosphate[c]	0.84993	0.19768	5	2.7893	1.674	m02928r	sphinganine-1-phosphate[r]	0.62347	0.26649	1	3.4912	0	m00885m	3-oxomyrist-5-enoyl-CoA[m]	0.45589	0.32424	2	2.4487	2.3939
m02930c	sphingosine-1-phosphate[c]	0.84993	0.19768	5	2.7893	1.674	m02929r	sphingosine[r]	0.62347	0.26649	1	3.4912	0	m00886m	3-oxomyrist-7-enoyl-CoA[m]	0.45589	0.32424	2	2.4487	2.3939
m02122m	hexanoyl-CoA[m]	0.8457	0.19886	3	3.02	2.2776	m00101c	(5Z,8Z,11Z)-eicosatrienoyl-CoA[c]	0.62124	0.26722	8	2.6126	1.724	m00887m	3-oxononadecanoyl-CoA[m]	0.45589	0.32424	2	2.4487	2.3939
m02694m	pentanoyl-CoA[m]	0.8457	0.19886	3	3.02	2.2776	m00343c	13,16,19-docosatrienoyl-CoA[c]	0.62124	0.26722	8	2.6126	1.724	m00889m	3-oxononanoyl-CoA[m]	0.45589	0.32424	2	2.4487	2.3939
m02471s	methionine[s]	0.84488	0.19909	15	2.4403	2.5885	m02345c	lauroyl-CoA[c]	0.62124	0.26722	8	2.6126	1.724	m00890m	3-oxooctadecanoyl-CoA[m]	0.45589	0.32424	2	2.4487	2.3939
m02904c	sialyl-3-paragloboside[c]	0.84127	0.2001	2	3.2536	1.5079	m02689c	pentadecanoyl-CoA[c]	0.62124	0.26722	8	2.6126	1.724	m00892m	3-oxooctanoyl-CoA[m]	0.45589	0.32424	2	2.4487	2.3939
m01965g	glucose[g]	0.84065	0.20027	3	3.0137	0.97293	m00018c	(13Z)-eicosenoyl-CoA[c]	0.61834	0.26818	13	2.5088	1.9238	m00894m	3-oxopalmitoleoyl-CoA[m]	0.45589	0.32424	2	2.4487	2.3939
m02479m	methylmalonate[m]	0.83911	0.2007	5	2.7788	1.4907	m01868g	G00020[g]	0.61793	0.26831	3	2.9177	2.6624	m00895m	3-oxopalmitoyl-CoA[m]	0.45589	0.32424	2	2.4487	2.3939
m01388c	beta-D-glucose[c]	0.8357	0.20166	7	2.6531	2.945	m02512g	n3m2masn[g]	0.61793	0.26831	3	2.9177	2.6624	m00897m	3-oxopentadecanoyl-CoA[m]	0.45589	0.32424	2	2.4487	2.3939
m01671s	deoxyinosine[s]	0.83544	0.20173	5	2.7753	1.8476	m00918m	3-sulfinoalanine[m]	0.61703	0.26861	2	3.0794	1.8274	m00899m	3-oxopentanoyl-CoA[m]	0.45589	0.32424	2	2.4487	2.3939
m01747c	dTDP[c]	0.83273	0.2025	9	2.5683	1.9231	m02794r	prostaglandin H2[r]	0.61499	0.26928	6	2.6841	2.1498	m00906m	3-oxotetradecanoyl-CoA[m]	0.45589	0.32424	2	2.4487	2.3939
m01653l	de-Fuc, GlcNAc removed PA6 (wo peptide linkage)[l]	0.83049	0.20313	5	2.7705	3.0627	m01421m	carbonate[m]	0.6079	0.27163	1	3.4572	0	m00909m	3-oxotridecanoyl-CoA[m]	0.45589	0.32424	2	2.4487	2.3939
m02774m	propanoyl-CoA[m]	0.82639	0.20429	19	2.3778	2.3273	m01621c	creatinine[c]	0.6016	0.27372	1	3.4434	0	m00911m	3-oxoundecanoyl-CoA[m]	0.45589	0.32424	2	2.4487	2.3939
m02046m	HCO3-[m]	0.82393	0.20499	9	2.5619	2.1466	m01621s	creatinine[s]	0.6016	0.27372	1	3.4434	0	m01573m	cis-(3S)-hydroxytetradec-5-enoyl-CoA[m]	0.45589	0.32424	2	2.4487	2.3939
m02471c	methionine[c]	0.82284	0.2053	22	2.3502	2.3181	m02035c	guanidine[c]	0.6016	0.27372	1	3.4434	0	m01574m	cis-(3S)-hydroxytetradec-7-enoyl-CoA[m]	0.45589	0.32424	2	2.4487	2.3939
m01628c	cysteine[c]	0.82245	0.20541	33	2.2776	2.3212	m02035s	guanidine[s]	0.6016	0.27372	1	3.4434	0	m00040m	(2E)-docosenoyl-CoA[m]	0.45487	0.3246	2	2.4471	3.4013
m01362s	arachidonate[s]	0.82123	0.20576	11	2.4997	2.2277	m02467c	metformin[c]	0.6016	0.27372	1	3.4434	0	m00042m	(2E)-dodecenoyl-CoA[m]	0.45487	0.3246	2	2.4471	3.4013
m01759c	D-xylulose[c]	0.82081	0.20588	2	3.2224	1.4206	m02467s	metformin[s]	0.6016	0.27372	1	3.4434	0	m00043m	(2E)-eicosenoyl-CoA[m]	0.45487	0.3246	2	2.4471	3.4013
m00758c	3alpha,7alpha-dihydroxy-5beta-cholestanate[c]	0.81681	0.20702	8	2.5936	1.3291	m02358m	L-erythro-4-hydroxyglutamate[m]	0.59968	0.27436	3	2.8947	0.96614	m00044m	(2E)-heneicosenoyl-CoA[m]	0.45487	0.3246	2	2.4471	3.4013
m01334l	AMP[l]	0.81572	0.20733	1	3.7234	0	m00075p	(2R)-pristanoyl-CoA[p]	0.5995	0.27442	6	2.6704	2.0225	m00046m	(2E)-heptadecenoyl-CoA[m]	0.45487	0.3246	2	2.4471	3.4013
m01590l	CMP[l]	0.81572	0.20733	1	3.7234	0	m00077p	(2R,6S,10S)-pristanate[p]	0.5995	0.27442	6	2.6704	2.0225	m00051m	(2E)-hexadecenoyl-CoA[m]	0.45487	0.3246	2	2.4471	3.4013
m02016l	GMP[l]	0.81572	0.20733	1	3.7234	0	m01334p	AMP[p]	0.5995	0.27442	6	2.6704	2.0225	m00054m	(2E)-nonadecenoyl-CoA[m]	0.45487	0.3246	2	2.4471	3.4013
m03114l	UMP[l]	0.81572	0.20733	1	3.7234	0	m01334r	AMP[r]	0.5995	0.27442	6	2.6704	2.0225	m00057m	(2E)-octadecenoyl-CoA[m]	0.45487	0.3246	2	2.4471	3.4013
m03106l	UDP[l]	0.81521	0.20748	2	3.2138	2.1649	m01371p	ATP[p]	0.5995	0.27442	6	2.6704	2.0225	m00061m	(2E)-pentadecenoyl-CoA[m]	0.45487	0.3246	2	2.4471	3.4013
m03110l	UDP-N-acetyl-D-galactosamine[l]	0.81521	0.20748	2	3.2138	2.1649	m01371r	ATP[r]	0.5995	0.27442	6	2.6704	2.0225	m00066m	(2E)-tetradecenoyl-CoA[m]	0.45487	0.3246	2	2.4471	3.4013
m01252g	acetate[g]	0.8148	0.20759	1	3.7214	0	m00421p	18-CoA-18-oxo-dinor-LTB4[p]	0.59628	0.27549	3	2.8904	1.4713	m00069m	(2E)-tridecenoyl-CoA[m]	0.45487	0.3246	2	2.4471	3.4013
m02016c	GMP[c]	0.81206	0.20838	30	2.292	1.8121	m02038c	guanosine[c]	0.59214	0.27688	6	2.6638	2.0309	m00072m	(2E,4Z,7Z,10Z)-hexadecatetraenoyl-CoA[m]	0.45487	0.3246	2	2.4471	3.4013
m02420c	L-tryptophanyl-tRNA(trp)[c]	0.80925	0.20918	1	3.7094	0	m02148c	hydroxyacetone[c]	0.59101	0.27726	3	2.8837	1.7263	m00073m	(2E,6Z,9Z,12Z)-octadecatetraenoyl-CoA[m]	0.45487	0.3246	2	2.4471	3.4013
m03080c	tRNA(trp)[c]	0.80925	0.20918	1	3.7094	0	m02337c	L-arabinose[c]	0.59101	0.27726	3	2.8837	1.7263	m00091m	(4Z,7Z,10Z)-hexadecatrienoyl-CoA[m]	0.45487	0.3246	2	2.4471	3.4013
m00196c	[protein][c]	0.80827	0.20947	332	2.0659	2.1072	m02338c	L-arabitol[c]	0.59101	0.27726	3	2.8837	1.7263	m00678m	2-trans-4-cis-decadienoyl-CoA[m]	0.45487	0.3246	2	2.4471	3.4013
m02742c	phosphoprotein[c]	0.80827	0.20947	332	2.0659	2.1072	m02771c	propane-1,2-diol[c]	0.59101	0.27726	3	2.8837	1.7263	m00682m	2-trans-cis,cis,cis,cis-4,8,11,14-eicosapentaenoyl-CoA[m]	0.45487	0.3246	2	2.4471	3.4013
m02857m	S-(2-methylpropanoyl)-dihydrolipoamide[m]	0.80811	0.20951	3	2.9731	2.0635	m01967c	glucose-1-phosphate[c]	0.59086	0.27731	5	2.7093	2.9234	m00980m	4-cis-decenoyl-CoA[m]	0.45487	0.3246	2	2.4471	3.4013
m02858m	S-(3-methylbutanoyl)-dihydrolipoamide[m]	0.80811	0.20951	3	2.9731	2.0635	m01810c	fatty acid-LD-PI pool[c]	0.59067	0.27737	6	2.6625	2.0466	m01576m	cis,cis-myristo-5,8-dienoyl-CoA[m]	0.45487	0.3246	2	2.4471	3.4013
m00023m	(13Z,16Z)-docosadienoyl-CoA[m]	0.80776	0.20961	12	2.4691	1.9417	m01811c	fatty acid-LD-PS pool[c]	0.59067	0.27737	6	2.6625	2.0466	m01577m	cis,cis-palmito-7,10-dienoyl-CoA[m]	0.45487	0.3246	2	2.4471	3.4013
m00095m	(4Z,7Z,10Z,13Z,16Z,19Z)-docosahexaenoyl-CoA[m]	0.80776	0.20961	12	2.4691	1.9417	m00524c	1D-myo-inositol-1,3,4-trisphosphate[c]	0.58946	0.27778	2	3.0369	2.583	m03009m	trans,cis,cis-2,7,10-hexadecatrienoyl-CoA[m]	0.45487	0.3246	2	2.4471	3.4013
m00101m	(5Z,8Z,11Z)-eicosatrienoyl-CoA[m]	0.80776	0.20961	12	2.4691	1.9417	m01709c	dIMP[c]	0.58721	0.27853	1	3.4119	0	m03010m	trans,cis,cis-2,9,12-octadecatrienoyl-CoA[m]	0.45487	0.3246	2	2.4471	3.4013
m00116m	(7Z)-octadecenoyl-CoA[m]	0.80776	0.20961	12	2.4691	1.9417	m03154c	XTP[c]	0.58721	0.27853	1	3.4119	0	m03014m	trans,cis-2,13-eicosadienoyl-CoA[m]	0.45487	0.3246	2	2.4471	3.4013
m00129m	(9E)-tetradecenoyl-CoA[m]	0.80776	0.20961	12	2.4691	1.9417	m00639c	2-deoxy-D-ribose-1-phosphate[c]	0.58682	0.27866	2	3.0328	3.0194	m03019m	trans,cis-hexadeca-2,7-dienoyl-CoA[m]	0.45487	0.3246	2	2.4471	3.4013
m00343m	13,16,19-docosatrienoyl-CoA[m]	0.80776	0.20961	12	2.4691	1.9417	m02844c	ribose-1-phosphate[c]	0.58682	0.27866	2	3.0328	3.0194	m03020m	trans,cis-hexadeca-2,9-dienoyl-CoA[m]	0.45487	0.3246	2	2.4471	3.4013
m01236m	9-eicosenoyl-CoA[m]	0.80776	0.20961	12	2.4691	1.9417	m01942g	GD1alpha[g]	0.58465	0.27939	2	3.0294	0.52841	m03022m	trans,cis-myristo-2,5-dienoyl-CoA[m]	0.45487	0.3246	2	2.4471	3.4013
m00004c	(10Z)-heptadecenoyl-CoA[c]	0.80745	0.2097	14	2.4339	2.0327	m01944g	GD1beta[g]	0.58315	0.27989	1	3.4031	0	m03023m	trans,cis-myristo-2,7-dienoyl-CoA[m]	0.45487	0.3246	2	2.4471	3.4013
m00129c	(9E)-tetradecenoyl-CoA[c]	0.80745	0.2097	14	2.4339	2.0327	m02009g	GM1alpha[g]	0.58315	0.27989	1	3.4031	0	m03024m	trans,cis-octadeca-2,11-dienoyl-CoA[m]	0.45487	0.3246	2	2.4471	3.4013
m02677c	palmitoleoyl-CoA[c]	0.80745	0.2097	14	2.4339	2.0327	m02014g	GM2alpha[g]	0.58315	0.27989	1	3.4031	0	m03029m	trans-2-cis,cis,cis-8,11,14-eicosatetraenoyl-CoA[m]	0.45487	0.3246	2	2.4471	3.4013
m01424n	CDP[n]	0.80414	0.21066	1	3.6984	0	m02018g	GP1c[g]	0.58315	0.27989	1	3.4031	0	m03030m	trans-2-cis,cis-5,8-tetradecatrienoyl-CoA[m]	0.45487	0.3246	2	2.4471	3.4013
m01643n	dCDP[n]	0.80414	0.21066	1	3.6984	0	m02024g	GQ1balpha[g]	0.58315	0.27989	1	3.4031	0	m03052c	triiodothyronine[c]	0.45163	0.32577	2	2.4423	1.5335
m01645n	dCTP[n]	0.80414	0.21066	1	3.6984	0	m02025g	GQ1c[g]	0.58315	0.27989	1	3.4031	0	m00674c	2-phospho-D-glycerate[c]	0.45161	0.32577	4	2.2503	1.4759
m01680n	dGDP[n]	0.80414	0.21066	1	3.6984	0	m02029g	GT1aalpha[g]	0.58315	0.27989	1	3.4031	0	m02040m	H2O[m]	0.44968	0.32647	110	1.8625	2.1494
m01688n	dGTP[n]	0.80414	0.21066	1	3.6984	0	m02839c	reverse triiodthyronine[c]	0.57594	0.28233	3	2.8647	2.6198	m01253m	acetoacetate[m]	0.4419	0.32928	4	2.24	2.9935
m01693n	dIDP[n]	0.80414	0.21066	1	3.6984	0	m00236r	1,2-diacylglycerol-LD-PE pool[r]	0.57575	0.28239	4	2.7666	2.1447	m01393c	betaine[c]	0.44155	0.32941	2	2.4273	0.71437
m01714n	dITP[n]	0.80414	0.21066	1	3.6984	0	m02685r	PE-LD pool[r]	0.57575	0.28239	4	2.7666	2.1447	m01279s	adenine[s]	0.43908	0.3303	1	2.6989	0
m01754n	dUDP[n]	0.80414	0.21066	1	3.6984	0	m00421m	18-CoA-18-oxo-dinor-LTB4[m]	0.5713	0.2839	4	2.7618	1.8926	m01632c	cytosine[c]	0.43908	0.3303	1	2.6989	0
m01948n	GDP[n]	0.80414	0.21066	1	3.6984	0	m00528c	1D-myo-inositol-3,4-bisphosphate[c]	0.56867	0.28479	1	3.3714	0	m01632s	cytosine[s]	0.43908	0.3303	1	2.6989	0
m02034n	GTP[n]	0.80414	0.21066	1	3.6984	0	m02776c	prostaglandin A1[c]	0.56472	0.28613	8	2.569	2.0306	m02037c	guanine[c]	0.43908	0.3303	1	2.6989	0
m02161n	IDP[n]	0.80414	0.21066	1	3.6984	0	m01045c	5,10-methylene-THF[c]	0.56226	0.28697	3	2.8475	1.2927	m02037s	guanine[s]	0.43908	0.3303	1	2.6989	0
m02193n	ITP[n]	0.80414	0.21066	1	3.6984	0	m00727c	3,4-dihydroxymandelate[c]	0.56113	0.28735	3	2.846	3.7652	m02159s	hypoxanthine[s]	0.43908	0.3303	1	2.6989	0
m01696c	dihomo-gamma-linolenate[c]	0.79329	0.2138	22	2.3366	2.1995	m03136c	vanillylmandelate[c]	0.56113	0.28735	3	2.846	3.7652	m02997c	thymine[c]	0.43908	0.3303	1	2.6989	0
m02842c	riboflavin[c]	0.79181	0.21424	5	2.733	2.2658	m00758m	3alpha,7alpha-dihydroxy-5beta-cholestanate[m]	0.55891	0.28811	2	2.9897	1.3819	m02997s	thymine[s]	0.43908	0.3303	1	2.6989	0
m01831c	formaldehyde[c]	0.7904	0.21465	1	3.6688	0	m00380p	15(S)-HPETE[p]	0.55301	0.29013	2	2.9806	1.2852	m03118c	uracil[c]	0.43908	0.3303	1	2.6989	0
m02152c	hydroxymethylglutathione[c]	0.7904	0.21465	1	3.6688	0	m00380r	15(S)-HPETE[r]	0.55301	0.29013	2	2.9806	1.2852	m03118s	uracil[s]	0.43908	0.3303	1	2.6989	0
m00333c	12-oxo-c-LTB3[c]	0.78834	0.21525	21	2.3392	2.0768	m00123c	(8Z,11Z)-eicosadienoyl-CoA[c]	0.55044	0.29101	7	2.5846	1.8602	m01334c	AMP[c]	0.43731	0.33094	51	1.902	1.9924
m01755c	dUMP[c]	0.7872	0.21558	6	2.6664	1.7351	m00264c	10,13,16-docosatrienoyl-CoA[c]	0.55044	0.29101	7	2.5846	1.8602	m00913c	3-phospho-D-glycerate[c]	0.43353	0.33231	7	2.1205	2.3781
m00623c	26-hydroxycholesterol[c]	0.78477	0.21629	3	2.944	2.4126	m03050c	tridecanoyl-CoA[c]	0.55044	0.29101	7	2.5846	1.8602	m00011c	(11Z,14Z,17Z)-eicosatrienoylcarnitine[c]	0.43215	0.33282	1	2.6843	0
m00623m	26-hydroxycholesterol[m]	0.78477	0.21629	3	2.944	2.4126	m00919c	3-sulfinylpyruvic acid[c]	0.55036	0.29104	1	3.3314	0	m00022c	(13Z,16Z)-docosadienoylcarnitine[c]	0.43215	0.33282	1	2.6843	0
m00011r	(11Z,14Z,17Z)-eicosatrienoylcarnitine[r]	0.77818	0.21823	2	3.1573	0.66886	m00025c	(15Z)-tetracosenoyl-CoA[c]	0.54196	0.29392	10	2.5147	1.9306	m00024c	(15Z)-tetracosenoylcarnitine[c]	0.43215	0.33282	1	2.6843	0
m00022r	(13Z,16Z)-docosadienoylcarnitine[r]	0.77818	0.21823	2	3.1573	0.66886	m02971c	tetracosanoyl-CoA[c]	0.54196	0.29392	10	2.5147	1.9306	m00092c	(4Z,7Z,10Z,13Z,16Z)-docosapentaenoylcarnitine[c]	0.43215	0.33282	1	2.6843	0
m00024r	(15Z)-tetracosenoylcarnitine[r]	0.77818	0.21823	2	3.1573	0.66886	m01754c	dUDP[c]	0.54056	0.29441	6	2.618	2.1055	m00100c	(5Z,8Z,11Z)-eicosatrienoylcarnitine[c]	0.43215	0.33282	1	2.6843	0
m00092r	(4Z,7Z,10Z,13Z,16Z)-docosapentaenoylcarnitine[r]	0.77818	0.21823	2	3.1573	0.66886	m01756c	dUTP[c]	0.54056	0.29441	6	2.618	2.1055	m00102c	(5Z,8Z,11Z,14Z,17Z)-eicosapentaenoylcarnitine[c]	0.43215	0.33282	1	2.6843	0
m00100r	(5Z,8Z,11Z)-eicosatrienoylcarnitine[r]	0.77818	0.21823	2	3.1573	0.66886	m00078p	(2S)-pristanoyl-CoA[p]	0.52567	0.29956	1	3.2774	0	m00107c	(6Z,9Z,12Z,15Z)-octadecatetraenoylcarnitine[c]	0.43215	0.33282	1	2.6843	0
m00102r	(5Z,8Z,11Z,14Z,17Z)-eicosapentaenoylcarnitine[r]	0.77818	0.21823	2	3.1573	0.66886	m00080p	(2S,6R,10R)-trimethyl-hendecanoyl-CoA[p]	0.52567	0.29956	1	3.2774	0	m00109c	(6Z,9Z,12Z,15Z,18Z)-tetracosapentaenoylcarnitine[c]	0.43215	0.33282	1	2.6843	0
m00107r	(6Z,9Z,12Z,15Z)-octadecatetraenoylcarnitine[r]	0.77818	0.21823	2	3.1573	0.66886	m01630s	cytidine[s]	0.52001	0.30153	4	2.7058	1.6403	m00112c	(6Z,9Z,12Z,15Z,18Z,21Z)-tetracosahexaenoylcarnitine[c]	0.43215	0.33282	1	2.6843	0
m00109r	(6Z,9Z,12Z,15Z,18Z)-tetracosapentaenoylcarnitine[r]	0.77818	0.21823	2	3.1573	0.66886	m02348s	L-carnitine[s]	0.51538	0.30314	3	2.7883	0.72228	m00120c	(7Z,10Z,13Z,16Z,19Z)-docosapentaenoylcarnitine[c]	0.43215	0.33282	1	2.6843	0
m00112r	(6Z,9Z,12Z,15Z,18Z,21Z)-tetracosahexaenoylcarnitine[r]	0.77818	0.21823	2	3.1573	0.66886	m01987c	glycochenodeoxycholate[c]	0.5151	0.30324	3	2.788	3.4314	m00122c	(8Z,11Z)-eicosadienoylcarnitine[c]	0.43215	0.33282	1	2.6843	0
m00120r	(7Z,10Z,13Z,16Z,19Z)-docosapentaenoylcarnitine[r]	0.77818	0.21823	2	3.1573	0.66886	m01987s	glycochenodeoxycholate[s]	0.5151	0.30324	3	2.788	3.4314	m00124c	(8Z,11Z,14Z,17Z)-eicosatetraenoylcarnitine[c]	0.43215	0.33282	1	2.6843	0
m00122r	(8Z,11Z)-eicosadienoylcarnitine[r]	0.77818	0.21823	2	3.1573	0.66886	m00752c	3alpha,7alpha,12alpha-trihydroxy-5beta-cholestanate[c]	0.51181	0.30439	2	2.917	2.2198	m00130c	(9Z,12Z,15Z,18Z)-tetracosatetraenoylcarnitine[c]	0.43215	0.33282	1	2.6843	0
m00124r	(8Z,11Z,14Z,17Z)-eicosatetraenoylcarnitine[r]	0.77818	0.21823	2	3.1573	0.66886	m00004r	(10Z)-heptadecenoyl-CoA[r]	0.50902	0.30537	6	2.59	1.9388	m00133c	(9Z,12Z,15Z,18Z,21Z)-tetracosapentaenoylcarnitine[c]	0.43215	0.33282	1	2.6843	0
m00130r	(9Z,12Z,15Z,18Z)-tetracosatetraenoylcarnitine[r]	0.77818	0.21823	2	3.1573	0.66886	m00006r	(11Z)-docosenoyl-CoA[r]	0.50902	0.30537	6	2.59	1.9388	m00261c	10,13,16,19-docosatetraenoylcarnitine[c]	0.43215	0.33282	1	2.6843	0
m00133r	(9Z,12Z,15Z,18Z,21Z)-tetracosapentaenoylcarnitine[r]	0.77818	0.21823	2	3.1573	0.66886	m00007r	(11Z)-eicosenoyl-CoA[r]	0.50902	0.30537	6	2.59	1.9388	m00263c	10,13,16-docosatrienoylcarnitine[c]	0.43215	0.33282	1	2.6843	0
m00261r	10,13,16,19-docosatetraenoylcarnitine[r]	0.77818	0.21823	2	3.1573	0.66886	m00009r	(11Z,14Z)-eicosadienoyl-CoA[r]	0.50902	0.30537	6	2.59	1.9388	m00316c	12,15,18,21-tetracosatetraenoylcarnitine[c]	0.43215	0.33282	1	2.6843	0
m00263r	10,13,16-docosatrienoylcarnitine[r]	0.77818	0.21823	2	3.1573	0.66886	m00012r	(11Z,14Z,17Z)-eicosatrienoyl-CoA[r]	0.50902	0.30537	6	2.59	1.9388	m00342c	13,16,19-docosatrienoylcarnitine[c]	0.43215	0.33282	1	2.6843	0
m00316r	12,15,18,21-tetracosatetraenoylcarnitine[r]	0.77818	0.21823	2	3.1573	0.66886	m00016r	(13Z)-docosenoyl-CoA[r]	0.50902	0.30537	6	2.59	1.9388	m01363c	arachidonyl-carnitine[c]	0.43215	0.33282	1	2.6843	0
m00342r	13,16,19-docosatrienoylcarnitine[r]	0.77818	0.21823	2	3.1573	0.66886	m00018r	(13Z)-eicosenoyl-CoA[r]	0.50902	0.30537	6	2.59	1.9388	m01723c	docosahexaenoylcarnitine[c]	0.43215	0.33282	1	2.6843	0
m01363r	arachidonyl-carnitine[r]	0.77818	0.21823	2	3.1573	0.66886	m00020r	(13Z)-octadecenoyl-CoA[r]	0.50902	0.30537	6	2.59	1.9388	m01724c	docosanoylcarnitine[c]	0.43215	0.33282	1	2.6843	0
m01723r	docosahexaenoylcarnitine[r]	0.77818	0.21823	2	3.1573	0.66886	m00023r	(13Z,16Z)-docosadienoyl-CoA[r]	0.50902	0.30537	6	2.59	1.9388	m01726c	docosenoylcarnitine(11)[c]	0.43215	0.33282	1	2.6843	0
m01724r	docosanoylcarnitine[r]	0.77818	0.21823	2	3.1573	0.66886	m00025r	(15Z)-tetracosenoyl-CoA[r]	0.50902	0.30537	6	2.59	1.9388	m01727c	docosenoylcarnitine[c]	0.43215	0.33282	1	2.6843	0
m01726r	docosenoylcarnitine(11)[r]	0.77818	0.21823	2	3.1573	0.66886	m00093r	(4Z,7Z,10Z,13Z,16Z)-docosapentaenoyl-CoA[r]	0.50902	0.30537	6	2.59	1.9388	m01729c	dodecanoylcarnitine[c]	0.43215	0.33282	1	2.6843	0
m01727r	docosenoylcarnitine[r]	0.77818	0.21823	2	3.1573	0.66886	m00095r	(4Z,7Z,10Z,13Z,16Z,19Z)-docosahexaenoyl-CoA[r]	0.50902	0.30537	6	2.59	1.9388	m01770c	eicosadienoylcarnitine[c]	0.43215	0.33282	1	2.6843	0
m01729r	dodecanoylcarnitine[r]	0.77818	0.21823	2	3.1573	0.66886	m00101r	(5Z,8Z,11Z)-eicosatrienoyl-CoA[r]	0.50902	0.30537	6	2.59	1.9388	m01772c	eicosanoylcarnitine[c]	0.43215	0.33282	1	2.6843	0
m01770r	eicosadienoylcarnitine[r]	0.77818	0.21823	2	3.1573	0.66886	m00103r	(5Z,8Z,11Z,14Z,17Z)-eicosapentaenoyl-CoA[r]	0.50902	0.30537	6	2.59	1.9388	m01774c	eicosatrienoylcarnitine[c]	0.43215	0.33282	1	2.6843	0
m01772r	eicosanoylcarnitine[r]	0.77818	0.21823	2	3.1573	0.66886	m00106r	(6Z,9Z)-octadecadienoyl-CoA[r]	0.50902	0.30537	6	2.59	1.9388	m01775c	eicosenoylcarnitine(11)[c]	0.43215	0.33282	1	2.6843	0
m01774r	eicosatrienoylcarnitine[r]	0.77818	0.21823	2	3.1573	0.66886	m00108r	(6Z,9Z,12Z,15Z)-octadecatetraenoyl-CoA[r]	0.50902	0.30537	6	2.59	1.9388	m01776c	eicosenoylcarnitine(7)[c]	0.43215	0.33282	1	2.6843	0
m01775r	eicosenoylcarnitine(11)[r]	0.77818	0.21823	2	3.1573	0.66886	m00110r	(6Z,9Z,12Z,15Z,18Z)-tetracosapentaenoyl-CoA[r]	0.50902	0.30537	6	2.59	1.9388	m01777c	eicosenoylcarnitine(9)[c]	0.43215	0.33282	1	2.6843	0
m01776r	eicosenoylcarnitine(7)[r]	0.77818	0.21823	2	3.1573	0.66886	m00113r	(6Z,9Z,12Z,15Z,18Z,21Z)-tetracosahexaenoyl-CoA[r]	0.50902	0.30537	6	2.59	1.9388	m01933c	gamma-linolenoylcarnitine[c]	0.43215	0.33282	1	2.6843	0
m01777r	eicosenoylcarnitine(9)[r]	0.77818	0.21823	2	3.1573	0.66886	m00116r	(7Z)-octadecenoyl-CoA[r]	0.50902	0.30537	6	2.59	1.9388	m02051c	heneicosanoylcarnitine[c]	0.43215	0.33282	1	2.6843	0
m01933r	gamma-linolenoylcarnitine[r]	0.77818	0.21823	2	3.1573	0.66886	m00118r	(7Z)-tetradecenoyl-CoA[r]	0.50902	0.30537	6	2.59	1.9388	m02100c	heptadecanoylcarnitine[c]	0.43215	0.33282	1	2.6843	0
m02051r	heneicosanoylcarnitine[r]	0.77818	0.21823	2	3.1573	0.66886	m00119r	(7Z,10Z,13Z,16Z)-docosatetraenoyl-CoA[r]	0.50902	0.30537	6	2.59	1.9388	m02102c	heptadecenoylcarnitine(7)[c]	0.43215	0.33282	1	2.6843	0
m02100r	heptadecanoylcarnitine[r]	0.77818	0.21823	2	3.1573	0.66886	m00121r	(7Z,10Z,13Z,16Z,19Z)-docosapentaenoyl-CoA[r]	0.50902	0.30537	6	2.59	1.9388	m02103c	heptadecenoylcarnitine(8)[c]	0.43215	0.33282	1	2.6843	0
m02102r	heptadecenoylcarnitine(7)[r]	0.77818	0.21823	2	3.1573	0.66886	m00123r	(8Z,11Z)-eicosadienoyl-CoA[r]	0.50902	0.30537	6	2.59	1.9388	m02109c	hexacosanoylcarnitine[c]	0.43215	0.33282	1	2.6843	0
m02103r	heptadecenoylcarnitine(8)[r]	0.77818	0.21823	2	3.1573	0.66886	m00125r	(8Z,11Z,14Z,17Z)-eicosatetraenoyl-CoA[r]	0.50902	0.30537	6	2.59	1.9388	m02111c	hexacosenoylcarnitine[c]	0.43215	0.33282	1	2.6843	0
m02109r	hexacosanoylcarnitine[r]	0.77818	0.21823	2	3.1573	0.66886	m00127r	(9E)-octadecenoyl-CoA[r]	0.50902	0.30537	6	2.59	1.9388	m02117c	hexadecenoylcarnitine(9)[c]	0.43215	0.33282	1	2.6843	0
m02111r	hexacosenoylcarnitine[r]	0.77818	0.21823	2	3.1573	0.66886	m00129r	(9E)-tetradecenoyl-CoA[r]	0.50902	0.30537	6	2.59	1.9388	m02348s	L-carnitine[s]	0.43215	0.33282	1	2.6843	0
m02117r	hexadecenoylcarnitine(9)[r]	0.77818	0.21823	2	3.1573	0.66886	m00131r	(9Z,12Z,15Z,18Z)-tetracosatetraenoyl-CoA[r]	0.50902	0.30537	6	2.59	1.9388	m02388c	linoleic-carnitine[c]	0.43215	0.33282	1	2.6843	0
m02348r	L-carnitine[r]	0.77818	0.21823	2	3.1573	0.66886	m00134r	(9Z,12Z,15Z,18Z,21Z)-tetracosapentaenoyl-CoA[r]	0.50902	0.30537	6	2.59	1.9388	m02411c	L-palmitoylcarnitine[c]	0.43215	0.33282	1	2.6843	0
m02388r	linoleic-carnitine[r]	0.77818	0.21823	2	3.1573	0.66886	m00262r	10,13,16,19-docosatetraenoyl-CoA[r]	0.50902	0.30537	6	2.59	1.9388	m02611c	nonadecanoylcarnitine[c]	0.43215	0.33282	1	2.6843	0
m02411r	L-palmitoylcarnitine[r]	0.77818	0.21823	2	3.1573	0.66886	m00264r	10,13,16-docosatrienoyl-CoA[r]	0.50902	0.30537	6	2.59	1.9388	m02636c	ocosatetraenoylcarnitine[c]	0.43215	0.33282	1	2.6843	0
m02611r	nonadecanoylcarnitine[r]	0.77818	0.21823	2	3.1573	0.66886	m00317r	12,15,18,21-tetracosatetraenoyl-CoA[r]	0.50902	0.30537	6	2.59	1.9388	m02637c	octadecatrienoylcarnitine[c]	0.43215	0.33282	1	2.6843	0
m02636r	ocosatetraenoylcarnitine[r]	0.77818	0.21823	2	3.1573	0.66886	m00343r	13,16,19-docosatrienoyl-CoA[r]	0.50902	0.30537	6	2.59	1.9388	m02638c	octadecenoylcarnitine(11)[c]	0.43215	0.33282	1	2.6843	0
m02637r	octadecatrienoylcarnitine[r]	0.77818	0.21823	2	3.1573	0.66886	m01141r	5-tetradecenoyl-CoA[r]	0.50902	0.30537	6	2.59	1.9388	m02639c	octadecenoylcarnitine(5)[c]	0.43215	0.33282	1	2.6843	0
m02638r	octadecenoylcarnitine(11)[r]	0.77818	0.21823	2	3.1573	0.66886	m01191r	7-hexadecenoyl-CoA[r]	0.50902	0.30537	6	2.59	1.9388	m02640c	octadecenoylcarnitine(7)[c]	0.43215	0.33282	1	2.6843	0
m02639r	octadecenoylcarnitine(5)[r]	0.77818	0.21823	2	3.1573	0.66886	m01236r	9-eicosenoyl-CoA[r]	0.50902	0.30537	6	2.59	1.9388	m02676c	palmitoleoyl-carnitine[c]	0.43215	0.33282	1	2.6843	0
m02640r	octadecenoylcarnitine(7)[r]	0.77818	0.21823	2	3.1573	0.66886	m01237r	9-heptadecenoyl-CoA[r]	0.50902	0.30537	6	2.59	1.9388	m02688c	pentadecanoylcarnitine[c]	0.43215	0.33282	1	2.6843	0
m02676r	palmitoleoyl-carnitine[r]	0.77818	0.21823	2	3.1573	0.66886	m01364r	arachidonyl-CoA[r]	0.50902	0.30537	6	2.59	1.9388	m02940c	stearoylcarnitine[c]	0.43215	0.33282	1	2.6843	0
m02688r	pentadecanoylcarnitine[r]	0.77818	0.21823	2	3.1573	0.66886	m01586r	cis-vaccenoyl-CoA[r]	0.50902	0.30537	6	2.59	1.9388	m02970c	tetracosanoylcarnitine[c]	0.43215	0.33282	1	2.6843	0
m02940r	stearoylcarnitine[r]	0.77818	0.21823	2	3.1573	0.66886	m01697r	dihomo-gamma-linolenoyl-CoA[r]	0.50902	0.30537	6	2.59	1.9388	m02973c	tetradecanoylcarnitine[c]	0.43215	0.33282	1	2.6843	0
m02970r	tetracosanoylcarnitine[r]	0.77818	0.21823	2	3.1573	0.66886	m01725r	docosanoyl-CoA[r]	0.50902	0.30537	6	2.59	1.9388	m02974c	tetradecenoylcarnitine(5)[c]	0.43215	0.33282	1	2.6843	0
m02973r	tetradecanoylcarnitine[r]	0.77818	0.21823	2	3.1573	0.66886	m01773r	eicosanoyl-CoA[r]	0.50902	0.30537	6	2.59	1.9388	m02975c	tetradecenoylcarnitine(7)[c]	0.43215	0.33282	1	2.6843	0
m02974r	tetradecenoylcarnitine(5)[r]	0.77818	0.21823	2	3.1573	0.66886	m01934r	gamma-linolenoyl-CoA[r]	0.50902	0.30537	6	2.59	1.9388	m02976c	tetradecenoylcarnitine(9)[c]	0.43215	0.33282	1	2.6843	0
m02975r	tetradecenoylcarnitine(7)[r]	0.77818	0.21823	2	3.1573	0.66886	m02052r	heneicosanoyl-CoA[r]	0.50902	0.30537	6	2.59	1.9388	m03046c	tricosanoylcarnitine[c]	0.43215	0.33282	1	2.6843	0
m02976r	tetradecenoylcarnitine(9)[r]	0.77818	0.21823	2	3.1573	0.66886	m02101r	heptadecanoyl-CoA[r]	0.50902	0.30537	6	2.59	1.9388	m03049c	tridecanoylcarnitine[c]	0.43215	0.33282	1	2.6843	0
m03046r	tricosanoylcarnitine[r]	0.77818	0.21823	2	3.1573	0.66886	m02110r	hexacosanoyl-CoA[r]	0.50902	0.30537	6	2.59	1.9388	m02348m	L-carnitine[m]	0.42657	0.33485	8	2.0938	2.9208
m03049r	tridecanoylcarnitine[r]	0.77818	0.21823	2	3.1573	0.66886	m02112r	hexacosenoyl-CoA[r]	0.50902	0.30537	6	2.59	1.9388	m02374m	L-glutamate 5-semialdehyde[m]	0.42466	0.33554	1	2.6685	0
m01369s	asparagine[s]	0.77758	0.21841	18	2.3638	2.4705	m02345r	lauroyl-CoA[r]	0.50902	0.30537	6	2.59	1.9388	m02658m	ornithine[m]	0.42466	0.33554	1	2.6685	0
m01666s	deoxyadenosine[s]	0.77482	0.21922	5	2.7166	1.9562	m02390r	linolenoyl-CoA[r]	0.50902	0.30537	6	2.59	1.9388	m02189m	isovaleryl-CoA[m]	0.42017	0.33718	4	2.217	3.3301
m02410r	L-oleoylcarnitine[r]	0.77247	0.21992	1	3.6302	0	m02391r	linoleoyl-CoA[r]	0.50902	0.30537	6	2.59	1.9388	m02131p	HMG-CoA[p]	0.4179	0.33801	1	2.6542	0
m02634p	O-acetylcarnitine[p]	0.77247	0.21992	1	3.6302	0	m02495r	myristoyl-CoA[r]	0.50902	0.30537	6	2.59	1.9388	m02786c	prostaglandin E2[c]	0.41727	0.33824	6	2.1322	2.5141
m01283c	adenylyl sulfate[c]	0.77117	0.2203	4	2.8016	1.5603	m02612r	nonadecanoyl-CoA[r]	0.50902	0.30537	6	2.59	1.9388	m01949c	GDP-4-dehydro-6-deoxy-D-mannose[c]	0.41467	0.33919	2	2.3872	4.3442
m03106m	UDP[m]	0.76801	0.22124	1	3.6206	0	m02647r	oleoyl-CoA[r]	0.50902	0.30537	6	2.59	1.9388	m01306s	AKG[s]	0.41242	0.34002	5	2.1584	2.649
m00512c	1-alkenyl-2-acylglycerol[c]	0.76502	0.22213	1	3.6142	0	m02677r	palmitoleoyl-CoA[r]	0.50902	0.30537	6	2.59	1.9388	m00561c	2-(alpha-hydroxyethyl)thiamine-diphosphate[c]	0.4108	0.34061	2	2.3814	1.5175
m00515c	1-alkyl-2-acylglycerophosphoethanolamine[c]	0.76502	0.22213	1	3.6142	0	m02678r	palmitoyl-CoA[r]	0.50902	0.30537	6	2.59	1.9388	m02869m	S-acetyldihydrolipoamide[m]	0.4108	0.34061	2	2.3814	1.5175
m01289s	ADP-ribose-2-phosphate[s]	0.7645	0.22228	2	3.1364	0.33944	m02689r	pentadecanoyl-CoA[r]	0.50902	0.30537	6	2.59	1.9388	m02984c	thiamin-PP[c]	0.4108	0.34061	2	2.3814	1.5175
m02554s	NADP+[s]	0.7645	0.22228	2	3.1364	0.33944	m02971r	tetracosanoyl-CoA[r]	0.50902	0.30537	6	2.59	1.9388	m01747c	dTDP[c]	0.40469	0.34285	7	2.0974	1.9177
m02583s	nicotinamide[s]	0.7645	0.22228	2	3.1364	0.33944	m03047r	tricosanoyl-CoA[r]	0.50902	0.30537	6	2.59	1.9388	m00824m	3-methyl-2-oxobutyrate[m]	0.40416	0.34305	2	2.3715	3.8977
m01868g	G00020[g]	0.76369	0.22253	3	2.9177	2.6624	m03050r	tridecanoyl-CoA[r]	0.50902	0.30537	6	2.59	1.9388	m01013m	4-methyl-2-oxopentanoate[m]	0.40416	0.34305	2	2.3715	3.8977
m02512g	n3m2masn[g]	0.76369	0.22253	3	2.9177	2.6624	m02344c	lauric acid[c]	0.50854	0.30554	15	2.4227	2.3918	m02672g	PA6[g]	0.40313	0.34343	2	2.37	1.7327
m01415c	calcidiol[c]	0.763	0.22273	2	3.1341	2.0769	m02494c	myristic acid[c]	0.50854	0.30554	15	2.4227	2.3918	m01045m	5,10-methylene-THF[m]	0.38958	0.34843	5	2.1368	1.778
m02819c	pyruvate[c]	0.76193	0.22305	23	2.3131	2.4182	m02674c	palmitate[c]	0.50854	0.30554	15	2.4227	2.3918	m00788c	3-hydroxy-L-kynurenine[c]	0.38704	0.34936	2	2.346	3.3823
m02006c	glycyl-tRNA(gly)[c]	0.7595	0.22378	1	3.6023	0	m00113c	(6Z,9Z,12Z,15Z,18Z,21Z)-tetracosahexaenoyl-CoA[c]	0.50724	0.30599	6	2.5884	1.9373	m02842c	riboflavin[c]	0.38481	0.35019	2	2.3427	2.2605
m03070c	tRNA(gly)[c]	0.7595	0.22378	1	3.6023	0	m00317c	12,15,18,21-tetracosatetraenoyl-CoA[c]	0.50724	0.30599	6	2.5884	1.9373	m00808c	3-isoLM1[c]	0.38276	0.35095	3	2.2424	2.3746
m01754c	dUDP[c]	0.7583	0.22413	15	2.3922	1.6988	m02112c	hexacosenoyl-CoA[c]	0.50724	0.30599	6	2.5884	1.9373	m01255p	acetoacetyl-CoA[p]	0.37894	0.35237	2	2.3339	0.45295
m02374m	L-glutamate 5-semialdehyde[m]	0.75176	0.2261	2	3.1169	0.63418	m01761c	D-xylulose-5-phosphate[c]	0.48334	0.31443	4	2.6658	2.6535	m00606m	22beta-hydroxycholesterol[m]	0.37087	0.35537	3	2.228	1.6927
m00752c	3alpha,7alpha,12alpha-trihydroxy-5beta-cholestanate[c]	0.7469	0.22756	3	2.8967	1.57	m02759m	PPi[m]	0.47938	0.31583	8	2.5033	1.7868	m01450m	cholesterol[m]	0.37087	0.35537	3	2.228	1.6927
m02358m	L-erythro-4-hydroxyglutamate[m]	0.74523	0.22807	3	2.8947	0.96614	m01439l	chitobiose[l]	0.47898	0.31598	2	2.8663	3.4982	m02554m	NADP+[m]	0.36176	0.35877	21	1.94	2.1054
m02845r	ribose-5-phosphate[r]	0.74263	0.22885	1	3.5659	0	m01538l	chondroitin sulfate C (GalNAc6S-GlcA), degradation product 5[l]	0.47898	0.31598	2	2.8663	3.4982	m02555m	NADPH[m]	0.36176	0.35877	21	1.94	2.1054
m02327m	L-4-hydroxyglutamate semialdehyde[m]	0.74234	0.22894	1	3.5653	0	m01545l	chondroitin sulfate D (GlcNAc6S-GlcA2S), degradation product 2[l]	0.47898	0.31598	2	2.8663	3.4982	m02041c	H2O2[c]	0.35373	0.36177	18	1.9491	2.1204
m02374c	L-glutamate 5-semialdehyde[c]	0.74234	0.22894	1	3.5653	0	m01549l	chondroitin sulfate D (GlcNAc6S-GlcA2S), degradation product 6[l]	0.47898	0.31598	2	2.8663	3.4982	m01982c	glycerate[c]	0.35306	0.36202	4	2.146	1.8936
m00236r	1,2-diacylglycerol-LD-PE pool[r]	0.73884	0.23	4	2.7666	2.1447	m01561l	chondroitin sulfate E (GalNAc4,6diS-GlcA), degradation product 7[l]	0.47898	0.31598	2	2.8663	3.4982	m01998m	glycolate[m]	0.35306	0.36202	4	2.146	1.8936
m02685r	PE-LD pool[r]	0.73884	0.23	4	2.7666	2.1447	m01960l	globotriaosylceramide[l]	0.47898	0.31598	2	2.8663	3.4982	m00007c	(11Z)-eicosenoyl-CoA[c]	0.34817	0.36386	6	2.0726	3.0084
m01618c	cPMP[c]	0.73861	0.23007	1	3.5573	0	m02511l	n2m2nmn[l]	0.47898	0.31598	2	2.8663	3.4982	m00009c	(11Z,14Z)-eicosadienoyl-CoA[c]	0.34817	0.36386	6	2.0726	3.0084
m01450m	cholesterol[m]	0.73729	0.23047	7	2.5727	2.2093	m02332g	lactose[g]	0.47812	0.31628	1	3.1735	0	m00012c	(11Z,14Z,17Z)-eicosatrienoyl-CoA[c]	0.34817	0.36386	6	2.0726	3.0084
m02337c	L-arabinose[c]	0.73646	0.23072	3	2.8837	1.7263	m00097s	(5-L-glutamyl)-L-amino acid[s]	0.47652	0.31685	1	3.17	0	m00016c	(13Z)-docosenoyl-CoA[c]	0.34817	0.36386	6	2.0726	3.0084
m02338c	L-arabitol[c]	0.73646	0.23072	3	2.8837	1.7263	m01930c	gamma-L-glutamyl-L-alanine[c]	0.47652	0.31685	1	3.17	0	m00025c	(15Z)-tetracosenoyl-CoA[c]	0.34817	0.36386	6	2.0726	3.0084
m02348s	L-carnitine[s]	0.73482	0.23122	4	2.7623	0.59203	m01974r	glutamate[r]	0.47652	0.31685	1	3.17	0	m00116c	(7Z)-octadecenoyl-CoA[c]	0.34817	0.36386	6	2.0726	3.0084
m00003s	(10Z)-heptadecenoic acid[s]	0.72822	0.23324	10	2.467	2.3454	m02366r	leukotriene C4[r]	0.47652	0.31685	1	3.17	0	m00119c	(7Z,10Z,13Z,16Z)-docosatetraenoyl-CoA[c]	0.34817	0.36386	6	2.0726	3.0084
m00008s	(11Z,14Z)-eicosadienoic acid[s]	0.72822	0.23324	10	2.467	2.3454	m02367c	leukotriene C5[c]	0.47652	0.31685	1	3.17	0	m00121c	(7Z,10Z,13Z,16Z,19Z)-docosapentaenoyl-CoA[c]	0.34817	0.36386	6	2.0726	3.0084
m00010s	(11Z,14Z,17Z)-eicosatrienoic acid[s]	0.72822	0.23324	10	2.467	2.3454	m02368c	leukotriene D5[c]	0.47652	0.31685	1	3.17	0	m01236c	9-eicosenoyl-CoA[c]	0.34817	0.36386	6	2.0726	3.0084
m00017s	(13Z)-eicosenoic acid[s]	0.72822	0.23324	10	2.467	2.3454	m02418r	LTD4[r]	0.47652	0.31685	1	3.17	0	m01586c	cis-vaccenoyl-CoA[c]	0.34817	0.36386	6	2.0726	3.0084
m00019s	(13Z)-octadecenoic acid[s]	0.72822	0.23324	10	2.467	2.3454	m01941c	GD1a[c]	0.47636	0.31691	6	2.561	2.5402	m01725c	docosanoyl-CoA[c]	0.34817	0.36386	6	2.0726	3.0084
m00021s	(13Z,16Z)-docosadienoic acid[s]	0.72822	0.23324	10	2.467	2.3454	m01981c	glyceraldehyde[c]	0.4757	0.31714	5	2.5971	1.6391	m01773c	eicosanoyl-CoA[c]	0.34817	0.36386	6	2.0726	3.0084
m00094s	(4Z,7Z,10Z,13Z,16Z)-DPA[s]	0.72822	0.23324	10	2.467	2.3454	m02377c	L-glutamyl-tRNA(glu)[c]	0.47536	0.31727	1	3.1675	0	m02052c	heneicosanoyl-CoA[c]	0.34817	0.36386	6	2.0726	3.0084
m00104s	(6Z,9Z)-octadecadienoic acid[s]	0.72822	0.23324	10	2.467	2.3454	m03069c	tRNA(glu)[c]	0.47536	0.31727	1	3.1675	0	m02101c	heptadecanoyl-CoA[c]	0.34817	0.36386	6	2.0726	3.0084
m00111s	(6Z,9Z,12Z,15Z,18Z)-TPA[s]	0.72822	0.23324	10	2.467	2.3454	m01362p	arachidonate[p]	0.46712	0.32021	6	2.5528	2.0114	m02612c	nonadecanoyl-CoA[c]	0.34817	0.36386	6	2.0726	3.0084
m00114s	(6Z,9Z,12Z,15Z,18Z,21Z)-THA[s]	0.72822	0.23324	10	2.467	2.3454	m00215c	[protein]-omega-N-(ADP-D-ribosyl)-L-arginine[c]	0.46469	0.32108	1	3.1441	0	m02941c	stearoyl-CoA[c]	0.34817	0.36386	6	2.0726	3.0084
m00115s	(7Z)-octadecenoic acid[s]	0.72822	0.23324	10	2.467	2.3454	m02496c	N(omega)-(ADP-D-ribosyl)-L-arginine[c]	0.46469	0.32108	1	3.1441	0	m02971c	tetracosanoyl-CoA[c]	0.34817	0.36386	6	2.0726	3.0084
m00117s	(7Z)-tetradecenoic acid[s]	0.72822	0.23324	10	2.467	2.3454	m02151c	hydroxymethylbilane[c]	0.46441	0.32118	2	2.8438	1.2851	m01686c	dGMP[c]	0.34007	0.3669	7	2.0458	1.5764
m00128s	(9E)-tetradecenoic acid[s]	0.72822	0.23324	10	2.467	2.3454	m00266l	10-formyl-THF[l]	0.45925	0.32303	1	3.1323	0	m03123s	uridine[s]	0.33774	0.36778	4	2.1298	1.6736
m00132s	(9Z,12Z,15Z,18Z)-TTA[s]	0.72822	0.23324	10	2.467	2.3454	m00266s	10-formyl-THF[s]	0.45925	0.32303	1	3.1323	0	m01260s	acetylcholine[s]	0.33555	0.3686	3	2.1851	3.3376
m00135s	(9Z,12Z,15Z,18Z,21Z)-TPA[s]	0.72822	0.23324	10	2.467	2.3454	m00267l	10-formyl-THF-glu(5)[l]	0.45925	0.32303	1	3.1323	0	m02630c	O2[c]	0.33505	0.36879	48	1.8755	2.4261
m00260s	10,13,16,19-docosatetraenoic acid[s]	0.72822	0.23324	10	2.467	2.3454	m00267s	10-formyl-THF-glu(5)[s]	0.45925	0.32303	1	3.1323	0	m00661c	2-methyl-3-oxopropanoate[c]	0.3324	0.3698	4	2.1241	1.9141
m00265s	10,13,16-docosatriynoic acid[s]	0.72822	0.23324	10	2.467	2.3454	m00268l	10-formyl-THF-glu(6)[l]	0.45925	0.32303	1	3.1323	0	m01103c	5-hydroxyindoleacetate[c]	0.3324	0.3698	4	2.1241	1.9141
m00315s	12,15,18,21-tetracosatetraenoic acid[s]	0.72822	0.23324	10	2.467	2.3454	m00268s	10-formyl-THF-glu(6)[s]	0.45925	0.32303	1	3.1323	0	m02479c	methylmalonate[c]	0.3324	0.3698	4	2.1241	1.9141
m00341s	13,16,19-docosatrienoic acid[s]	0.72822	0.23324	10	2.467	2.3454	m00269l	10-formyl-THF-glu(7)[l]	0.45925	0.32303	1	3.1323	0	m02682c	PAPS[c]	0.32639	0.37206	8	2.0189	3.0448
m01197s	7-palmitoleic acid[s]	0.72822	0.23324	10	2.467	2.3454	m00269s	10-formyl-THF-glu(7)[s]	0.45925	0.32303	1	3.1323	0	m03112c	UDP-xylose[c]	0.32619	0.37214	1	2.4604	0
m01207s	8,11-eicosadienoic acid[s]	0.72822	0.23324	10	2.467	2.3454	m01700l	dihydrofolate[l]	0.45925	0.32303	1	3.1323	0	m03112g	UDP-xylose[g]	0.32619	0.37214	1	2.4604	0
m01235s	9-eicosenoic acid[s]	0.72822	0.23324	10	2.467	2.3454	m01700s	dihydrofolate[s]	0.45925	0.32303	1	3.1323	0	m02741c	phosphopantetheine[c]	0.32541	0.37243	3	2.1728	2.3939
m01238s	9-heptadecylenic acid[s]	0.72822	0.23324	10	2.467	2.3454	m02104l	heptaglutamyl-folate(DHF)[l]	0.45925	0.32303	1	3.1323	0	m00198l	[protein]-L-asparagine[l]	0.32384	0.37303	1	2.4554	0
m01291s	adrenic acid[s]	0.72822	0.23324	10	2.467	2.3454	m02104s	heptaglutamyl-folate(DHF)[s]	0.45925	0.32303	1	3.1323	0	m01651l	de-Fuc form of PA6 (wo peptide linkage)[l]	0.32384	0.37303	1	2.4554	0
m01373s	behenic acid[s]	0.72822	0.23324	10	2.467	2.3454	m02105l	heptaglutamyl-folate(THF)[l]	0.45925	0.32303	1	3.1323	0	m01652l	de-Fuc form of PA6[l]	0.32384	0.37303	1	2.4554	0
m01432s	cerotic acid[s]	0.72822	0.23324	10	2.467	2.3454	m02105s	heptaglutamyl-folate(THF)[s]	0.45925	0.32303	1	3.1323	0	m02237l	keratan sulfate I, degradation product 1[l]	0.32384	0.37303	1	2.4554	0
m01582s	cis-cetoleic acid[s]	0.72822	0.23324	10	2.467	2.3454	m02118l	hexaglutamyl-folate(DHF)[l]	0.45925	0.32303	1	3.1323	0	m02248l	keratan sulfate I, degradation product 2[l]	0.32384	0.37303	1	2.4554	0
m01583s	cis-erucic acid[s]	0.72822	0.23324	10	2.467	2.3454	m02118s	hexaglutamyl-folate(DHF)[s]	0.45925	0.32303	1	3.1323	0	m02509l	n2m2nm[l]	0.32384	0.37303	1	2.4554	0
m01584s	cis-gondoic acid[s]	0.72822	0.23324	10	2.467	2.3454	m02119l	hexaglutamyl-folate(THF)[l]	0.45925	0.32303	1	3.1323	0	m02510l	n2m2nmasn[l]	0.32384	0.37303	1	2.4554	0
m01585s	cis-vaccenic acid[s]	0.72822	0.23324	10	2.467	2.3454	m02119s	hexaglutamyl-folate(THF)[s]	0.45925	0.32303	1	3.1323	0	m01841c	fructose-1,6-bisphosphate[c]	0.32374	0.37307	3	2.1708	1.5466
m01689s	DHA[s]	0.72822	0.23324	10	2.467	2.3454	m02691l	pentaglutamyl-folate(DHF)[l]	0.45925	0.32303	1	3.1323	0	m01822s	Fe3+[s]	0.31979	0.37456	3	2.166	3.0648
m01696s	dihomo-gamma-linolenate[s]	0.72822	0.23324	10	2.467	2.3454	m02691s	pentaglutamyl-folate(DHF)[s]	0.45925	0.32303	1	3.1323	0	m01513g	choline[g]	0.31868	0.37499	1	2.4445	0
m01741s	DPA[s]	0.72822	0.23324	10	2.467	2.3454	m02692l	pentaglutamyl-folate(THF)[l]	0.45925	0.32303	1	3.1323	0	m01513r	choline[r]	0.31868	0.37499	1	2.4445	0
m01771s	eicosanoate[s]	0.72822	0.23324	10	2.467	2.3454	m02692s	pentaglutamyl-folate(THF)[s]	0.45925	0.32303	1	3.1323	0	m02684g	PC-LD pool[g]	0.31868	0.37499	1	2.4445	0
m01778s	elaidate[s]	0.72822	0.23324	10	2.467	2.3454	m02980l	THF[l]	0.45925	0.32303	1	3.1323	0	m02728g	phosphatidate-LD-PC pool[g]	0.31868	0.37499	1	2.4445	0
m01784s	EPA[s]	0.72822	0.23324	10	2.467	2.3454	m02929l	sphingosine[l]	0.45593	0.32422	2	2.8307	3.5194	m02728r	phosphatidate-LD-PC pool[r]	0.31868	0.37499	1	2.4445	0
m01932s	gamma-linolenate[s]	0.72822	0.23324	10	2.467	2.3454	m01014c	4-methylpentan-1-ol[c]	0.4549	0.32459	1	3.1228	0	m01680c	dGDP[c]	0.31426	0.37666	9	1.9967	1.8331
m02053s	henicosanoic acid[s]	0.72822	0.23324	10	2.467	2.3454	m02182c	isocaproic-aldehyde[c]	0.4549	0.32459	1	3.1228	0	m02552r	NAD+[r]	0.31348	0.37696	19	1.9238	1.8673
m02344s	lauric acid[s]	0.72822	0.23324	10	2.467	2.3454	m03155c	xylitol[c]	0.4549	0.32459	1	3.1228	0	m02553r	NADH[r]	0.31348	0.37696	19	1.9238	1.8673
m02385s	lignocerate[s]	0.72822	0.23324	10	2.467	2.3454	m01841c	fructose-1,6-bisphosphate[c]	0.45285	0.32533	4	2.6325	1.9643	m01410c	butyrate[c]	0.30761	0.37919	8	2.0049	2.1309
m02387s	linoleate[s]	0.72822	0.23324	10	2.467	2.3454	m02342c	L-aspartyl-tRNA(asp)[c]	0.44423	0.32844	2	2.8126	2.5902	m02644m	octanoyl-CoA[m]	0.30545	0.38001	2	2.2243	3.0862
m02389s	linolenate[s]	0.72822	0.23324	10	2.467	2.3454	m03066c	tRNA(asp)[c]	0.44423	0.32844	2	2.8126	2.5902	m02403s	L-lactate[s]	0.30422	0.38048	5	2.0564	2.7653
m02456s	margaric acid[s]	0.72822	0.23324	10	2.467	2.3454	m02958c	TAG-LD pool[c]	0.44394	0.32854	8	2.476	2.1765	m02038c	guanosine[c]	0.3013	0.38159	5	2.0536	1.3007
m02457s	mead acid[s]	0.72822	0.23324	10	2.467	2.3454	m02548c	N-acetyl-S-[2-carboxy-1-(1H-imidazol-4-yl)ethyl]-L-cysteine[c]	0.44381	0.32859	7	2.4969	2.5029	m02038s	guanosine[s]	0.3013	0.38159	5	2.0536	1.3007
m02494s	myristic acid[s]	0.72822	0.23324	10	2.467	2.3454	m02867c	S-[2-carboxy-1-(1H-imidazol-4-yl)ethyl]-L-cysteine[c]	0.44381	0.32859	7	2.4969	2.5029	m02764c	presqualene-PP[c]	0.29831	0.38273	1	2.4015	0
m02564s	nervonic acid[s]	0.72822	0.23324	10	2.467	2.3454	m01755m	dUMP[m]	0.44376	0.32861	3	2.6979	0.83957	m01963c	glucosamine-6-phosphate[c]	0.29785	0.38291	5	2.0504	2.6274
m02613s	nonadecylic acid[s]	0.72822	0.23324	10	2.467	2.3454	m02403c	L-lactate[c]	0.43801	0.33069	8	2.4714	3.1613	m02819p	pyruvate[p]	0.29225	0.38505	5	2.0451	2.779
m02646s	oleate[s]	0.72822	0.23324	10	2.467	2.3454	m02060l	heparan sulfate, degradation product 14[l]	0.43665	0.33118	1	3.0829	0	m01285g	ADP[g]	0.28923	0.3862	4	2.0784	0.56759
m02648s	omega-3-arachidonic acid[s]	0.72822	0.23324	10	2.467	2.3454	m02061l	heparan sulfate, degradation product 15[l]	0.43665	0.33118	1	3.0829	0	m01412m	butyryl-CoA[m]	0.27909	0.39009	10	1.9605	2.9746
m02674s	palmitate[s]	0.72822	0.23324	10	2.467	2.3454	m02067l	heparan sulfate, degradation product 20[l]	0.43665	0.33118	1	3.0829	0	m02548c	N-acetyl-S-[2-carboxy-1-(1H-imidazol-4-yl)ethyl]-L-cysteine[c]	0.27584	0.39134	6	2.0103	2.564
m02675s	palmitolate[s]	0.72822	0.23324	10	2.467	2.3454	m02068l	heparan sulfate, degradation product 21[l]	0.43665	0.33118	1	3.0829	0	m02867c	S-[2-carboxy-1-(1H-imidazol-4-yl)ethyl]-L-cysteine[c]	0.27584	0.39134	6	2.0103	2.564
m02690s	pentadecylic acid[s]	0.72822	0.23324	10	2.467	2.3454	m02071l	heparan sulfate, degradation product 24[l]	0.43665	0.33118	1	3.0829	0	m01639c	dAMP[c]	0.27172	0.39292	11	1.9456	2.0969
m02745s	physeteric acid[s]	0.72822	0.23324	10	2.467	2.3454	m02072l	heparan sulfate, degradation product 25[l]	0.43665	0.33118	1	3.0829	0	m01283c	adenylyl sulfate[c]	0.26887	0.39402	2	2.1698	2.3505
m02938s	stearate[s]	0.72822	0.23324	10	2.467	2.3454	m02073l	heparan sulfate, degradation product 3[l]	0.43665	0.33118	1	3.0829	0	m02203g	keratan sulfate I biosynthesis, precursor 11[g]	0.26406	0.39587	3	2.0984	2.3613
m02939s	stearidonic acid[s]	0.72822	0.23324	10	2.467	2.3454	m02078l	heparan sulfate, degradation product 8[l]	0.43665	0.33118	1	3.0829	0	m02206g	keratan sulfate I biosynthesis, precursor 14[g]	0.26406	0.39587	3	2.0984	2.3613
m03045s	tricosanoic acid[s]	0.72822	0.23324	10	2.467	2.3454	m00234s	1,2-diacylglycerol-chylomicron pool[s]	0.43016	0.33354	4	2.6078	2.4019	m02209g	keratan sulfate I biosynthesis, precursor 17[g]	0.26406	0.39587	3	2.0984	2.3613
m03051s	tridecylic acid[s]	0.72822	0.23324	10	2.467	2.3454	m01807s	fatty acid-chylomicron pool[s]	0.43016	0.33354	4	2.6078	2.4019	m02213g	keratan sulfate I biosynthesis, precursor 20[g]	0.26406	0.39587	3	2.0984	2.3613
m03153s	ximenic acid[s]	0.72822	0.23324	10	2.467	2.3454	m01052c	5,6-Dihydrouracil[c]	0.42738	0.33455	1	3.0626	0	m02216g	keratan sulfate I biosynthesis, precursor 23[g]	0.26406	0.39587	3	2.0984	2.3613
m00020c	(13Z)-octadecenoyl-CoA[c]	0.72508	0.2342	13	2.4051	2.1127	m01705c	dihydrothymine[c]	0.42738	0.33455	1	3.0626	0	m02219g	keratan sulfate I biosynthesis, precursor 26[g]	0.26406	0.39587	3	2.0984	2.3613
m00118c	(7Z)-tetradecenoyl-CoA[c]	0.72508	0.2342	13	2.4051	2.1127	m02997c	thymine[c]	0.42738	0.33455	1	3.0626	0	m02222g	keratan sulfate I biosynthesis, precursor 29[g]	0.26406	0.39587	3	2.0984	2.3613
m00127c	(9E)-octadecenoyl-CoA[c]	0.72508	0.2342	13	2.4051	2.1127	m02453s	mannose[s]	0.42695	0.33471	3	2.6767	2.958	m02226g	keratan sulfate I biosynthesis, precursor 32[g]	0.26406	0.39587	3	2.0984	2.3613
m01141c	5-tetradecenoyl-CoA[c]	0.72508	0.2342	13	2.4051	2.1127	m00649c	2-hydroxyestradiol-17beta[c]	0.4254	0.33527	2	2.7835	2.2902	m02229g	keratan sulfate I biosynthesis, precursor 35[g]	0.26406	0.39587	3	2.0984	2.3613
m01191c	7-hexadecenoyl-CoA[c]	0.72508	0.2342	13	2.4051	2.1127	m00650c	2-hydroxyestrone[c]	0.4254	0.33527	2	2.7835	2.2902	m02232g	keratan sulfate I biosynthesis, precursor 5[g]	0.26406	0.39587	3	2.0984	2.3613
m01237c	9-heptadecenoyl-CoA[c]	0.72508	0.2342	13	2.4051	2.1127	m00650r	2-hydroxyestrone[r]	0.4254	0.33527	2	2.7835	2.2902	m02235g	keratan sulfate I biosynthesis, precursor 8[g]	0.26406	0.39587	3	2.0984	2.3613
m02495c	myristoyl-CoA[c]	0.72508	0.2342	13	2.4051	2.1127	m00986c	4-hydroxy-17beta-estradiol[c]	0.4254	0.33527	2	2.7835	2.2902	m02202g	keratan sulfate I biosynthesis, precursor 10[g]	0.26381	0.39596	2	2.1622	3.3357
m00522c	1D-myo-inositol-1,3,4,5-tetrakisphosphate[c]	0.71686	0.23673	7	2.556	2.109	m01000c	4-hydroxyestrone[c]	0.4254	0.33527	2	2.7835	2.2902	m02205g	keratan sulfate I biosynthesis, precursor 13[g]	0.26381	0.39596	2	2.1622	3.3357
m00923c	3-ureidopropionate[c]	0.71633	0.23689	3	2.8586	2.0467	m02872c	SAICAR[c]	0.42183	0.33658	2	2.778	0.30073	m02208g	keratan sulfate I biosynthesis, precursor 16[g]	0.26381	0.39596	2	2.1622	3.3357
m01922c	gamma-butyrobetaine[c]	0.71536	0.23719	2	3.0613	0.34362	m02015c	GM3[c]	0.42159	0.33666	6	2.5123	3.0761	m02211g	keratan sulfate I biosynthesis, precursor 19[g]	0.26381	0.39596	2	2.1622	3.3357
m01973c	glucuronate[c]	0.71433	0.23751	5	2.658	2.3802	m01434c	chenodeoxycholoyl-CoA[c]	0.42055	0.33704	3	2.6687	1.7018	m02215g	keratan sulfate I biosynthesis, precursor 22[g]	0.26381	0.39596	2	2.1622	3.3357
m01535l	chondroitin sulfate C (GalNAc6S-GlcA), degradation product 2[l]	0.71348	0.23777	4	2.7393	3.1134	m01654c	dehydroalanine[c]	0.4203	0.33713	3	2.6683	3.2876	m02218g	keratan sulfate I biosynthesis, precursor 25[g]	0.26381	0.39596	2	2.1622	3.3357
m02139l	hyaluronan biosynthesis, precursor 1[l]	0.71348	0.23777	4	2.7393	3.1134	m01822s	Fe3+[s]	0.41929	0.3375	3	2.6671	2.6466	m02221g	keratan sulfate I biosynthesis, precursor 28[g]	0.26381	0.39596	2	2.1622	3.3357
m02140l	hyaluronan degradation product 1[l]	0.71348	0.23777	4	2.7393	3.1134	m01943c	GD1b[c]	0.41918	0.33754	5	2.542	2.8395	m02225g	keratan sulfate I biosynthesis, precursor 31[g]	0.26381	0.39596	2	2.1622	3.3357
m01408c	bufotenine[c]	0.70885	0.23921	1	3.4932	0	m01364c	arachidonyl-CoA[c]	0.4175	0.33816	15	2.3715	1.9703	m02228g	keratan sulfate I biosynthesis, precursor 34[g]	0.26381	0.39596	2	2.1622	3.3357
m02604c	N-methylserotonin[c]	0.70885	0.23921	1	3.4932	0	m01972s	glucosylceramide pool[s]	0.41465	0.3392	3	2.6612	3.8041	m02231g	keratan sulfate I biosynthesis, precursor 4[g]	0.26381	0.39596	2	2.1622	3.3357
m02605c	N-methyltryptamine[c]	0.70885	0.23921	1	3.4932	0	m00918c	3-sulfinoalanine[c]	0.41247	0.34	3	2.6585	2.1308	m02234g	keratan sulfate I biosynthesis, precursor 7[g]	0.26381	0.39596	2	2.1622	3.3357
m02927r	sphinganine[r]	0.70792	0.2395	1	3.4912	0	m02630s	O2[s]	0.40679	0.34208	2	2.7548	3.7366	m02364c	leukotriene B4[c]	0.25064	0.40105	3	2.0821	1.6325
m02928r	sphinganine-1-phosphate[r]	0.70792	0.2395	1	3.4912	0	m00018p	(13Z)-eicosenoyl-CoA[p]	0.40615	0.34232	6	2.4986	2.196	m02364r	leukotriene B4[r]	0.25064	0.40105	3	2.0821	1.6325
m02929r	sphingosine[r]	0.70792	0.2395	1	3.4912	0	m02391p	linoleoyl-CoA[p]	0.40615	0.34232	6	2.4986	2.196	m02803c	protoporphyrin[c]	0.2457	0.40296	2	2.1352	1.224
m01513s	choline[s]	0.70508	0.24038	6	2.5943	2.2442	m01182r	7alpha-hydroxycholest-4-en-3-one[r]	0.40525	0.34265	2	2.7524	3.6717	m02803m	protoporphyrin[m]	0.2457	0.40296	2	2.1352	1.224
m02329c	lactaldehyde[c]	0.70243	0.24121	12	2.4036	2.1285	m01396c	bilirubin[c]	0.39801	0.34531	2	2.7412	0.36224	m02804c	protoporphyrinogen IX[c]	0.2457	0.40296	2	2.1352	1.224
m00726c	3,4-dihydroxymandelaldehyde[c]	0.70128	0.24156	8	2.5055	2.5823	m01513g	choline[g]	0.39786	0.34537	3	2.64	2.6916	m02804m	protoporphyrinogen IX[m]	0.2457	0.40296	2	2.1352	1.224
m01440c	chloral hydrate[c]	0.70128	0.24156	8	2.5055	2.5823	m01513r	choline[r]	0.39786	0.34537	3	2.64	2.6916	m03101l	tyrosine[l]	0.24338	0.40385	4	2.0299	2.8402
m00237c	1,2-diacylglycerol-LD-PI pool[c]	0.70013	0.24192	18	2.3245	2.6806	m02728g	phosphatidate-LD-PC pool[g]	0.39786	0.34537	3	2.64	2.6916	m02980m	THF[m]	0.24267	0.40413	5	1.9983	1.9288
m00025c	(15Z)-tetracosenoyl-CoA[c]	0.69909	0.24225	16	2.3489	2.3026	m02728r	phosphatidate-LD-PC pool[r]	0.39786	0.34537	3	2.64	2.6916	m02644p	octanoyl-CoA[p]	0.24195	0.40441	2	2.1296	3.2202
m02971c	tetracosanoyl-CoA[c]	0.69909	0.24225	16	2.3489	2.3026	m01438c	chitin-component[c]	0.3972	0.34561	3	2.6392	1.3226	m00205r	[protein]-L-serine[r]	0.23934	0.40542	1	2.2769	0
m00639c	2-deoxy-D-ribose-1-phosphate[c]	0.69667	0.243	2	3.0328	3.0194	m01282c	adenylosuccinate[c]	0.39447	0.34662	1	2.9907	0	m03112r	UDP-xylose[r]	0.23934	0.40542	1	2.2769	0
m02812s	putrescine[s]	0.68902	0.24541	1	3.4505	0	m00004c	(10Z)-heptadecenoyl-CoA[c]	0.38942	0.34848	10	2.4093	1.9164	m03156r	Xyl-L-Ser-[protein][r]	0.23934	0.40542	1	2.2769	0
m00219c	[pyruvate dehydrogenase (acetyl transferring)][c]	0.68817	0.24567	5	2.6327	1.8656	m00129c	(9E)-tetradecenoyl-CoA[c]	0.38942	0.34848	10	2.4093	1.9164	m00184c	[ACP][c]	0.23927	0.40545	2	2.1256	1.4298
m00220c	[pyruvate dehydrogenase (acetyl transferring)]-phosphate[c]	0.68817	0.24567	5	2.6327	1.8656	m02677c	palmitoleoyl-CoA[c]	0.38942	0.34848	10	2.4093	1.9164	m02115c	hexadecanoyl-[ACP][c]	0.23927	0.40545	2	2.1256	1.4298
m01821s	Fe2+[s]	0.68387	0.24703	7	2.529	2.3069	m02075l	heparan sulfate, degradation product 5[l]	0.37787	0.35276	2	2.7101	3.5963	m02972c	tetradecanoyl-[ACP][c]	0.23927	0.40545	2	2.1256	1.4298
m02328g	LacCer pool[g]	0.68383	0.24704	4	2.7072	2.1814	m02054l	heparan sulfate proteoglycan[l]	0.37722	0.35301	1	2.9529	0	m01951c	GDP-mannose[c]	0.23057	0.40883	4	2.0163	2.4514
m02364c	leukotriene B4[c]	0.67736	0.24909	7	2.5237	1.337	m01078c	5beta-cholestan-3alpha,7alpha,12alpha-triol[c]	0.37699	0.35309	2	2.7088	2.5142	m02393m	lipoamide[m]	0.22811	0.40978	7	1.9563	2.2856
m01288c	ADP-ribose[c]	0.67525	0.24976	4	2.698	1.844	m01965s	glucose[s]	0.37592	0.35349	14	2.3535	2.5938	m00610c	24-hydroxycholesterol[c]	0.22769	0.40994	1	2.2522	0
m03154c	XTP[c]	0.67112	0.25107	1	3.4119	0	m00196c	[protein][c]	0.37463	0.35397	168	2.1967	2.1459	m01446c	cholest-5-ene-3beta,7alpha,24(S)-triol[c]	0.22769	0.40994	1	2.2522	0
m00255c	10,11-dihydro-20-dihydroxy-LTB4[c]	0.66956	0.25157	2	2.9914	0.60779	m02742c	phosphoprotein[c]	0.37463	0.35397	168	2.1967	2.1459	m02597g	nm2masn[g]	0.22622	0.41052	1	2.2491	0
m00255r	10,11-dihydro-20-dihydroxy-LTB4[r]	0.66956	0.25157	2	2.9914	0.60779	m01040c	5(S)-HETE[c]	0.37447	0.35403	4	2.547	2.1749	m02598g	nm4masn[g]	0.22622	0.41052	1	2.2491	0
m00256c	10,11-dihydro-20-trihydroxy-LTB4[c]	0.66956	0.25157	2	2.9914	0.60779	m00640c	2-deoxy-D-ribose-5-phosphate[c]	0.37022	0.35561	3	2.6052	2.4537	m01802m	FAD[m]	0.2222	0.41208	11	1.914	2.7535
m00256r	10,11-dihydro-20-trihydroxy-LTB4[r]	0.66956	0.25157	2	2.9914	0.60779	m03150c	xanthosine-5-phosphate[c]	0.36913	0.35601	7	2.4355	1.8905	m01803m	FADH2[m]	0.2222	0.41208	11	1.914	2.7535
m00318c	12,20-diHETE[c]	0.66956	0.25157	2	2.9914	0.60779	m00758c	3alpha,7alpha-dihydroxy-5beta-cholestanate[c]	0.36463	0.35769	4	2.5363	1.1275	m01690p	DHAP[p]	0.22147	0.41236	2	2.0991	3.572
m00330c	12-oxo-20-dihydroxy-LTB4[c]	0.66956	0.25157	2	2.9914	0.60779	m01657c	dehydrodolichol-diphosphate[c]	0.36324	0.35821	1	2.9224	0	m02914p	sn-glycerol-3-phosphate[p]	0.22147	0.41236	2	2.0991	3.572
m00330r	12-oxo-20-dihydroxy-LTB4[r]	0.66956	0.25157	2	2.9914	0.60779	m03026c	trans,trans,cis-geranyl-geranyl-pp[c]	0.36324	0.35821	1	2.9224	0	m02404c	L-leucyl-tRNA(leu)[c]	0.22139	0.41239	1	2.2389	0
m00331c	12-oxo-20-hydroxy-LTB4[c]	0.66956	0.25157	2	2.9914	0.60779	m01696r	dihomo-gamma-linolenate[r]	0.36084	0.35911	8	2.4119	2.2938	m03073c	tRNA(leu)[c]	0.22139	0.41239	1	2.2389	0
m00331r	12-oxo-20-hydroxy-LTB4[r]	0.66956	0.25157	2	2.9914	0.60779	m01784r	EPA[r]	0.36084	0.35911	8	2.4119	2.2938	m02170s	inosine[s]	0.21783	0.41378	3	2.0423	0.82619
m00332c	12-oxo-20-trihydroxy-LTB4[c]	0.66956	0.25157	2	2.9914	0.60779	m02759p	PPi[p]	0.35967	0.35955	7	2.4278	1.9546	m01370c	aspartate[c]	0.21445	0.4151	9	1.9264	2.6351
m00332r	12-oxo-20-trihydroxy-LTB4[r]	0.66956	0.25157	2	2.9914	0.60779	m02759r	PPi[r]	0.35967	0.35955	7	2.4278	1.9546	m01745c	D-tagatose[c]	0.21141	0.41628	1	2.2179	0
m00588c	20-dihydroxy-LTB4[c]	0.66956	0.25157	2	2.9914	0.60779	m00535c	1-lysolecithin pool[c]	0.3572	0.36047	3	2.5887	2.2936	m01759c	D-xylulose[c]	0.21141	0.41628	1	2.2179	0
m00588r	20-dihydroxy-LTB4[r]	0.66956	0.25157	2	2.9914	0.60779	m00012c	(11Z,14Z,17Z)-eicosatrienoyl-CoA[c]	0.35534	0.36117	10	2.3858	1.8547	m01285c	ADP[c]	0.21135	0.41631	236	1.8017	2.0903
m00590c	20-hydroxy-5S-HETE[c]	0.66956	0.25157	2	2.9914	0.60779	m01236c	9-eicosenoyl-CoA[c]	0.35534	0.36117	10	2.3858	1.8547	m01943c	GD1b[c]	0.20933	0.41709	2	2.081	0.15039
m00595c	20-hydroxy-LTB5[c]	0.66956	0.25157	2	2.9914	0.60779	m01725c	docosanoyl-CoA[c]	0.35534	0.36117	10	2.3858	1.8547	m02008c	GM1[c]	0.20933	0.41709	2	2.081	0.15039
m00595r	20-hydroxy-LTB5[r]	0.66956	0.25157	2	2.9914	0.60779	m02052c	heneicosanoyl-CoA[c]	0.35534	0.36117	10	2.3858	1.8547	m02491c	monosialylgalactosylgloboside[c]	0.20933	0.41709	2	2.081	0.15039
m00597c	20-OH-10,11-dihydro-LTB4[c]	0.66956	0.25157	2	2.9914	0.60779	m02323g	l2fn2m2masn[g]	0.35465	0.36143	3	2.5855	0.51259	m02905g	sialyl-galactosylgloboside[g]	0.20933	0.41709	2	2.081	0.15039
m00597r	20-OH-10,11-dihydro-LTB4[r]	0.66956	0.25157	2	2.9914	0.60779	m00180c	(S)-dihydroorotate[c]	0.35452	0.36148	1	2.9033	0	m00339c	13,14-dihydro-15-oxo-lipoxin A4[c]	0.19919	0.42106	7	1.9331	2.2467
m00602c	20-trihydroxy-LTB4[c]	0.66956	0.25157	2	2.9914	0.60779	m01420c	carbamoyl-phosphate[c]	0.35452	0.36148	1	2.9033	0	m00394c	15-oxo-lipoxin A4[c]	0.19919	0.42106	7	1.9331	2.2467
m00602r	20-trihydroxy-LTB4[r]	0.66956	0.25157	2	2.9914	0.60779	m02559c	N-carbamoyl-L-aspartate[c]	0.35452	0.36148	1	2.9033	0	m00747r	3alpha,7alpha,12alpha,25-tetrahydroxy-5beta-cholestane-24-one[r]	0.19919	0.42106	7	1.9331	2.2467
m02365c	leukotriene B5[c]	0.66956	0.25157	2	2.9914	0.60779	m00582m	20-CoA-20-oxo-LTB4[m]	0.35342	0.36189	6	2.4518	1.8359	m01087r	5beta-cholestane-3alpha,7alpha,12alpha,24s,25-pentol[r]	0.19919	0.42106	7	1.9331	2.2467
m02365r	leukotriene B5[r]	0.66956	0.25157	2	2.9914	0.60779	m00582p	20-CoA-20-oxo-LTB4[p]	0.35342	0.36189	6	2.4518	1.8359	m03168m	3-oxopropionyl-CoA[m]	0.19919	0.42106	7	1.9331	2.2467
m00758m	3alpha,7alpha-dihydroxy-5beta-cholestanate[m]	0.66846	0.25192	2	2.9897	1.3819	m00587p	20-COOH-LTE4-CoA[p]	0.35342	0.36189	6	2.4518	1.8359	m00744c	3,8-LD1[c]	0.19696	0.42193	1	2.1873	0
m01821c	Fe2+[c]	0.6672	0.25232	5	2.6124	1.7715	m02391c	linoleoyl-CoA[c]	0.35327	0.36194	14	2.3403	2.0409	m01711g	disialylgalactosylgloboside[g]	0.19696	0.42193	1	2.1873	0
m01944g	GD1beta[g]	0.667	0.25239	1	3.4031	0	m00857c	3-oxodecanoyl-[ACP][c]	0.35314	0.36199	1	2.9003	0	m01947c	GD3[c]	0.19696	0.42193	1	2.1873	0
m02009g	GM1alpha[g]	0.667	0.25239	1	3.4031	0	m00867c	3-oxododecanoyl-[ACP][c]	0.35314	0.36199	1	2.9003	0	m02023c	GQ1b[c]	0.19696	0.42193	1	2.1873	0
m02014g	GM2alpha[g]	0.667	0.25239	1	3.4031	0	m00880c	3-oxohexadecanoyl-[ACP][c]	0.35314	0.36199	1	2.9003	0	m02028c	GT1a[c]	0.19696	0.42193	1	2.1873	0
m02018g	GP1c[g]	0.667	0.25239	1	3.4031	0	m00881c	3-oxohexanoyl-[ACP][c]	0.35314	0.36199	1	2.9003	0	m02904c	sialyl-3-paragloboside[c]	0.19696	0.42193	1	2.1873	0
m02025g	GQ1c[g]	0.667	0.25239	1	3.4031	0	m00891c	3-oxooctanoyl-[ACP][c]	0.35314	0.36199	1	2.9003	0	m03131c	V3(NeuAc)2-Gb5Cer[c]	0.19696	0.42193	1	2.1873	0
m02998s	thyroxine[s]	0.66362	0.25347	3	2.7929	2.1353	m00905c	3-oxotetradecanoyl-[ACP][c]	0.35314	0.36199	1	2.9003	0	m02759m	PPi[m]	0.19378	0.42317	7	1.9288	1.702
m00380p	15(S)-HPETE[p]	0.66249	0.25383	2	2.9806	1.2852	m01254c	acetoacetyl-[ACP][c]	0.35314	0.36199	1	2.9003	0	m02819c	pyruvate[c]	0.18931	0.42493	11	1.893	2.0433
m00380r	15(S)-HPETE[r]	0.66249	0.25383	2	2.9806	1.2852	m01258c	acetyl-[ACP][c]	0.35314	0.36199	1	2.9003	0	m01995c	glycogenin G8[c]	0.18708	0.4258	1	2.1665	0
m02728c	phosphatidate-LD-PC pool[c]	0.66096	0.25432	14	2.3495	1.8408	m01411c	butyryl-[ACP][c]	0.35314	0.36199	1	2.9003	0	m01040c	5(S)-HETE[c]	0.17896	0.42898	6	1.9268	1.3833
m01987c	glycochenodeoxycholate[c]	0.65967	0.25473	3	2.788	3.4314	m01649c	decanoyl-[ACP][c]	0.35314	0.36199	1	2.9003	0	m01703m	dihydrolipoylprotein[m]	0.17303	0.43131	2	2.0269	3.081
m01987s	glycochenodeoxycholate[s]	0.65967	0.25473	3	2.788	3.4314	m01728c	dodecanoyl-[ACP][c]	0.35314	0.36199	1	2.9003	0	m02400m	lipoylprotein[m]	0.17303	0.43131	2	2.0269	3.081
m02552p	NAD+[p]	0.6585	0.25511	19	2.2948	2.1067	m02121c	hexanoyl-[ACP][c]	0.35314	0.36199	1	2.9003	0	m02878m	S-aminomethyldihydrolipoamide[m]	0.17303	0.43131	2	2.0269	3.081
m02553p	NADH[p]	0.6585	0.25511	19	2.2948	2.1067	m02643c	octanoyl-[ACP][c]	0.35314	0.36199	1	2.9003	0	m02879m	S-aminomethyldihydrolipoylprotein[m]	0.17303	0.43131	2	2.0269	3.081
m00585c	20-COOH-LTB4[c]	0.65673	0.25568	13	2.3641	1.6972	m02972c	tetradecanoyl-[ACP][c]	0.35314	0.36199	1	2.9003	0	m01366c	argininosuccinate[c]	0.17273	0.43143	1	2.1361	0
m02238l	keratan sulfate I, degradation product 10[l]	0.65435	0.25644	4	2.6754	3.0394	m02329c	lactaldehyde[c]	0.34885	0.3636	4	2.519	2.92	m01833c	formate[c]	0.17049	0.43231	9	1.8955	2.4483
m02241l	keratan sulfate I, degradation product 13[l]	0.65435	0.25644	4	2.6754	3.0394	m00574c	2,5-diamino-6-(5-triphosphoryl-3,4-trihydroxy-2-oxopentyl)-amino-4-oxopyrimidine[c]	0.34879	0.36363	1	2.8908	0	m02658c	ornithine[c]	0.16772	0.4334	2	2.0189	2.0245
m02244l	keratan sulfate I, degradation product 16[l]	0.65435	0.25644	4	2.6754	3.0394	m00574n	2,5-diamino-6-(5-triphosphoryl-3,4-trihydroxy-2-oxopentyl)-amino-4-oxopyrimidine[n]	0.34879	0.36363	1	2.8908	0	m02658s	ornithine[s]	0.16772	0.4334	2	2.0189	2.0245
m02247l	keratan sulfate I, degradation product 19[l]	0.65435	0.25644	4	2.6754	3.0394	m00575c	2,5-diaminopyrimidine nucleoside triphosphate[c]	0.34879	0.36363	1	2.8908	0	m01306p	AKG[p]	0.16312	0.43521	1	2.1158	0
m02251l	keratan sulfate I, degradation product 22[l]	0.65435	0.25644	4	2.6754	3.0394	m00575n	2,5-diaminopyrimidine nucleoside triphosphate[n]	0.34879	0.36363	1	2.8908	0	m01596p	CO2[p]	0.16312	0.43521	1	2.1158	0
m02254l	keratan sulfate I, degradation product 25[l]	0.65435	0.25644	4	2.6754	3.0394	m01155n	6-[(1S,2R)-1,2-dihydroxy-3-triphosphooxypropyl]-7,8-dihydropterin[n]	0.34879	0.36363	1	2.8908	0	m02747p	phytanoyl-CoA[p]	0.16312	0.43521	1	2.1158	0
m02257l	keratan sulfate I, degradation product 28[l]	0.65435	0.25644	4	2.6754	3.0394	m01832c	formamidopyrimidine nucleoside triphosphate[c]	0.34879	0.36363	1	2.8908	0	m02943p	succinate[p]	0.16312	0.43521	1	2.1158	0
m02261l	keratan sulfate I, degradation product 31[l]	0.65435	0.25644	4	2.6754	3.0394	m01832n	formamidopyrimidine nucleoside triphosphate[n]	0.34879	0.36363	1	2.8908	0	m01099c	5-formiminotetrahydrofolate[c]	0.15906	0.43681	1	2.1072	0
m02264l	keratan sulfate I, degradation product 34[l]	0.65435	0.25644	4	2.6754	3.0394	m01833n	formate[n]	0.34879	0.36363	1	2.8908	0	m01100c	5-formyl-THF[c]	0.15906	0.43681	1	2.1072	0
m02267l	keratan sulfate I, degradation product 37[l]	0.65435	0.25644	4	2.6754	3.0394	m01087r	5beta-cholestane-3alpha,7alpha,12alpha,24s,25-pentol[r]	0.34816	0.36386	8	2.4022	2.3602	m02574c	N-formimino-L-glutamate[c]	0.15906	0.43681	1	2.1072	0
m02275l	keratan sulfate I, degradation product 7[l]	0.65435	0.25644	4	2.6754	3.0394	m01285s	ADP[s]	0.34789	0.36396	1	2.8889	0	m00032c	(1R,2S)-naphthalene 1,2-oxide[c]	0.15821	0.43715	15	1.8584	2.3397
m02282l	keratan sulfate II (core 2-linked), degradation product 4[l]	0.65435	0.25644	4	2.6754	3.0394	m01424s	CDP[s]	0.34789	0.36396	1	2.8889	0	m00034c	(1S,2R)-naphthalene 1,2-oxide[c]	0.15821	0.43715	15	1.8584	2.3397
m02285l	keratan sulfate II (core 2-linked), degradation product 7[l]	0.65435	0.25644	4	2.6754	3.0394	m01623s	CTP[s]	0.34789	0.36396	1	2.8889	0	m00546c	1-nitronaphthalene-5,6-oxide[c]	0.15821	0.43715	15	1.8584	2.3397
m02302l	keratan sulfate II (core 4-linked), degradation product 4[l]	0.65435	0.25644	4	2.6754	3.0394	m02193s	ITP[s]	0.34789	0.36396	1	2.8889	0	m00547c	1-nitronaphthalene-7,8-oxide[c]	0.15821	0.43715	15	1.8584	2.3397
m02942m	succinate semialdehyde[m]	0.65335	0.25677	2	2.9666	3.2441	m03130s	UTP[s]	0.34789	0.36396	1	2.8889	0	m00568c	2,2-dichloroacetaldehyde[c]	0.15821	0.43715	15	1.8584	2.3397
m02759p	PPi[p]	0.65178	0.25727	12	2.3721	1.8245	m02751c	Pi[c]	0.34073	0.36665	145	2.1964	2.2817	m01298c	aflatoxin B1-exo-8,9-epoxide[c]	0.15821	0.43715	15	1.8584	2.3397
m02759r	PPi[r]	0.65178	0.25727	12	2.3721	1.8245	m00007p	(11Z)-eicosenoyl-CoA[p]	0.33567	0.36856	2	2.645	0.89442	m01375c	benzo[a]pyrene-4,5-oxide[c]	0.15821	0.43715	15	1.8584	2.3397
m02770s	proline[s]	0.6487	0.25827	16	2.3217	2.3888	m00016p	(13Z)-docosenoyl-CoA[p]	0.33567	0.36856	2	2.645	0.89442	m01377c	benzo[a]pyrene-7,8-diol[c]	0.15821	0.43715	15	1.8584	2.3397
m02038c	guanosine[c]	0.64635	0.25903	11	2.3865	1.6854	m00091p	(4Z,7Z,10Z)-hexadecatrienoyl-CoA[p]	0.33567	0.36856	2	2.645	0.89442	m01405c	bromobenzene-2,3-oxide[c]	0.15821	0.43715	15	1.8584	2.3397
m02741m	phosphopantetheine[m]	0.64627	0.25905	6	2.5426	2.2006	m00118p	(7Z)-tetradecenoyl-CoA[p]	0.33567	0.36856	2	2.645	0.89442	m01407c	bromobenzene-3,4-oxide[c]	0.15821	0.43715	15	1.8584	2.3397
m01761c	D-xylulose-5-phosphate[c]	0.64549	0.25931	4	2.6658	2.6535	m00948p	4,8,12-trimethyltridecanoyl-CoA[p]	0.33567	0.36856	2	2.645	0.89442	m03044c	trichloroethene[c]	0.15821	0.43715	15	1.8584	2.3397
m02578c	NH3[c]	0.64472	0.25956	35	2.2059	2.4259	m00980p	4-cis-decenoyl-CoA[p]	0.33567	0.36856	2	2.645	0.89442	m02041m	H2O2[m]	0.15552	0.43821	4	1.9369	2.4198
m02147s	hydroxide[s]	0.64338	0.25999	2	2.9514	3.3819	m01141p	5-tetradecenoyl-CoA[p]	0.33567	0.36856	2	2.645	0.89442	m00900m	3-oxopropanoate[m]	0.15531	0.43829	2	2.0004	1.8777
m00530c	1D-myo-inositol-4-phosphate[c]	0.64251	0.26027	4	2.6626	2.6175	m01191p	7-hexadecenoyl-CoA[p]	0.33567	0.36856	2	2.645	0.89442	m00536c	1-methylnicotinamide[c]	0.1483	0.44105	2	1.99	1.7553
m00582m	20-CoA-20-oxo-LTB4[m]	0.63997	0.2611	9	2.4294	1.8376	m01412p	butyryl-CoA[p]	0.33567	0.36856	2	2.645	0.89442	m02170c	inosine[c]	0.14452	0.44255	6	1.8971	1.2249
m00582p	20-CoA-20-oxo-LTB4[p]	0.63997	0.2611	9	2.4294	1.8376	m01576p	cis,cis-myristo-5,8-dienoyl-CoA[p]	0.33567	0.36856	2	2.645	0.89442	m01285r	ADP[r]	0.13842	0.44495	5	1.9001	0.63296
m00587p	20-COOH-LTE4-CoA[p]	0.63997	0.2611	9	2.4294	1.8376	m01577p	cis,cis-palmito-7,10-dienoyl-CoA[p]	0.33567	0.36856	2	2.645	0.89442	m02998s	thyroxine[s]	0.12623	0.44977	2	1.9571	2.2198
m01756c	dUTP[c]	0.63708	0.26204	14	2.3358	1.7483	m01586p	cis-vaccenoyl-CoA[p]	0.33567	0.36856	2	2.645	0.89442	m02494c	myristic acid[c]	0.12598	0.44987	8	1.8691	1.8775
m03157c	zinc[c]	0.63707	0.26204	11	2.3805	1.5351	m01650p	decanoyl-CoA[p]	0.33567	0.36856	2	2.645	0.89442	m02674c	palmitate[c]	0.12598	0.44987	8	1.8691	1.8775
m03157s	zinc[s]	0.63707	0.26204	11	2.3805	1.5351	m01725p	docosanoyl-CoA[p]	0.33567	0.36856	2	2.645	0.89442	m02131m	HMG-CoA[m]	0.12143	0.45168	2	1.9499	0.99603
m01513c	choline[c]	0.6364	0.26226	15	2.3245	2.3442	m01773p	eicosanoyl-CoA[p]	0.33567	0.36856	2	2.645	0.89442	m01280m	adenosine[m]	0.11336	0.45487	4	1.8923	1.443
m02419c	L-threonyl-tRNA(thr)[c]	0.63517	0.26266	2	2.9389	2.7909	m01934p	gamma-linolenoyl-CoA[p]	0.33567	0.36856	2	2.645	0.89442	m02996m	thymidine[m]	0.11336	0.45487	4	1.8923	1.443
m03079c	tRNA(thr)[c]	0.63517	0.26266	2	2.9389	2.7909	m02122p	hexanoyl-CoA[p]	0.33567	0.36856	2	2.645	0.89442	m02813c	pyridoxal[c]	0.11248	0.45522	2	1.9366	1.6797
m00919c	3-sulfinylpyruvic acid[c]	0.63372	0.26313	1	3.3314	0	m02345p	lauroyl-CoA[p]	0.33567	0.36856	2	2.645	0.89442	m01252s	acetate[s]	0.10634	0.45766	5	1.8698	3.0113
m00257c	10,11-dihydro-LTB4[c]	0.63219	0.26363	11	2.3773	1.6402	m02495p	myristoyl-CoA[p]	0.33567	0.36856	2	2.645	0.89442	m01424c	CDP[c]	0.10493	0.45821	8	1.8534	1.905
m01382l	beta-1,4-mannose-N-acetylglucosamine[l]	0.62533	0.26588	4	2.644	2.1811	m02644p	octanoyl-CoA[p]	0.33567	0.36856	2	2.645	0.89442	m01828c	FMN[c]	0.1044	0.45842	4	1.8828	1.8651
m02453l	mannose[l]	0.62533	0.26588	4	2.644	2.1811	m02647p	oleoyl-CoA[p]	0.33567	0.36856	2	2.645	0.89442	m01733c	dolichyl-phosphate[c]	0.10148	0.45959	1	1.9855	0
m01042c	5(S)-HPETE[c]	0.62491	0.26601	7	2.4808	1.751	m02652p	omega-COOH-tetranor-LTE3-CoA[p]	0.33567	0.36856	2	2.645	0.89442	m01734c	dolichyl-phosphate-D-mannose[c]	0.10148	0.45959	1	1.9855	0
m02041s	H2O2[s]	0.62446	0.26616	1	3.3114	0	m02677p	palmitoleoyl-CoA[p]	0.33567	0.36856	2	2.645	0.89442	m01904c	GA1[c]	0.096314	0.46164	1	1.9746	0
m02631s	O2-[s]	0.62446	0.26616	1	3.3114	0	m02941p	stearoyl-CoA[p]	0.33567	0.36856	2	2.645	0.89442	m01904g	GA1[g]	0.096314	0.46164	1	1.9746	0
m01636c	D-4-phosphopantothenate[c]	0.62442	0.26618	5	2.5709	1.8494	m01948m	GDP[m]	0.33537	0.36867	3	2.5612	3.5787	m01912c	galactosylgloboside[c]	0.096314	0.46164	1	1.9746	0
m03120s	urate[s]	0.62355	0.26646	3	2.7429	2.9213	m02034m	GTP[m]	0.33537	0.36867	3	2.5612	3.5787	m01912g	galactosylgloboside[g]	0.096314	0.46164	1	1.9746	0
m00760c	3-amino-propanal[c]	0.62298	0.26665	4	2.6415	1.6844	m01752m	dTMP[m]	0.3349	0.36885	4	2.5038	1.5196	m01943g	GD1b[g]	0.096314	0.46164	1	1.9746	0
m00952c	4-acetamidobutanoate[c]	0.62298	0.26665	4	2.6415	1.6844	m02996m	thymidine[m]	0.3349	0.36885	4	2.5038	1.5196	m02008g	GM1[g]	0.096314	0.46164	1	1.9746	0
m01249m	acetaldehyde[m]	0.62298	0.26665	4	2.6415	1.6844	m02949m	sulfite[m]	0.33306	0.36955	2	2.6409	0.22064	m01829g	fn2m2masn[g]	0.094459	0.46237	1	1.9707	0
m01681c	D-glucarate[c]	0.62298	0.26665	4	2.6415	1.6844	m02991c	thiosulfate[c]	0.33306	0.36955	2	2.6409	0.22064	m01965g	glucose[g]	0.094459	0.46237	1	1.9707	0
m01685c	D-glucurono-6,3-lactone[c]	0.62298	0.26665	4	2.6415	1.6844	m02991m	thiosulfate[m]	0.33306	0.36955	2	2.6409	0.22064	m02204g	keratan sulfate I biosynthesis, precursor 12[g]	0.094459	0.46237	1	1.9707	0
m01997m	glycolaldehyde[m]	0.62298	0.26665	4	2.6415	1.6844	m01638p	D-alanine[p]	0.33254	0.36974	2	2.6401	4.2718	m02207g	keratan sulfate I biosynthesis, precursor 15[g]	0.094459	0.46237	1	1.9707	0
m02329m	lactaldehyde[m]	0.62298	0.26665	4	2.6415	1.6844	m01742c	D-proline[c]	0.33254	0.36974	2	2.6401	4.2718	m02210g	keratan sulfate I biosynthesis, precursor 18[g]	0.094459	0.46237	1	1.9707	0
m02514c	N4-acetylaminobutanal[c]	0.62298	0.26665	4	2.6415	1.6844	m01590s	CMP[s]	0.33032	0.37058	4	2.4988	1.5179	m02212g	keratan sulfate I biosynthesis, precursor 2[g]	0.094459	0.46237	1	1.9707	0
m00262c	10,13,16,19-docosatetraenoyl-CoA[c]	0.61659	0.26875	12	2.3503	2.2863	m01253m	acetoacetate[m]	0.32707	0.37181	2	2.6317	1.4667	m02214g	keratan sulfate I biosynthesis, precursor 21[g]	0.094459	0.46237	1	1.9707	0
m00514c	1-alkyl-2-acylglycerol[c]	0.6094	0.27113	4	2.6268	1.6103	m01959g	globoside[g]	0.32433	0.37285	2	2.6275	3.6856	m02217g	keratan sulfate I biosynthesis, precursor 24[g]	0.094459	0.46237	1	1.9707	0
m02426c	lysine[c]	0.60659	0.27206	14	2.3182	2.4091	m01288c	ADP-ribose[c]	0.32215	0.37367	3	2.5445	2.2269	m02220g	keratan sulfate I biosynthesis, precursor 27[g]	0.094459	0.46237	1	1.9707	0
m02729c	phosphatidate-LD-PE pool[c]	0.60606	0.27224	7	2.4654	1.8773	m00020c	(13Z)-octadecenoyl-CoA[c]	0.31984	0.37455	9	2.365	2.0272	m02223g	keratan sulfate I biosynthesis, precursor 3[g]	0.094459	0.46237	1	1.9707	0
m02731c	phosphatidate-LD-PS pool[c]	0.60606	0.27224	7	2.4654	1.8773	m00118c	(7Z)-tetradecenoyl-CoA[c]	0.31984	0.37455	9	2.365	2.0272	m02224g	keratan sulfate I biosynthesis, precursor 30[g]	0.094459	0.46237	1	1.9707	0
m01115s	5-methyl-THF[s]	0.60534	0.27248	3	2.7202	2.4188	m00127c	(9E)-octadecenoyl-CoA[c]	0.31984	0.37455	9	2.365	2.0272	m02227g	keratan sulfate I biosynthesis, precursor 33[g]	0.094459	0.46237	1	1.9707	0
m02997c	thymine[c]	0.59712	0.27521	2	2.8808	0.25713	m01141c	5-tetradecenoyl-CoA[c]	0.31984	0.37455	9	2.365	2.0272	m02233g	keratan sulfate I biosynthesis, precursor 6[g]	0.094459	0.46237	1	1.9707	0
m00536s	1-methylnicotinamide[s]	0.58717	0.27854	1	3.2311	0	m01191c	7-hexadecenoyl-CoA[c]	0.31984	0.37455	9	2.365	2.0272	m02236g	keratan sulfate I biosynthesis, precursor 9[g]	0.094459	0.46237	1	1.9707	0
m01303c	agmatine[c]	0.58717	0.27854	1	3.2311	0	m01237c	9-heptadecenoyl-CoA[c]	0.31984	0.37455	9	2.365	2.0272	m02332g	lactose[g]	0.094459	0.46237	1	1.9707	0
m01303s	agmatine[s]	0.58717	0.27854	1	3.2311	0	m02495c	myristoyl-CoA[c]	0.31984	0.37455	9	2.365	2.0272	m01986m	glycine[m]	0.091461	0.46356	4	1.8691	2.644
m01647s	debrisoquin[s]	0.58717	0.27854	1	3.2311	0	m00591c	20-hydroxy-arachidonate[c]	0.31939	0.37472	1	2.8266	0	m01255c	acetoacetyl-CoA[c]	0.091223	0.46366	3	1.8887	0.835
m01626c	cys-gly[c]	0.58703	0.27859	6	2.4905	2.3533	m00591s	20-hydroxy-arachidonate[s]	0.31939	0.37472	1	2.8266	0	m00018p	(13Z)-eicosenoyl-CoA[p]	0.085258	0.46603	4	1.8625	2.2646
m01626s	cys-gly[s]	0.58703	0.27859	6	2.4905	2.3533	m02362s	leukotriene A4[s]	0.31939	0.37472	1	2.8266	0	m02391p	linoleoyl-CoA[p]	0.085258	0.46603	4	1.8625	2.2646
m01593c	CMP-neuNGc[c]	0.58564	0.27906	1	3.2278	0	m02364s	leukotriene B4[s]	0.31939	0.37472	1	2.8266	0	m02678p	palmitoyl-CoA[p]	0.085258	0.46603	4	1.8625	2.2646
m02543n	N-acetylneuraminate[n]	0.58564	0.27906	1	3.2278	0	m02370c	leukotriene F4[c]	0.31939	0.37472	1	2.8266	0	m03130m	UTP[m]	0.07643	0.46954	2	1.8828	2.4577
m02565c	neungc[c]	0.58564	0.27906	1	3.2278	0	m02370s	leukotriene F4[s]	0.31939	0.37472	1	2.8266	0	m01393m	betaine[m]	0.071474	0.47151	1	1.9221	0
m02344c	lauric acid[c]	0.57771	0.28173	21	2.2401	2.2836	m02418c	LTD4[c]	0.31939	0.37472	1	2.8266	0	m02322c	L-2-aminoadipate[c]	0.071474	0.47151	1	1.9221	0
m02494c	myristic acid[c]	0.57736	0.28185	23	2.2302	2.1988	m02418s	LTD4[s]	0.31939	0.37472	1	2.8266	0	m00811c	3-keto-eicosa-8,11,14,17-all-cis-tetraenoyl-CoA[c]	0.068332	0.47276	3	1.8609	3.5272
m02674c	palmitate[c]	0.57736	0.28185	23	2.2302	2.1988	m02776s	prostaglandin A1[s]	0.31939	0.37472	1	2.8266	0	m00839c	3-oxo-11cis-docosenoyl-CoA[c]	0.068332	0.47276	3	1.8609	3.5272
m01513g	choline[g]	0.57637	0.28218	4	2.5912	2.1998	m02777s	prostaglandin A2[s]	0.31939	0.37472	1	2.8266	0	m00840c	3-oxo-11-cis-eicosenoyl-CoA[c]	0.068332	0.47276	3	1.8609	3.5272
m01513r	choline[r]	0.57637	0.28218	4	2.5912	2.1998	m02778c	prostaglandin B1[c]	0.31939	0.37472	1	2.8266	0	m00842c	3-oxo-13cis-docosenoyl-CoA[c]	0.068332	0.47276	3	1.8609	3.5272
m02728g	phosphatidate-LD-PC pool[g]	0.57637	0.28218	4	2.5912	2.1998	m02778s	prostaglandin B1[s]	0.31939	0.37472	1	2.8266	0	m00843c	3-oxo-13-cis-eicosenoyl-CoA[c]	0.068332	0.47276	3	1.8609	3.5272
m02728r	phosphatidate-LD-PC pool[r]	0.57637	0.28218	4	2.5912	2.1998	m02779c	prostaglandin B2[c]	0.31939	0.37472	1	2.8266	0	m00852c	3-oxo-9-cis-eicosenoyl-CoA[c]	0.068332	0.47276	3	1.8609	3.5272
m02125s	histidine[s]	0.57408	0.28296	15	2.2898	2.662	m02779s	prostaglandin B2[s]	0.31939	0.37472	1	2.8266	0	m00856c	3-oxo-cis-15-tetracosaenoyl-CoA[c]	0.068332	0.47276	3	1.8609	3.5272
m02151c	hydroxymethylbilane[c]	0.5729	0.28336	2	2.8438	1.2851	m02780c	prostaglandin C1[c]	0.31939	0.37472	1	2.8266	0	m00860c	3-oxodocasa-cis,cis-13,16-dienoyl-CoA[c]	0.068332	0.47276	3	1.8609	3.5272
m02453s	mannose[s]	0.57051	0.28417	3	2.6767	2.958	m02780s	prostaglandin C1[s]	0.31939	0.37472	1	2.8266	0	m00861c	3-oxo-docosa-10,13,16,19-all-cis-tetraenoyl-CoA[c]	0.068332	0.47276	3	1.8609	3.5272
m01841c	fructose-1,6-bisphosphate[c]	0.56844	0.28487	7	2.4346	1.6696	m02781c	prostaglandin C2[c]	0.31939	0.37472	1	2.8266	0	m00862c	3-oxo-docosa-13,16,19-all-cis-trienoyl-CoA[c]	0.068332	0.47276	3	1.8609	3.5272
m01357c	apoC-lys_btn[c]	0.56476	0.28612	1	3.1829	0	m02781s	prostaglandin C2[s]	0.31939	0.37472	1	2.8266	0	m00863c	3-oxo-docosa-7,10,13,16,19-all-cis-pentaenoyl-CoA[c]	0.068332	0.47276	3	1.8609	3.5272
m01422c	carboxybiotin-carboxyl-carrier[c]	0.56476	0.28612	1	3.1829	0	m02782c	prostaglandin D1[c]	0.31939	0.37472	1	2.8266	0	m00864c	3-oxo-docosa-7,10,13,16-all-cis-tetraenoyl-CoA[c]	0.068332	0.47276	3	1.8609	3.5272
m01755n	dUMP[n]	0.56438	0.28625	1	3.1821	0	m02782s	prostaglandin D1[s]	0.31939	0.37472	1	2.8266	0	m00865c	3-oxo-docosa-cis,cis,cis-10,13,16-trienoyl-CoA[c]	0.068332	0.47276	3	1.8609	3.5272
m02929l	sphingosine[l]	0.56432	0.28627	2	2.8307	3.5194	m02783s	prostaglandin D2[s]	0.31939	0.37472	1	2.8266	0	m00866c	3-oxodocosanoyl-CoA[c]	0.068332	0.47276	3	1.8609	3.5272
m01654c	dehydroalanine[c]	0.56378	0.28645	3	2.6683	3.2876	m02784c	prostaglandin D3[c]	0.31939	0.37472	1	2.8266	0	m00869c	3-oxoeicosa-cis,cis,cis-11,14,17-trienoyl-CoA[c]	0.068332	0.47276	3	1.8609	3.5272
m01307c	alanine[c]	0.56318	0.28666	28	2.1992	2.3364	m02784s	prostaglandin D3[s]	0.31939	0.37472	1	2.8266	0	m00870c	3-oxoeicosa-cis,cis-11,14-dienoyl-CoA[c]	0.068332	0.47276	3	1.8609	3.5272
m01280s	adenosine[s]	0.56216	0.287	15	2.2832	1.7922	m02787s	prostaglandin E3[s]	0.31939	0.37472	1	2.8266	0	m00871c	3-oxo-eicosadienoyl-CoA[c]	0.068332	0.47276	3	1.8609	3.5272
m01972s	glucosylceramide pool[s]	0.55806	0.2884	3	2.6612	3.8041	m02788c	prostaglandin F1alpha[c]	0.31939	0.37472	1	2.8266	0	m00872c	3-oxoeicosanoyl-CoA[c]	0.068332	0.47276	3	1.8609	3.5272
m00629c	2-amino-3-carboxymuconate semialdehyde[c]	0.5555	0.28928	1	3.1629	0	m02788s	prostaglandin F1alpha[s]	0.31939	0.37472	1	2.8266	0	m00873c	3-oxoheneicosanoyl-CoA[c]	0.068332	0.47276	3	1.8609	3.5272
m02631n	O2-[n]	0.55381	0.28986	1	3.1593	0	m02789s	prostaglandin F2alpha[s]	0.31939	0.37472	1	2.8266	0	m00878c	3-oxohexacosanoyl-CoA[c]	0.068332	0.47276	3	1.8609	3.5272
m02342c	L-aspartyl-tRNA(asp)[c]	0.55249	0.29031	2	2.8126	2.5902	m02790c	prostaglandin F2beta[c]	0.31939	0.37472	1	2.8266	0	m00879c	3-oxo-hexacosenoyl-CoA[c]	0.068332	0.47276	3	1.8609	3.5272
m03066c	tRNA(asp)[c]	0.55249	0.29031	2	2.8126	2.5902	m02790s	prostaglandin F2beta[s]	0.31939	0.37472	1	2.8266	0	m00887c	3-oxononadecanoyl-CoA[c]	0.068332	0.47276	3	1.8609	3.5272
m00012c	(11Z,14Z,17Z)-eicosatrienoyl-CoA[c]	0.54999	0.29116	16	2.2684	2.2595	m02792c	prostaglandin G2[c]	0.31939	0.37472	1	2.8266	0	m00890c	3-oxooctadecanoyl-CoA[c]	0.068332	0.47276	3	1.8609	3.5272
m01236c	9-eicosenoyl-CoA[c]	0.54999	0.29116	16	2.2684	2.2595	m02792s	prostaglandin G2[s]	0.31939	0.37472	1	2.8266	0	m00901c	3-oxo-tetracosa-12,15,18,21-all-cis-tetraenoyl-CoA[c]	0.068332	0.47276	3	1.8609	3.5272
m01725c	docosanoyl-CoA[c]	0.54999	0.29116	16	2.2684	2.2595	m02794s	prostaglandin H2[s]	0.31939	0.37472	1	2.8266	0	m00902c	3-oxo-tetracosa-9,12,15,18,21-all-cis-pentaenoyl-CoA[c]	0.068332	0.47276	3	1.8609	3.5272
m02052c	heneicosanoyl-CoA[c]	0.54999	0.29116	16	2.2684	2.2595	m02795c	prostaglandin I2[c]	0.31939	0.37472	1	2.8266	0	m00903c	3-oxo-tetracosa-9,12,15,18-all-cis-tetraenoyl-CoA[c]	0.068332	0.47276	3	1.8609	3.5272
m02013l	GM2A-GM2[l]	0.54745	0.29203	4	2.5599	2.915	m02795s	prostaglandin I2[s]	0.31939	0.37472	1	2.8266	0	m00904c	3-oxotetracosanoyl-CoA[c]	0.068332	0.47276	3	1.8609	3.5272
m01169c	6-phospho-D-gluconate[c]	0.54431	0.29311	2	2.8001	3.6192	m02328l	LacCer pool[l]	0.31854	0.37504	6	2.4208	2.9597	m00907c	3-oxotricosanoyl-CoA[c]	0.068332	0.47276	3	1.8609	3.5272
m01169r	6-phospho-D-gluconate[r]	0.54431	0.29311	2	2.8001	3.6192	m01756n	dUTP[n]	0.31664	0.37576	3	2.5376	1.1673	m01948m	GDP[m]	0.065835	0.47375	11	1.8142	1.9964
m00037p	(24R,25R)3alpha,7alpha,24-trihydroxy-5beta-cholestanoyl-CoA[p]	0.54239	0.29377	2	2.7972	3.2913	m00600c	20-oxo-LTB4[c]	0.31563	0.37614	1	2.8183	0	m02034m	GTP[m]	0.065835	0.47375	11	1.8142	1.9964
m00266l	10-formyl-THF[l]	0.54126	0.29417	1	3.1323	0	m00600r	20-oxo-LTB4[r]	0.31563	0.37614	1	2.8183	0	m00240c	1,2-diacylglycerol-LD-TAG pool[c]	0.055997	0.47767	21	1.7988	2.2802
m00266s	10-formyl-THF[s]	0.54126	0.29417	1	3.1323	0	m00601p	20-oxo-LTE4[p]	0.31563	0.37614	1	2.8183	0	m01671c	deoxyinosine[c]	0.03949	0.48425	3	1.8259	1.1938
m00267l	10-formyl-THF-glu(5)[l]	0.54126	0.29417	1	3.1323	0	m00661c	2-methyl-3-oxopropanoate[c]	0.31563	0.37614	1	2.8183	0	m01755c	dUMP[c]	0.036881	0.48529	2	1.8238	1.9208
m00267s	10-formyl-THF-glu(5)[s]	0.54126	0.29417	1	3.1323	0	m00661m	2-methyl-3-oxopropanoate[m]	0.31563	0.37614	1	2.8183	0	m01755m	dUMP[m]	0.036881	0.48529	2	1.8238	1.9208
m00268l	10-formyl-THF-glu(6)[l]	0.54126	0.29417	1	3.1323	0	m00756c	3alpha,7alpha-dihydroxy-5beta-cholestan-26-al[c]	0.31563	0.37614	1	2.8183	0	m00473c	1-acylglycerol-3P-bile-PC pool[c]	0.029899	0.48807	2	1.8134	4.1988
m00268s	10-formyl-THF-glu(6)[s]	0.54126	0.29417	1	3.1323	0	m00760c	3-amino-propanal[c]	0.31563	0.37614	1	2.8183	0	m00485c	1-acylglycerol-3P-LD-PC pool[c]	0.029899	0.48807	2	1.8134	4.1988
m00269l	10-formyl-THF-glu(7)[l]	0.54126	0.29417	1	3.1323	0	m00952c	4-acetamidobutanoate[c]	0.31563	0.37614	1	2.8183	0	m00487c	1-acylglycerol-3P-LD-PI pool[c]	0.029899	0.48807	2	1.8134	4.1988
m00269s	10-formyl-THF-glu(7)[s]	0.54126	0.29417	1	3.1323	0	m00969c	4-aminobutanal[c]	0.31563	0.37614	1	2.8183	0	m00489c	1-acylglycerol-3P-LD-SM pool[c]	0.029899	0.48807	2	1.8134	4.1988
m01700l	dihydrofolate[l]	0.54126	0.29417	1	3.1323	0	m01034c	4-trimethylammoniobutanal[c]	0.31563	0.37614	1	2.8183	0	m00490c	1-acylglycerol-3P-LD-TG1 pool[c]	0.029899	0.48807	2	1.8134	4.1988
m01700s	dihydrofolate[s]	0.54126	0.29417	1	3.1323	0	m01102c	5-hydroxyindoleacetaldehyde[c]	0.31563	0.37614	1	2.8183	0	m01269c	acyl-CoA-bile-PC pool[c]	0.029899	0.48807	2	1.8134	4.1988
m02104l	heptaglutamyl-folate(DHF)[l]	0.54126	0.29417	1	3.1323	0	m01103c	5-hydroxyindoleacetate[c]	0.31563	0.37614	1	2.8183	0	m01273c	acyl-CoA-LD-PI pool[c]	0.029899	0.48807	2	1.8134	4.1988
m02104s	heptaglutamyl-folate(DHF)[s]	0.54126	0.29417	1	3.1323	0	m01249m	acetaldehyde[m]	0.31563	0.37614	1	2.8183	0	m01275c	acyl-CoA-LD-SM pool[c]	0.029899	0.48807	2	1.8134	4.1988
m02105l	heptaglutamyl-folate(THF)[l]	0.54126	0.29417	1	3.1323	0	m01681c	D-glucarate[c]	0.31563	0.37614	1	2.8183	0	m01276c	acyl-CoA-LD-TG2 pool[c]	0.029899	0.48807	2	1.8134	4.1988
m02105s	heptaglutamyl-folate(THF)[s]	0.54126	0.29417	1	3.1323	0	m01685c	D-glucurono-6,3-lactone[c]	0.31563	0.37614	1	2.8183	0	m02730c	phosphatidate-LD-PI pool[c]	0.029899	0.48807	2	1.8134	4.1988
m02118l	hexaglutamyl-folate(DHF)[l]	0.54126	0.29417	1	3.1323	0	m01922c	gamma-butyrobetaine[c]	0.31563	0.37614	1	2.8183	0	m01271c	acyl-CoA-LD-PC pool[c]	0.029899	0.48807	2	1.8134	4.1988
m02118s	hexaglutamyl-folate(DHF)[s]	0.54126	0.29417	1	3.1323	0	m01997m	glycolaldehyde[m]	0.31563	0.37614	1	2.8183	0	m01569s	chylomicron remnant[s]	0.027333	0.4891	2	1.8096	2.2485
m02119l	hexaglutamyl-folate(THF)[l]	0.54126	0.29417	1	3.1323	0	m01998m	glycolate[m]	0.31563	0.37614	1	2.8183	0	m03146s	VLDL remnant[s]	0.027333	0.4891	2	1.8096	2.2485
m02119s	hexaglutamyl-folate(THF)[s]	0.54126	0.29417	1	3.1323	0	m02168c	indole-3-acetaldehyde[c]	0.31563	0.37614	1	2.8183	0	m02751m	Pi[m]	0.0259	0.48967	85	1.7793	2.0113
m02691l	pentaglutamyl-folate(DHF)[l]	0.54126	0.29417	1	3.1323	0	m02329m	lactaldehyde[m]	0.31563	0.37614	1	2.8183	0	m00163c	(R)-4-phosphopantothenoyl-cysteine[c]	0.020541	0.49181	2	1.7994	3.2596
m02691s	pentaglutamyl-folate(DHF)[s]	0.54126	0.29417	1	3.1323	0	m02479c	methylmalonate[c]	0.31563	0.37614	1	2.8183	0	m00163m	(R)-4-phosphopantothenoyl-cysteine[m]	0.020541	0.49181	2	1.7994	3.2596
m02692l	pentaglutamyl-folate(THF)[l]	0.54126	0.29417	1	3.1323	0	m02479m	methylmalonate[m]	0.31563	0.37614	1	2.8183	0	m02741m	phosphopantetheine[m]	0.020541	0.49181	2	1.7994	3.2596
m02692s	pentaglutamyl-folate(THF)[s]	0.54126	0.29417	1	3.1323	0	m02514c	N4-acetylaminobutanal[c]	0.31563	0.37614	1	2.8183	0	m01161c	6-hydroxymelatonin[c]	0.016333	0.49348	6	1.7866	2.6757
m02980l	THF[l]	0.54126	0.29417	1	3.1323	0	m00631m	2-aminoadipate 6-semialdehyde[m]	0.31401	0.37676	1	2.8148	0	m03114s	UMP[s]	0.013608	0.49457	2	1.7891	2.7355
m01438c	chitin-component[c]	0.54041	0.29446	3	2.6392	1.3226	m02868m	saccharopine[m]	0.31401	0.37676	1	2.8148	0	m00205l	[protein]-L-serine[l]	0.012977	0.49482	1	1.7985	0
m00321c	12-hetre[c]	0.53952	0.29476	1	3.1285	0	m02026m	GSH[m]	0.31348	0.37696	5	2.4391	1.9539	m02054l	heparan sulfate proteoglycan[l]	0.012977	0.49482	1	1.7985	0
m01943c	GD1b[c]	0.53866	0.29506	7	2.4103	2.3301	m02037c	guanine[c]	0.30738	0.37928	1	2.8003	0	m02080l	heparan sulfate, free chain[l]	0.012977	0.49482	1	1.7985	0
m01014c	4-methylpentan-1-ol[c]	0.53684	0.29569	1	3.1228	0	m02159c	hypoxanthine[c]	0.30738	0.37928	1	2.8003	0	m00003c	(10Z)-heptadecenoic acid[c]	0.0128	0.49489	6	1.7836	2.1192
m02182c	isocaproic-aldehyde[c]	0.53684	0.29569	1	3.1228	0	m03148c	xanthine[c]	0.30738	0.37928	1	2.8003	0	m00008c	(11Z,14Z)-eicosadienoic acid[c]	0.0128	0.49489	6	1.7836	2.1192
m03155c	xylitol[c]	0.53684	0.29569	1	3.1228	0	m02440c	malonate[c]	0.30585	0.37986	1	2.797	0	m00010c	(11Z,14Z,17Z)-eicosatrienoic acid[c]	0.0128	0.49489	6	1.7836	2.1192
m02525c	N-acetylgalactosamine[c]	0.53667	0.29575	4	2.5483	2.9032	m02440m	malonate[m]	0.30585	0.37986	1	2.797	0	m00017c	(13Z)-eicosenoic acid[c]	0.0128	0.49489	6	1.7836	2.1192
m00649c	2-hydroxyestradiol-17beta[c]	0.53345	0.29686	2	2.7835	2.2902	m02661m	oxalate[m]	0.30585	0.37986	1	2.797	0	m00019c	(13Z)-octadecenoic acid[c]	0.0128	0.49489	6	1.7836	2.1192
m00650c	2-hydroxyestrone[c]	0.53345	0.29686	2	2.7835	2.2902	m02946m	sulfate[m]	0.30585	0.37986	1	2.797	0	m00104c	(6Z,9Z)-octadecadienoic acid[c]	0.0128	0.49489	6	1.7836	2.1192
m00650r	2-hydroxyestrone[r]	0.53345	0.29686	2	2.7835	2.2902	m02040m	H2O[m]	0.30181	0.3814	105	2.1987	2.1721	m00111c	(6Z,9Z,12Z,15Z,18Z)-TPA[c]	0.0128	0.49489	6	1.7836	2.1192
m00986c	4-hydroxy-17beta-estradiol[c]	0.53345	0.29686	2	2.7835	2.2902	m00809c	3-keto-4-methylzymosterol[c]	0.29954	0.38227	1	2.7832	0	m00115c	(7Z)-octadecenoic acid[c]	0.0128	0.49489	6	1.7836	2.1192
m01000c	4-hydroxyestrone[c]	0.53345	0.29686	2	2.7835	2.2902	m00953c	4alpha-carboxy-4beta-methyl-5alpha-cholesta-8,24-dien-3beta-ol[c]	0.29954	0.38227	1	2.7832	0	m00117c	(7Z)-tetradecenoic acid[c]	0.0128	0.49489	6	1.7836	2.1192
m02759n	PPi[n]	0.52843	0.2986	3	2.6243	1.006	m00955c	4alpha-carboxy-5alpha-cholesta-8,24-dien-3beta-ol[c]	0.29954	0.38227	1	2.7832	0	m00128c	(9E)-tetradecenoic acid[c]	0.0128	0.49489	6	1.7836	2.1192
m02996l	thymidine[l]	0.52734	0.29898	2	2.7742	3.2649	m01067c	5alpha-cholesta-8,24-dien-3-one[c]	0.29954	0.38227	1	2.7832	0	m00132c	(9Z,12Z,15Z,18Z)-TTA[c]	0.0128	0.49489	6	1.7836	2.1192
m02896s	serine[s]	0.52481	0.29986	19	2.2287	2.4893	m02846c	ribulose-5-phosphate[c]	0.29932	0.38235	4	2.465	2.5629	m00135c	(9Z,12Z,15Z,18Z,21Z)-TPA[c]	0.0128	0.49489	6	1.7836	2.1192
m02789c	prostaglandin F2alpha[c]	0.52337	0.30036	5	2.4731	1.806	m00824m	3-methyl-2-oxobutyrate[m]	0.29668	0.38336	1	2.7769	0	m00265c	10,13,16-docosatriynoic acid[c]	0.0128	0.49489	6	1.7836	2.1192
m01644c	dCMP[c]	0.52249	0.30066	12	2.2918	1.4809	m01013m	4-methyl-2-oxopentanoate[m]	0.29668	0.38336	1	2.7769	0	m00341c	13,16,19-docosatrienoic acid[c]	0.0128	0.49489	6	1.7836	2.1192
m01966c	glucose-1,6-bisphosphate[c]	0.51956	0.30168	1	3.0855	0	m02189m	isovaleryl-CoA[m]	0.29668	0.38336	1	2.7769	0	m01197c	7-palmitoleic acid[c]	0.0128	0.49489	6	1.7836	2.1192
m01960c	globotriaosylceramide[c]	0.5185	0.30206	6	2.4302	2.4826	m02857m	S-(2-methylpropanoyl)-dihydrolipoamide[m]	0.29668	0.38336	1	2.7769	0	m01207c	8,11-eicosadienoic acid[c]	0.0128	0.49489	6	1.7836	2.1192
m02060l	heparan sulfate, degradation product 14[l]	0.51832	0.30212	1	3.0829	0	m02858m	S-(3-methylbutanoyl)-dihydrolipoamide[m]	0.29668	0.38336	1	2.7769	0	m01235c	9-eicosenoic acid[c]	0.0128	0.49489	6	1.7836	2.1192
m02067l	heparan sulfate, degradation product 20[l]	0.51832	0.30212	1	3.0829	0	m00081p	(3S)-3-hydroxy-cis,cis-palmito-7,10-dienoyl-CoA[p]	0.29198	0.38515	2	2.5775	3.602	m01238c	9-heptadecylenic acid[c]	0.0128	0.49489	6	1.7836	2.1192
m02071l	heparan sulfate, degradation product 24[l]	0.51832	0.30212	1	3.0829	0	m00082p	(3S)-3-hydroxydodec-cis-6-enoyl-CoA[p]	0.29198	0.38515	2	2.5775	3.602	m01291c	adrenic acid[c]	0.0128	0.49489	6	1.7836	2.1192
m02072l	heparan sulfate, degradation product 25[l]	0.51832	0.30212	1	3.0829	0	m00083p	(3S)-3-hydroxylinoleoyl-CoA[p]	0.29198	0.38515	2	2.5775	3.602	m01373c	behenic acid[c]	0.0128	0.49489	6	1.7836	2.1192
m02073l	heparan sulfate, degradation product 3[l]	0.51832	0.30212	1	3.0829	0	m00170p	(S)-3-hydroxy-11-cis-octadecenoyl-CoA[p]	0.29198	0.38515	2	2.5775	3.602	m01432c	cerotic acid[c]	0.0128	0.49489	6	1.7836	2.1192
m02078l	heparan sulfate, degradation product 8[l]	0.51832	0.30212	1	3.0829	0	m00172p	(S)-3-hydroxy-7-hexadecenoyl-CoA[p]	0.29198	0.38515	2	2.5775	3.602	m01583c	cis-erucic acid[c]	0.0128	0.49489	6	1.7836	2.1192
m01560l	chondroitin sulfate E (GalNAc4,6diS-GlcA), degradation product 6[l]	0.5181	0.3022	9	2.3415	2.9681	m00173p	(S)-3-hydroxybutyryl-CoA[p]	0.29198	0.38515	2	2.5775	3.602	m01584c	cis-gondoic acid[c]	0.0128	0.49489	6	1.7836	2.1192
m01334m	AMP[m]	0.51794	0.30225	21	2.212	1.8684	m00174p	(S)-3-hydroxydodecanoyl-CoA[p]	0.29198	0.38515	2	2.5775	3.602	m01585c	cis-vaccenic acid[c]	0.0128	0.49489	6	1.7836	2.1192
m00640c	2-deoxy-D-ribose-5-phosphate[c]	0.51312	0.30393	3	2.6052	2.4537	m00175p	(S)-3-hydroxyhexadecanoyl-CoA[p]	0.29198	0.38515	2	2.5775	3.602	m01696c	dihomo-gamma-linolenate[c]	0.0128	0.49489	6	1.7836	2.1192
m01182r	7alpha-hydroxycholest-4-en-3-one[r]	0.51308	0.30395	2	2.7524	3.6717	m00176p	(S)-3-hydroxyoleyleoyl-CoA[p]	0.29198	0.38515	2	2.5775	3.602	m01741c	DPA[c]	0.0128	0.49489	6	1.7836	2.1192
m01648s	decanoic acid[s]	0.51195	0.30434	9	2.3371	2.4492	m00177p	(S)-3-hydroxypalmitoleoyl-CoA[p]	0.29198	0.38515	2	2.5775	3.602	m01771c	eicosanoate[c]	0.0128	0.49489	6	1.7836	2.1192
m02108s	heptylic acid[s]	0.51195	0.30434	9	2.3371	2.4492	m00178p	(S)-3-hydroxytetradecanoyl-CoA[p]	0.29198	0.38515	2	2.5775	3.602	m01778c	elaidate[c]	0.0128	0.49489	6	1.7836	2.1192
m02120s	hexanoic acid[s]	0.51195	0.30434	9	2.3371	2.4492	m00181p	(S)-hydroxydecanoyl-CoA[p]	0.29198	0.38515	2	2.5775	3.602	m01784c	EPA[c]	0.0128	0.49489	6	1.7836	2.1192
m02614s	nonanoic acid[s]	0.51195	0.30434	9	2.3371	2.4492	m00182p	(S)-hydroxyhexanoyl-CoA[p]	0.29198	0.38515	2	2.5775	3.602	m01932c	gamma-linolenate[c]	0.0128	0.49489	6	1.7836	2.1192
m02642s	octanoic acid[s]	0.51195	0.30434	9	2.3371	2.4492	m00183p	(S)-hydroxyoctanoyl-CoA[p]	0.29198	0.38515	2	2.5775	3.602	m02053c	henicosanoic acid[c]	0.0128	0.49489	6	1.7836	2.1192
m03117s	undecylic acid[s]	0.51195	0.30434	9	2.3371	2.4492	m00397p	16(S)-hydroxy-18-oxo-18-CoA-LTE4[p]	0.29198	0.38515	2	2.5775	3.602	m02344c	lauric acid[c]	0.0128	0.49489	6	1.7836	2.1192
m03134s	valeric acid[s]	0.51195	0.30434	9	2.3371	2.4492	m00398p	16,18-oxo-18-CoA-dinor-LTE4[p]	0.29198	0.38515	2	2.5775	3.602	m02385c	lignocerate[c]	0.0128	0.49489	6	1.7836	2.1192
m02037c	guanine[c]	0.51124	0.30459	2	2.7496	0.07167	m00419p	18(R)-hydroxy-20-oxo-20-CoA-LTE4[p]	0.29198	0.38515	2	2.5775	3.602	m02389c	linolenate[c]	0.0128	0.49489	6	1.7836	2.1192
m01705c	dihydrothymine[c]	0.50891	0.30541	1	3.0626	0	m00581p	20-CoA-20-oxo-18r-hydroxy-LTB4[p]	0.29198	0.38515	2	2.5775	3.602	m02456c	margaric acid[c]	0.0128	0.49489	6	1.7836	2.1192
m01396c	bilirubin[c]	0.50575	0.30652	2	2.7412	0.36224	m00685p	3(R)-hydroxy-(2S,6R,10)-trimethyl-hendecanoyl-CoA[p]	0.29198	0.38515	2	2.5775	3.602	m02457c	mead acid[c]	0.0128	0.49489	6	1.7836	2.1192
m02845c	ribose-5-phosphate[c]	0.50428	0.30703	12	2.2805	2.1044	m00686p	3(R)-hydroxy-(4R,8R,12R)-trimethyl-tridecanoyl-CoA[p]	0.29198	0.38515	2	2.5775	3.602	m02564c	nervonic acid[c]	0.0128	0.49489	6	1.7836	2.1192
m03123c	uridine[c]	0.50392	0.30716	11	2.2942	2.121	m00696p	3(S)-hydroxy-(5Z,8Z)-tetradecadienoyl-CoA[p]	0.29198	0.38515	2	2.5775	3.602	m02613c	nonadecylic acid[c]	0.0128	0.49489	6	1.7836	2.1192
m02450c	maltose[c]	0.50376	0.30722	3	2.5935	2.3878	m00697p	3(S)-hydroxy-(6Z,9Z,12Z)-octadecatrienoyl-CoA[p]	0.29198	0.38515	2	2.5775	3.602	m02646c	oleate[c]	0.0128	0.49489	6	1.7836	2.1192
m02548c	N-acetyl-S-[2-carboxy-1-(1H-imidazol-4-yl)ethyl]-L-cysteine[c]	0.50365	0.30725	13	2.2723	2.4363	m00700p	3(S)-hydroxy-11-cis-eicosenoyl-CoA[p]	0.29198	0.38515	2	2.5775	3.602	m02648c	omega-3-arachidonic acid[c]	0.0128	0.49489	6	1.7836	2.1192
m02867c	S-[2-carboxy-1-(1H-imidazol-4-yl)ethyl]-L-cysteine[c]	0.50365	0.30725	13	2.2723	2.4363	m00701p	3(S)-hydroxy-13-cis-docosenoyl-CoA[p]	0.29198	0.38515	2	2.5775	3.602	m02675c	palmitolate[c]	0.0128	0.49489	6	1.7836	2.1192
m01822s	Fe3+[s]	0.5029	0.30752	6	2.4165	2.5757	m00702p	3(S)-hydroxy-13-cis-eicosenoyl-CoA[p]	0.29198	0.38515	2	2.5775	3.602	m02690c	pentadecylic acid[c]	0.0128	0.49489	6	1.7836	2.1192
m01364p	arachidonyl-CoA[p]	0.49948	0.30872	14	2.2565	2.1793	m00709p	3(S)-hydroxy-cis-15-tetracosaenoyl-CoA[p]	0.29198	0.38515	2	2.5775	3.602	m02745c	physeteric acid[c]	0.0128	0.49489	6	1.7836	2.1192
m02681g	PAP[g]	0.49759	0.30939	8	2.3502	2.3123	m00710p	3(S)-hydroxy-dihomo-gamma-linolenoyl-CoA[p]	0.29198	0.38515	2	2.5775	3.602	m02938c	stearate[c]	0.0128	0.49489	6	1.7836	2.1192
m01830c	folate[c]	0.49505	0.31028	2	2.7249	3.7023	m00715p	3(S)-hydroxy-hexacosenoyl-CoA[p]	0.29198	0.38515	2	2.5775	3.602	m02939c	stearidonic acid[c]	0.0128	0.49489	6	1.7836	2.1192
m00091m	(4Z,7Z,10Z)-hexadecatrienoyl-CoA[m]	0.4909	0.31175	6	2.406	1.9375	m00776p	3-hydroxydocosanoyl-CoA[p]	0.29198	0.38515	2	2.5775	3.602	m03045c	tricosanoic acid[c]	0.0128	0.49489	6	1.7836	2.1192
m00980m	4-cis-decenoyl-CoA[m]	0.4909	0.31175	6	2.406	1.9375	m00777p	3-hydroxyeicosanoyl-CoA[p]	0.29198	0.38515	2	2.5775	3.602	m03051c	tridecylic acid[c]	0.0128	0.49489	6	1.7836	2.1192
m01576m	cis,cis-myristo-5,8-dienoyl-CoA[m]	0.4909	0.31175	6	2.406	1.9375	m00783p	3-hydroxyhexacosanoyl-CoA[p]	0.29198	0.38515	2	2.5775	3.602	m01630c	cytidine[c]	0.0089251	0.49644	10	1.7794	1.824
m01577m	cis,cis-palmito-7,10-dienoyl-CoA[m]	0.4909	0.31175	6	2.406	1.9375	m00793p	3-hydroxyoctadecanoyl-CoA[p]	0.29198	0.38515	2	2.5775	3.602	m01252m	acetate[m]	0.0042755	0.49829	6	1.7763	2.2891
m02679c	pantetheine[c]	0.49005	0.31205	7	2.3706	2.7862	m00798p	3-hydroxypristanoyl-CoA[p]	0.29198	0.38515	2	2.5775	3.602	m01960g	globotriaosylceramide[g]	0.0034205	0.49864	2	1.7739	0.12857
m01994c	glycogenin G7G1[c]	0.48751	0.31295	1	3.0165	0	m00800p	3-hydroxytetracosanoyl-CoA[p]	0.29198	0.38515	2	2.5775	3.602	m02851c	S-(11-hydroxy-9-deoxy-delta12-PGD2)-glutathione[c]	0.0018061	0.49928	1	1.7749	0
m02075l	heparan sulfate, degradation product 5[l]	0.48539	0.3137	2	2.7101	3.5963	m00801p	3-hydroxy-THA-CoA[p]	0.29198	0.38515	2	2.5775	3.602	m01260c	acetylcholine[c]	-0.0029785	0.50119	4	1.7691	2.8493
m02450s	maltose[s]	0.4841	0.31416	4	2.4915	1.9603	m01573p	cis-(3S)-hydroxytetradec-5-enoyl-CoA[p]	0.29198	0.38515	2	2.5775	3.602	m00309c	12(S)-HPETE[c]	-0.0053813	0.50215	3	1.7715	1.4305
m01986s	glycine[s]	0.482	0.3149	22	2.1935	2.5989	m01574p	cis-(3S)-hydroxytetradec-7-enoyl-CoA[p]	0.29198	0.38515	2	2.5775	3.602	m00309p	12(S)-HPETE[p]	-0.0053813	0.50215	3	1.7715	1.4305
m02759m	PPi[m]	0.47578	0.31712	15	2.2352	1.7105	m00547c	1-nitronaphthalene-7,8-oxide[c]	0.29084	0.38559	8	2.358	2.9166	m00309r	12(S)-HPETE[r]	-0.0053813	0.50215	3	1.7715	1.4305
m01619c	creatine[c]	0.47381	0.31782	3	2.5561	2.652	m00568c	2,2-dichloroacetaldehyde[c]	0.29084	0.38559	8	2.358	2.9166	m00336c	13(S)-HODE[c]	-0.0053813	0.50215	3	1.7715	1.4305
m00007c	(11Z)-eicosenoyl-CoA[c]	0.47065	0.31894	15	2.2323	2.3341	m01375c	benzo[a]pyrene-4,5-oxide[c]	0.29084	0.38559	8	2.358	2.9166	m00337c	13(S)-HPODE[c]	-0.0053813	0.50215	3	1.7715	1.4305
m00009c	(11Z,14Z)-eicosadienoyl-CoA[c]	0.47065	0.31894	15	2.2323	2.3341	m03044c	trichloroethene[c]	0.29084	0.38559	8	2.358	2.9166	m01042c	5(S)-HPETE[c]	-0.0053813	0.50215	3	1.7715	1.4305
m00016c	(13Z)-docosenoyl-CoA[c]	0.47065	0.31894	15	2.2323	2.3341	m01249p	acetaldehyde[p]	0.29039	0.38576	1	2.7632	0	m02096p	hepoxilin A3[p]	-0.0053813	0.50215	3	1.7715	1.4305
m00119c	(7Z,10Z,13Z,16Z)-docosatetraenoyl-CoA[c]	0.47065	0.31894	15	2.2323	2.3341	m01796p	ethanol[p]	0.29039	0.38576	1	2.7632	0	m00266c	10-formyl-THF[c]	-0.0067354	0.50269	2	1.7588	4.1987
m00121c	(7Z,10Z,13Z,16Z,19Z)-docosapentaenoyl-CoA[c]	0.47065	0.31894	15	2.2323	2.3341	m00007c	(11Z)-eicosenoyl-CoA[c]	0.28387	0.38825	9	2.3388	1.9609	m02998c	thyroxine[c]	-0.017045	0.5068	3	1.7574	1.6073
m01773c	eicosanoyl-CoA[c]	0.47065	0.31894	15	2.2323	2.3341	m00009c	(11Z,14Z)-eicosadienoyl-CoA[c]	0.28387	0.38825	9	2.3388	1.9609	m02444c	malonyl-CoA[c]	-0.018715	0.50747	5	1.752	2.527
m02612c	nonadecanoyl-CoA[c]	0.47065	0.31894	15	2.2323	2.3341	m00016c	(13Z)-docosenoyl-CoA[c]	0.28387	0.38825	9	2.3388	1.9609	m01590s	CMP[s]	-0.021507	0.50858	3	1.7519	1.7336
m00784m	3-hydroxyisobutyrate[m]	0.47027	0.31908	4	2.4766	2.121	m00103c	(5Z,8Z,11Z,14Z,17Z)-eicosapentaenoyl-CoA[c]	0.28387	0.38825	9	2.3388	1.9609	m01752m	dTMP[m]	-0.021507	0.50858	3	1.7519	1.7336
m01673c	deoxyuridine[c]	0.46088	0.32244	10	2.2842	1.888	m00106c	(6Z,9Z)-octadecadienoyl-CoA[c]	0.28387	0.38825	9	2.3388	1.9609	m02581c	nicotinamide D-ribonucleotide[c]	-0.021507	0.50858	3	1.7519	1.7336
m02846c	ribulose-5-phosphate[c]	0.45959	0.32291	4	2.465	2.5629	m00108c	(6Z,9Z,12Z,15Z)-octadecatetraenoyl-CoA[c]	0.28387	0.38825	9	2.3388	1.9609	m02582c	nicotinamide ribonucleoside[c]	-0.021507	0.50858	3	1.7519	1.7336
m00072m	(2E,4Z,7Z,10Z)-hexadecatetraenoyl-CoA[m]	0.4553	0.32445	6	2.3747	2.4474	m00119c	(7Z,10Z,13Z,16Z)-docosatetraenoyl-CoA[c]	0.28387	0.38825	9	2.3388	1.9609	m02584c	nicotinate D-ribonucleoside[c]	-0.021507	0.50858	3	1.7519	1.7336
m00678m	2-trans-4-cis-decadienoyl-CoA[m]	0.4553	0.32445	6	2.3747	2.4474	m00121c	(7Z,10Z,13Z,16Z,19Z)-docosapentaenoyl-CoA[c]	0.28387	0.38825	9	2.3388	1.9609	m03149c	xanthosine[c]	-0.021507	0.50858	3	1.7519	1.7336
m00682m	2-trans-cis,cis,cis,cis-4,8,11,14-eicosapentaenoyl-CoA[m]	0.4553	0.32445	6	2.3747	2.4474	m00125c	(8Z,11Z,14Z,17Z)-eicosatetraenoyl-CoA[c]	0.28387	0.38825	9	2.3388	1.9609	m03150c	xanthosine-5-phosphate[c]	-0.021507	0.50858	3	1.7519	1.7336
m01253m	acetoacetate[m]	0.45061	0.32614	6	2.3706	2.4182	m01697c	dihomo-gamma-linolenoyl-CoA[c]	0.28387	0.38825	9	2.3388	1.9609	m02034c	GTP[c]	-0.024436	0.50975	42	1.7655	2.3582
m01708c	dimethylglycine[c]	0.44847	0.32691	1	2.9324	0	m01773c	eicosanoyl-CoA[c]	0.28387	0.38825	9	2.3388	1.9609	m02161c	IDP[c]	-0.027889	0.51112	9	1.7557	1.8798
m02696m	PEP[m]	0.44737	0.3273	2	2.6521	3.9329	m01934c	gamma-linolenoyl-CoA[c]	0.28387	0.38825	9	2.3388	1.9609	m02193c	ITP[c]	-0.027889	0.51112	9	1.7557	1.8798
m02412c	L-phenylalanyl-tRNA(phe)[c]	0.44581	0.32787	2	2.6497	2.3028	m02390c	linolenoyl-CoA[c]	0.28387	0.38825	9	2.3388	1.9609	m01797c	ethanolamine[c]	-0.034192	0.51364	4	1.7361	2.8721
m03076c	tRNA(phe)[c]	0.44581	0.32787	2	2.6497	2.3028	m02612c	nonadecanoyl-CoA[c]	0.28387	0.38825	9	2.3388	1.9609	m02682g	PAPS[g]	-0.034322	0.51369	6	1.743	3.3113
m01657c	dehydrodolichol-diphosphate[c]	0.44382	0.32859	1	2.9224	0	m00309p	12(S)-HPETE[p]	0.28351	0.38839	2	2.5644	3.239	m02403m	L-lactate[m]	-0.035287	0.51407	4	1.735	2.3868
m00116c	(7Z)-octadecenoyl-CoA[c]	0.44283	0.32895	18	2.1937	2.275	m00336c	13(S)-HODE[c]	0.28351	0.38839	2	2.5644	3.239	m01959g	globoside[g]	-0.041698	0.51663	1	1.683	0
m02941c	stearoyl-CoA[c]	0.44283	0.32895	18	2.1937	2.275	m02096p	hepoxilin A3[p]	0.28351	0.38839	2	2.5644	3.239	m03106l	UDP[l]	-0.041698	0.51663	1	1.683	0
m01638p	D-alanine[p]	0.43955	0.33013	2	2.6401	4.2718	m02460c	melatonin[c]	0.28326	0.38849	2	2.564	4.3558	m03110l	UDP-N-acetyl-D-galactosamine[l]	-0.041698	0.51663	1	1.683	0
m01742c	D-proline[c]	0.43955	0.33013	2	2.6401	4.2718	m02408c	L-methionyl-tRNA(met)[c]	0.28184	0.38903	1	2.7445	0	m00253c	10,11-dihydro-12-oxo-LTB4[c]	-0.048812	0.51947	2	1.696	2.0258
m02039n	H+[n]	0.43811	0.33065	4	2.4418	2.309	m03075c	tRNA(met)[c]	0.28184	0.38903	1	2.7445	0	m01415c	calcidiol[c]	-0.04997	0.51993	1	1.6655	0
m01420c	carbamoyl-phosphate[c]	0.43496	0.3318	1	2.9033	0	m00072p	(2E,4Z,7Z,10Z)-hexadecatetraenoyl-CoA[p]	0.2811	0.38932	3	2.4927	3.0245	m03142c	vitamin D3[c]	-0.04997	0.51993	1	1.6655	0
m02559c	N-carbamoyl-L-aspartate[c]	0.43496	0.3318	1	2.9033	0	m00423p	18-COOH-(16E)-dinor-LTE5-CoA[p]	0.2811	0.38932	3	2.4927	3.0245	m01371c	ATP[c]	-0.057833	0.52306	294	1.7659	2.098
m00824m	3-methyl-2-oxobutyrate[m]	0.43413	0.3321	3	2.5066	2.766	m00678p	2-trans-4-cis-decadienoyl-CoA[p]	0.2811	0.38932	3	2.4927	3.0245	m01947g	GD3[g]	-0.069709	0.52779	2	1.6649	0.73888
m01013m	4-methyl-2-oxopentanoate[m]	0.43413	0.3321	3	2.5066	2.766	m00682p	2-trans-cis,cis,cis,cis-4,8,11,14-eicosapentaenoyl-CoA[p]	0.2811	0.38932	3	2.4927	3.0245	m02015g	GM3[g]	-0.069709	0.52779	2	1.6649	0.73888
m00970s	4-aminobutyrate[s]	0.43377	0.33223	5	2.3863	2.923	m00989m	4-hydroxy-2-oxoglutarate[m]	0.28021	0.38966	2	2.5593	1.0919	m02033c	GT3[c]	-0.069709	0.52779	2	1.6649	0.73888
m02998c	thyroxine[c]	0.43101	0.33323	4	2.4341	1.8853	m02725c	phenylpyruvate[c]	0.28021	0.38966	2	2.5593	1.0919	m01756n	dUTP[n]	-0.070616	0.52815	2	1.6635	2.1476
m00574c	2,5-diamino-6-(5-triphosphoryl-3,4-trihydroxy-2-oxopentyl)-amino-4-oxopyrimidine[c]	0.42914	0.33391	1	2.8908	0	m01639c	dAMP[c]	0.27931	0.39	7	2.3617	1.7934	m00614p	25(R)DHCA-CoA[p]	-0.070902	0.52826	2	1.6631	1.6875
m00574n	2,5-diamino-6-(5-triphosphoryl-3,4-trihydroxy-2-oxopentyl)-amino-4-oxopyrimidine[n]	0.42914	0.33391	1	2.8908	0	m03157c	zinc[c]	0.27689	0.39093	10	2.3316	1.6091	m02348c	L-carnitine[c]	-0.071378	0.52845	7	1.7168	2.9574
m00575c	2,5-diaminopyrimidine nucleoside triphosphate[c]	0.42914	0.33391	1	2.8908	0	m03157s	zinc[s]	0.27689	0.39093	10	2.3316	1.6091	m01701m	dihydrolipoamide[m]	-0.072997	0.5291	3	1.6895	2.2556
m00575n	2,5-diaminopyrimidine nucleoside triphosphate[n]	0.42914	0.33391	1	2.8908	0	m00473c	1-acylglycerol-3P-bile-PC pool[c]	0.27524	0.39157	5	2.4018	1.0718	m02678c	palmitoyl-CoA[c]	-0.075836	0.53023	11	1.7238	2.6227
m01155n	6-[(1S,2R)-1,2-dihydroxy-3-triphosphooxypropyl]-7,8-dihydropterin[n]	0.42914	0.33391	1	2.8908	0	m01269c	acyl-CoA-bile-PC pool[c]	0.27524	0.39157	5	2.4018	1.0718	m01451c	cholesterol-ester pool[c]	-0.080901	0.53224	5	1.6934	2.9844
m01832c	formamidopyrimidine nucleoside triphosphate[c]	0.42914	0.33391	1	2.8908	0	m01273c	acyl-CoA-LD-PI pool[c]	0.27524	0.39157	5	2.4018	1.0718	m03106c	UDP[c]	-0.082785	0.53299	44	1.7467	1.7716
m01832n	formamidopyrimidine nucleoside triphosphate[n]	0.42914	0.33391	1	2.8908	0	m01275c	acyl-CoA-LD-SM pool[c]	0.27524	0.39157	5	2.4018	1.0718	m03110c	UDP-N-acetyl-D-galactosamine[c]	-0.088301	0.53518	3	1.6709	0.52257
m01833n	formate[n]	0.42914	0.33391	1	2.8908	0	m01271c	acyl-CoA-LD-PC pool[c]	0.27524	0.39157	5	2.4018	1.0718	m02426s	lysine[s]	-0.089175	0.53553	2	1.6358	1.4828
m00554g	1-phosphatidyl-1D-myo-inositol-5-phosphate[g]	0.42873	0.33406	5	2.3814	0.83709	m02730c	phosphatidate-LD-PI pool[c]	0.27386	0.3921	7	2.3572	1.6123	m01513c	choline[c]	-0.090427	0.53603	10	1.7128	2.2327
m00554r	1-phosphatidyl-1D-myo-inositol-5-phosphate[r]	0.42873	0.33406	5	2.3814	0.83709	m00163m	(R)-4-phosphopantothenoyl-cysteine[m]	0.27302	0.39242	3	2.4825	2.202	m01382l	beta-1,4-mannose-N-acetylglucosamine[l]	-0.091797	0.53657	2	1.6319	2.8993
m02750g	PI pool[g]	0.42873	0.33406	5	2.3814	0.83709	m02623c	N-pantothenoylcysteine[c]	0.27302	0.39242	3	2.4825	2.202	m02453l	mannose[l]	-0.091797	0.53657	2	1.6319	2.8993
m01285s	ADP[s]	0.42824	0.33424	1	2.8889	0	m02623m	N-pantothenoylcysteine[m]	0.27302	0.39242	3	2.4825	2.202	m01669c	deoxyguanosine[c]	-0.093736	0.53734	6	1.6918	1.4625
m01424s	CDP[s]	0.42824	0.33424	1	2.8889	0	m02679m	pantetheine[m]	0.27302	0.39242	3	2.4825	2.202	m00734c	3,5,3-triiodothyronine-4-sulfate[c]	-0.094631	0.5377	1	1.5711	0
m01623s	CTP[s]	0.42824	0.33424	1	2.8889	0	m01941g	GD1a[g]	0.26871	0.39408	3	2.4771	3.7695	m00737c	3,5-diiodo-L-thyronine-4-O-sulfate[c]	-0.094631	0.5377	1	1.5711	0
m02193s	ITP[s]	0.42824	0.33424	1	2.8889	0	m00585r	20-COOH-LTB4[r]	0.26729	0.39462	6	2.3753	1.8039	m00828c	3-monoiodo-L-thyronine[c]	-0.094631	0.5377	1	1.5711	0
m03130s	UTP[s]	0.42824	0.33424	1	2.8889	0	m00586p	20-COOH-LTE4[p]	0.26729	0.39462	6	2.3753	1.8039	m00829c	3-monoiodo-L-thyronine-4-O-sulfate[c]	-0.094631	0.5377	1	1.5711	0
m01959l	globoside[l]	0.4223	0.3364	5	2.3752	2.5438	m01306p	AKG[p]	0.26582	0.39519	1	2.7095	0	m01069c	5-alpha-dihydrotestosterone[c]	-0.094631	0.5377	1	1.5711	0
m01840s	fructose[s]	0.42214	0.33646	7	2.315	2.0604	m01596p	CO2[p]	0.26582	0.39519	1	2.7095	0	m01071c	5alpha-dihydrotestosterone-sulfate[c]	-0.094631	0.5377	1	1.5711	0
m02726c	phosphatidate-bile-PC pool[c]	0.41518	0.33901	10	2.2529	1.8015	m02183p	isocitrate[p]	0.26582	0.39519	1	2.7095	0	m01845c	fructose-6-phosphate[c]	-0.094746	0.53774	6	1.6909	2.3804
m02732c	phosphatidate-LD-SM pool[c]	0.41518	0.33901	10	2.2529	1.8015	m02662c	oxalosuccinate[c]	0.26582	0.39519	1	2.7095	0	m03106g	UDP[g]	-0.10115	0.54029	4	1.6652	0.36826
m02630n	O2[n]	0.41466	0.3392	5	2.3678	2.0065	m02662p	oxalosuccinate[p]	0.26582	0.39519	1	2.7095	0	m01257c	acetyl adenylate[c]	-0.1023	0.54074	1	1.5549	0
m01559l	chondroitin sulfate E (GalNAc4,6diS-GlcA), degradation product 5[l]	0.41262	0.33994	7	2.3073	3.0024	m00023c	(13Z,16Z)-docosadienoyl-CoA[c]	0.26548	0.39532	6	2.3737	1.8034	m02775c	propinol adenylate[c]	-0.1023	0.54074	1	1.5549	0
m00190c	[myosin light chain][c]	0.40733	0.34188	2	2.5909	4.2843	m00093c	(4Z,7Z,10Z,13Z,16Z)-docosapentaenoyl-CoA[c]	0.26548	0.39532	6	2.3737	1.8034	m01630s	cytidine[s]	-0.11292	0.54495	6	1.6752	1.4874
m00191c	[myosin light chain]-phosphate[c]	0.40733	0.34188	2	2.5909	4.2843	m00095c	(4Z,7Z,10Z,13Z,16Z,19Z)-docosahexaenoyl-CoA[c]	0.26548	0.39532	6	2.3737	1.8034	m01666c	deoxyadenosine[c]	-0.11292	0.54495	6	1.6752	1.4874
m01115c	5-methyl-THF[c]	0.40344	0.34331	6	2.3291	1.6636	m03114g	UMP[g]	0.26541	0.39535	4	2.428	1.7523	m01668c	deoxycytidine[c]	-0.11292	0.54495	6	1.6752	1.4874
m01813c	fatty acid-LD-TG1 pool[c]	0.40339	0.34333	10	2.2448	2.2791	m01629s	cystine[s]	0.26499	0.39551	4	2.4275	2.8282	m02996c	thymidine[c]	-0.11292	0.54495	6	1.6752	1.4874
m00018p	(13Z)-eicosenoyl-CoA[p]	0.40243	0.34368	10	2.2442	2.1205	m00184c	[ACP][c]	0.26499	0.39551	2	2.5358	0.51547	m01669m	deoxyguanosine[m]	-0.12067	0.54803	3	1.6316	1.5269
m02391p	linoleoyl-CoA[p]	0.40243	0.34368	10	2.2442	2.1205	m02442c	malonyl-[ACP][c]	0.26499	0.39551	2	2.5358	0.51547	m02961c	taurine[c]	-0.12487	0.54969	3	1.6265	2.6243
m02786c	prostaglandin E2[c]	0.39998	0.34459	13	2.2102	2.0657	m02041r	H2O2[r]	0.2591	0.39778	2	2.5267	1.9271	m01592n	CMP-N-acetylneuraminate[n]	-0.12572	0.55002	2	1.5813	2.3285
m00591c	20-hydroxy-arachidonate[c]	0.39931	0.34483	1	2.8266	0	m02838c	retinyl-ester[c]	0.25395	0.39977	6	2.3634	2.2577	m00247c	1,3-bisphospho-D-glycerate[c]	-0.12672	0.55042	6	1.6634	2.243
m00591s	20-hydroxy-arachidonate[s]	0.39931	0.34483	1	2.8266	0	m02384c	L-iduronic acid[c]	0.24344	0.40383	1	2.6605	0	m01307m	alanine[m]	-0.14357	0.55708	2	1.5547	3.1519
m02362s	leukotriene A4[s]	0.39931	0.34483	1	2.8266	0	m01812c	fatty acid-LD-SM pool[c]	0.24197	0.4044	7	2.331	2.0639	m01666s	deoxyadenosine[s]	-0.14794	0.5588	3	1.5986	1.5837
m02364s	leukotriene B4[s]	0.39931	0.34483	1	2.8266	0	m02439c	malate[c]	0.24082	0.40485	5	2.3683	2.1429	m01668s	deoxycytidine[s]	-0.14794	0.5588	3	1.5986	1.5837
m02370c	leukotriene F4[c]	0.39931	0.34483	1	2.8266	0	m02928c	sphinganine-1-phosphate[c]	0.22691	0.41025	3	2.4243	2.2592	m01673s	deoxyuridine[s]	-0.14794	0.5588	3	1.5986	1.5837
m02370s	leukotriene F4[s]	0.39931	0.34483	1	2.8266	0	m02930c	sphingosine-1-phosphate[c]	0.22691	0.41025	3	2.4243	2.2592	m02996s	thymidine[s]	-0.14794	0.5588	3	1.5986	1.5837
m02418c	LTD4[c]	0.39931	0.34483	1	2.8266	0	m00091m	(4Z,7Z,10Z)-hexadecatrienoyl-CoA[m]	0.22638	0.41045	4	2.3854	1.5486	m00003s	(10Z)-heptadecenoic acid[s]	-0.15297	0.56079	3	1.5925	1.5576
m02418s	LTD4[s]	0.39931	0.34483	1	2.8266	0	m00980m	4-cis-decenoyl-CoA[m]	0.22638	0.41045	4	2.3854	1.5486	m00008s	(11Z,14Z)-eicosadienoic acid[s]	-0.15297	0.56079	3	1.5925	1.5576
m02776s	prostaglandin A1[s]	0.39931	0.34483	1	2.8266	0	m01576m	cis,cis-myristo-5,8-dienoyl-CoA[m]	0.22638	0.41045	4	2.3854	1.5486	m00010s	(11Z,14Z,17Z)-eicosatrienoic acid[s]	-0.15297	0.56079	3	1.5925	1.5576
m02777s	prostaglandin A2[s]	0.39931	0.34483	1	2.8266	0	m01577m	cis,cis-palmito-7,10-dienoyl-CoA[m]	0.22638	0.41045	4	2.3854	1.5486	m00017s	(13Z)-eicosenoic acid[s]	-0.15297	0.56079	3	1.5925	1.5576
m02778c	prostaglandin B1[c]	0.39931	0.34483	1	2.8266	0	m00023m	(13Z,16Z)-docosadienoyl-CoA[m]	0.22279	0.41185	7	2.3153	1.9433	m00019s	(13Z)-octadecenoic acid[s]	-0.15297	0.56079	3	1.5925	1.5576
m02778s	prostaglandin B1[s]	0.39931	0.34483	1	2.8266	0	m00095m	(4Z,7Z,10Z,13Z,16Z,19Z)-docosahexaenoyl-CoA[m]	0.22279	0.41185	7	2.3153	1.9433	m00021s	(13Z,16Z)-docosadienoic acid[s]	-0.15297	0.56079	3	1.5925	1.5576
m02779c	prostaglandin B2[c]	0.39931	0.34483	1	2.8266	0	m00101m	(5Z,8Z,11Z)-eicosatrienoyl-CoA[m]	0.22279	0.41185	7	2.3153	1.9433	m00094s	(4Z,7Z,10Z,13Z,16Z)-DPA[s]	-0.15297	0.56079	3	1.5925	1.5576
m02779s	prostaglandin B2[s]	0.39931	0.34483	1	2.8266	0	m00116m	(7Z)-octadecenoyl-CoA[m]	0.22279	0.41185	7	2.3153	1.9433	m00104s	(6Z,9Z)-octadecadienoic acid[s]	-0.15297	0.56079	3	1.5925	1.5576
m02780c	prostaglandin C1[c]	0.39931	0.34483	1	2.8266	0	m00129m	(9E)-tetradecenoyl-CoA[m]	0.22279	0.41185	7	2.3153	1.9433	m00111s	(6Z,9Z,12Z,15Z,18Z)-TPA[s]	-0.15297	0.56079	3	1.5925	1.5576
m02780s	prostaglandin C1[s]	0.39931	0.34483	1	2.8266	0	m00343m	13,16,19-docosatrienoyl-CoA[m]	0.22279	0.41185	7	2.3153	1.9433	m00114s	(6Z,9Z,12Z,15Z,18Z,21Z)-THA[s]	-0.15297	0.56079	3	1.5925	1.5576
m02781c	prostaglandin C2[c]	0.39931	0.34483	1	2.8266	0	m01236m	9-eicosenoyl-CoA[m]	0.22279	0.41185	7	2.3153	1.9433	m00115s	(7Z)-octadecenoic acid[s]	-0.15297	0.56079	3	1.5925	1.5576
m02781s	prostaglandin C2[s]	0.39931	0.34483	1	2.8266	0	m03114c	UMP[c]	0.21955	0.41311	11	2.2793	2.5943	m00117s	(7Z)-tetradecenoic acid[s]	-0.15297	0.56079	3	1.5925	1.5576
m02782c	prostaglandin D1[c]	0.39931	0.34483	1	2.8266	0	m02963c	taurocholate[c]	0.21849	0.41353	5	2.3465	3.1807	m00128s	(9E)-tetradecenoic acid[s]	-0.15297	0.56079	3	1.5925	1.5576
m02782s	prostaglandin D1[s]	0.39931	0.34483	1	2.8266	0	m02963s	taurocholate[s]	0.21849	0.41353	5	2.3465	3.1807	m00132s	(9Z,12Z,15Z,18Z)-TTA[s]	-0.15297	0.56079	3	1.5925	1.5576
m02783s	prostaglandin D2[s]	0.39931	0.34483	1	2.8266	0	m02046m	HCO3-[m]	0.21782	0.41379	3	2.4129	3.3205	m00135s	(9Z,12Z,15Z,18Z,21Z)-TPA[s]	-0.15297	0.56079	3	1.5925	1.5576
m02784c	prostaglandin D3[c]	0.39931	0.34483	1	2.8266	0	m02961c	taurine[c]	0.21655	0.41428	2	2.461	3.0952	m00260s	10,13,16,19-docosatetraenoic acid[s]	-0.15297	0.56079	3	1.5925	1.5576
m02784s	prostaglandin D3[s]	0.39931	0.34483	1	2.8266	0	m00259c	10,11-epoxy-(4Z,7Z)-hexadecadienoic acid[c]	0.21538	0.41474	12	2.269	2.1827	m00265s	10,13,16-docosatriynoic acid[s]	-0.15297	0.56079	3	1.5925	1.5576
m02787s	prostaglandin E3[s]	0.39931	0.34483	1	2.8266	0	m00310c	12,13-epoxy-(6Z,9Z)-octadecadienoic acid[c]	0.21538	0.41474	12	2.269	2.1827	m00315s	12,15,18,21-tetracosatetraenoic acid[s]	-0.15297	0.56079	3	1.5925	1.5576
m02788c	prostaglandin F1alpha[c]	0.39931	0.34483	1	2.8266	0	m01055c	5,6-epoxy-(8Z)-tetradecenoic acid[c]	0.21538	0.41474	12	2.269	2.1827	m00341s	13,16,19-docosatrienoic acid[s]	-0.15297	0.56079	3	1.5925	1.5576
m02788s	prostaglandin F1alpha[s]	0.39931	0.34483	1	2.8266	0	m01176c	7,8-epoxy-(4Z,10Z)-hexadecadienoic acid[c]	0.21538	0.41474	12	2.269	2.1827	m01197s	7-palmitoleic acid[s]	-0.15297	0.56079	3	1.5925	1.5576
m02790c	prostaglandin F2beta[c]	0.39931	0.34483	1	2.8266	0	m01210c	8,9-epoxy-(5Z)-tetradecenoic acid[c]	0.21538	0.41474	12	2.269	2.1827	m01207s	8,11-eicosadienoic acid[s]	-0.15297	0.56079	3	1.5925	1.5576
m02790s	prostaglandin F2beta[s]	0.39931	0.34483	1	2.8266	0	m01219c	9,10-epoxy-(6Z,12Z)-octadecadienoic acid[c]	0.21538	0.41474	12	2.269	2.1827	m01235s	9-eicosenoic acid[s]	-0.15297	0.56079	3	1.5925	1.5576
m02792c	prostaglandin G2[c]	0.39931	0.34483	1	2.8266	0	m02450c	maltose[c]	0.212	0.41605	2	2.454	3.3595	m01238s	9-heptadecylenic acid[s]	-0.15297	0.56079	3	1.5925	1.5576
m02792s	prostaglandin G2[s]	0.39931	0.34483	1	2.8266	0	m02039m	H+[m]	0.21138	0.4163	152	2.1705	2.1356	m01291s	adrenic acid[s]	-0.15297	0.56079	3	1.5925	1.5576
m02794s	prostaglandin H2[s]	0.39931	0.34483	1	2.8266	0	m01829g	fn2m2masn[g]	0.21049	0.41664	4	2.3681	0.60355	m01362s	arachidonate[s]	-0.15297	0.56079	3	1.5925	1.5576
m02795c	prostaglandin I2[c]	0.39931	0.34483	1	2.8266	0	m02133c	homocysteine[c]	0.2088	0.4173	3	2.4015	1.5713	m01373s	behenic acid[s]	-0.15297	0.56079	3	1.5925	1.5576
m02795s	prostaglandin I2[s]	0.39931	0.34483	1	2.8266	0	m00337c	13(S)-HPODE[c]	0.20779	0.4177	3	2.4002	2.3079	m01432s	cerotic acid[s]	-0.15297	0.56079	3	1.5925	1.5576
m00081p	(3S)-3-hydroxy-cis,cis-palmito-7,10-dienoyl-CoA[p]	0.39854	0.34512	2	2.5775	3.602	m02678c	palmitoyl-CoA[c]	0.20282	0.41964	16	2.2473	2.093	m01582s	cis-cetoleic acid[s]	-0.15297	0.56079	3	1.5925	1.5576
m00082p	(3S)-3-hydroxydodec-cis-6-enoyl-CoA[p]	0.39854	0.34512	2	2.5775	3.602	m01130c	5-phosphoribosyl-4-carboxy-5-aminoimidazole[c]	0.1999	0.42078	1	2.5654	0	m01583s	cis-erucic acid[s]	-0.15297	0.56079	3	1.5925	1.5576
m00083p	(3S)-3-hydroxylinoleoyl-CoA[p]	0.39854	0.34512	2	2.5775	3.602	m00420p	18,20-dioxo-20-CoA-LTB4[p]	0.19904	0.42111	3	2.3892	2.5678	m01584s	cis-gondoic acid[s]	-0.15297	0.56079	3	1.5925	1.5576
m00170p	(S)-3-hydroxy-11-cis-octadecenoyl-CoA[p]	0.39854	0.34512	2	2.5775	3.602	m00584p	20-COOH-18-oxo-LTE4-CoA[p]	0.19904	0.42111	3	2.3892	2.5678	m01585s	cis-vaccenic acid[s]	-0.15297	0.56079	3	1.5925	1.5576
m00172p	(S)-3-hydroxy-7-hexadecenoyl-CoA[p]	0.39854	0.34512	2	2.5775	3.602	m00813p	3-ketopristanoyl-CoA[p]	0.19904	0.42111	3	2.3892	2.5678	m01648s	decanoic acid[s]	-0.15297	0.56079	3	1.5925	1.5576
m00173p	(S)-3-hydroxybutyryl-CoA[p]	0.39854	0.34512	2	2.5775	3.602	m00814p	3-keto-THA-CoA[p]	0.19904	0.42111	3	2.3892	2.5678	m01689s	DHA[s]	-0.15297	0.56079	3	1.5925	1.5576
m00174p	(S)-3-hydroxydodecanoyl-CoA[p]	0.39854	0.34512	2	2.5775	3.602	m00832p	3-oxo-(2S,6R,10R)-trimethyl-hendecanoyl-CoA[p]	0.19904	0.42111	3	2.3892	2.5678	m01696s	dihomo-gamma-linolenate[s]	-0.15297	0.56079	3	1.5925	1.5576
m00175p	(S)-3-hydroxyhexadecanoyl-CoA[p]	0.39854	0.34512	2	2.5775	3.602	m00833p	3-oxo-(4R,8R,12R)-trimethyl-tridecanoyl-CoA[p]	0.19904	0.42111	3	2.3892	2.5678	m01741s	DPA[s]	-0.15297	0.56079	3	1.5925	1.5576
m00176p	(S)-3-hydroxyoleyleoyl-CoA[p]	0.39854	0.34512	2	2.5775	3.602	m00834p	3-oxo-(6Z,9Z,12Z)-octadecatrienoyl-CoA[p]	0.19904	0.42111	3	2.3892	2.5678	m01771s	eicosanoate[s]	-0.15297	0.56079	3	1.5925	1.5576
m00177p	(S)-3-hydroxypalmitoleoyl-CoA[p]	0.39854	0.34512	2	2.5775	3.602	m00840p	3-oxo-11-cis-eicosenoyl-CoA[p]	0.19904	0.42111	3	2.3892	2.5678	m01778s	elaidate[s]	-0.15297	0.56079	3	1.5925	1.5576
m00178p	(S)-3-hydroxytetradecanoyl-CoA[p]	0.39854	0.34512	2	2.5775	3.602	m00841p	3-oxo-11-cis-octadecenoyl-CoA[p]	0.19904	0.42111	3	2.3892	2.5678	m01784s	EPA[s]	-0.15297	0.56079	3	1.5925	1.5576
m00181p	(S)-hydroxydecanoyl-CoA[p]	0.39854	0.34512	2	2.5775	3.602	m00842p	3-oxo-13cis-docosenoyl-CoA[p]	0.19904	0.42111	3	2.3892	2.5678	m01932s	gamma-linolenate[s]	-0.15297	0.56079	3	1.5925	1.5576
m00182p	(S)-hydroxyhexanoyl-CoA[p]	0.39854	0.34512	2	2.5775	3.602	m00843p	3-oxo-13-cis-eicosenoyl-CoA[p]	0.19904	0.42111	3	2.3892	2.5678	m02053s	henicosanoic acid[s]	-0.15297	0.56079	3	1.5925	1.5576
m00183p	(S)-hydroxyoctanoyl-CoA[p]	0.39854	0.34512	2	2.5775	3.602	m00849p	3-oxo-7-hexadecenoyl-CoA[p]	0.19904	0.42111	3	2.3892	2.5678	m02108s	heptylic acid[s]	-0.15297	0.56079	3	1.5925	1.5576
m00397p	16(S)-hydroxy-18-oxo-18-CoA-LTE4[p]	0.39854	0.34512	2	2.5775	3.602	m00854p	3-oxo-cis,cis-5,8-tetradecadienoyl-CoA[p]	0.19904	0.42111	3	2.3892	2.5678	m02120s	hexanoic acid[s]	-0.15297	0.56079	3	1.5925	1.5576
m00398p	16,18-oxo-18-CoA-dinor-LTE4[p]	0.39854	0.34512	2	2.5775	3.602	m00855p	3-oxo-cis,cis-7,10-hexadecadienoyl-CoA[p]	0.19904	0.42111	3	2.3892	2.5678	m02344s	lauric acid[s]	-0.15297	0.56079	3	1.5925	1.5576
m00419p	18(R)-hydroxy-20-oxo-20-CoA-LTE4[p]	0.39854	0.34512	2	2.5775	3.602	m00856p	3-oxo-cis-15-tetracosaenoyl-CoA[p]	0.19904	0.42111	3	2.3892	2.5678	m02385s	lignocerate[s]	-0.15297	0.56079	3	1.5925	1.5576
m00581p	20-CoA-20-oxo-18r-hydroxy-LTB4[p]	0.39854	0.34512	2	2.5775	3.602	m00858p	3-oxodecanoyl-CoA[p]	0.19904	0.42111	3	2.3892	2.5678	m02387s	linoleate[s]	-0.15297	0.56079	3	1.5925	1.5576
m00685p	3(R)-hydroxy-(2S,6R,10)-trimethyl-hendecanoyl-CoA[p]	0.39854	0.34512	2	2.5775	3.602	m00859p	3-oxo-dihomo-gamma-linolenoyl-CoA[p]	0.19904	0.42111	3	2.3892	2.5678	m02389s	linolenate[s]	-0.15297	0.56079	3	1.5925	1.5576
m00686p	3(R)-hydroxy-(4R,8R,12R)-trimethyl-tridecanoyl-CoA[p]	0.39854	0.34512	2	2.5775	3.602	m00866p	3-oxodocosanoyl-CoA[p]	0.19904	0.42111	3	2.3892	2.5678	m02456s	margaric acid[s]	-0.15297	0.56079	3	1.5925	1.5576
m00696p	3(S)-hydroxy-(5Z,8Z)-tetradecadienoyl-CoA[p]	0.39854	0.34512	2	2.5775	3.602	m00868p	3-oxododecanoyl-CoA[p]	0.19904	0.42111	3	2.3892	2.5678	m02457s	mead acid[s]	-0.15297	0.56079	3	1.5925	1.5576
m00697p	3(S)-hydroxy-(6Z,9Z,12Z)-octadecatrienoyl-CoA[p]	0.39854	0.34512	2	2.5775	3.602	m00872p	3-oxoeicosanoyl-CoA[p]	0.19904	0.42111	3	2.3892	2.5678	m02494s	myristic acid[s]	-0.15297	0.56079	3	1.5925	1.5576
m00700p	3(S)-hydroxy-11-cis-eicosenoyl-CoA[p]	0.39854	0.34512	2	2.5775	3.602	m00878p	3-oxohexacosanoyl-CoA[p]	0.19904	0.42111	3	2.3892	2.5678	m02564s	nervonic acid[s]	-0.15297	0.56079	3	1.5925	1.5576
m00701p	3(S)-hydroxy-13-cis-docosenoyl-CoA[p]	0.39854	0.34512	2	2.5775	3.602	m00879p	3-oxo-hexacosenoyl-CoA[p]	0.19904	0.42111	3	2.3892	2.5678	m02613s	nonadecylic acid[s]	-0.15297	0.56079	3	1.5925	1.5576
m00702p	3(S)-hydroxy-13-cis-eicosenoyl-CoA[p]	0.39854	0.34512	2	2.5775	3.602	m00882p	3-oxohexanoyl-CoA[p]	0.19904	0.42111	3	2.3892	2.5678	m02614s	nonanoic acid[s]	-0.15297	0.56079	3	1.5925	1.5576
m00709p	3(S)-hydroxy-cis-15-tetracosaenoyl-CoA[p]	0.39854	0.34512	2	2.5775	3.602	m00883p	3-oxolaur-6-cis-enoyl-CoA[p]	0.19904	0.42111	3	2.3892	2.5678	m02642s	octanoic acid[s]	-0.15297	0.56079	3	1.5925	1.5576
m00710p	3(S)-hydroxy-dihomo-gamma-linolenoyl-CoA[p]	0.39854	0.34512	2	2.5775	3.602	m00884p	3-oxolinoleoyl-CoA[p]	0.19904	0.42111	3	2.3892	2.5678	m02646s	oleate[s]	-0.15297	0.56079	3	1.5925	1.5576
m00715p	3(S)-hydroxy-hexacosenoyl-CoA[p]	0.39854	0.34512	2	2.5775	3.602	m00885p	3-oxomyrist-5-enoyl-CoA[p]	0.19904	0.42111	3	2.3892	2.5678	m02648s	omega-3-arachidonic acid[s]	-0.15297	0.56079	3	1.5925	1.5576
m00776p	3-hydroxydocosanoyl-CoA[p]	0.39854	0.34512	2	2.5775	3.602	m00886p	3-oxomyrist-7-enoyl-CoA[p]	0.19904	0.42111	3	2.3892	2.5678	m02674s	palmitate[s]	-0.15297	0.56079	3	1.5925	1.5576
m00777p	3-hydroxyeicosanoyl-CoA[p]	0.39854	0.34512	2	2.5775	3.602	m00890p	3-oxooctadecanoyl-CoA[p]	0.19904	0.42111	3	2.3892	2.5678	m02675s	palmitolate[s]	-0.15297	0.56079	3	1.5925	1.5576
m00783p	3-hydroxyhexacosanoyl-CoA[p]	0.39854	0.34512	2	2.5775	3.602	m00892p	3-oxooctanoyl-CoA[p]	0.19904	0.42111	3	2.3892	2.5678	m02690s	pentadecylic acid[s]	-0.15297	0.56079	3	1.5925	1.5576
m00793p	3-hydroxyoctadecanoyl-CoA[p]	0.39854	0.34512	2	2.5775	3.602	m00893p	3-oxooleoyl-CoA[p]	0.19904	0.42111	3	2.3892	2.5678	m02745s	physeteric acid[s]	-0.15297	0.56079	3	1.5925	1.5576
m00798p	3-hydroxypristanoyl-CoA[p]	0.39854	0.34512	2	2.5775	3.602	m00894p	3-oxopalmitoleoyl-CoA[p]	0.19904	0.42111	3	2.3892	2.5678	m02938s	stearate[s]	-0.15297	0.56079	3	1.5925	1.5576
m00800p	3-hydroxytetracosanoyl-CoA[p]	0.39854	0.34512	2	2.5775	3.602	m00895p	3-oxopalmitoyl-CoA[p]	0.19904	0.42111	3	2.3892	2.5678	m02939s	stearidonic acid[s]	-0.15297	0.56079	3	1.5925	1.5576
m00801p	3-hydroxy-THA-CoA[p]	0.39854	0.34512	2	2.5775	3.602	m00904p	3-oxotetracosanoyl-CoA[p]	0.19904	0.42111	3	2.3892	2.5678	m03045s	tricosanoic acid[s]	-0.15297	0.56079	3	1.5925	1.5576
m01573p	cis-(3S)-hydroxytetradec-5-enoyl-CoA[p]	0.39854	0.34512	2	2.5775	3.602	m00906p	3-oxotetradecanoyl-CoA[p]	0.19904	0.42111	3	2.3892	2.5678	m03051s	tridecylic acid[s]	-0.15297	0.56079	3	1.5925	1.5576
m01574p	cis-(3S)-hydroxytetradec-7-enoyl-CoA[p]	0.39854	0.34512	2	2.5775	3.602	m02633c	OAA[c]	0.1971	0.42188	2	2.431	1.2734	m03117s	undecylic acid[s]	-0.15297	0.56079	3	1.5925	1.5576
m02453c	mannose[c]	0.39836	0.34518	7	2.2956	2.8504	m01686c	dGMP[c]	0.19302	0.42347	4	2.349	1.496	m03134s	valeric acid[s]	-0.15297	0.56079	3	1.5925	1.5576
m02785s	prostaglandin E1[s]	0.39755	0.34548	3	2.461	1.9171	m01619s	creatine[s]	0.19251	0.42367	1	2.5492	0	m03153s	ximenic acid[s]	-0.15297	0.56079	3	1.5925	1.5576
m01450r	cholesterol[r]	0.39683	0.34575	5	2.3505	2.5388	m00116c	(7Z)-octadecenoyl-CoA[c]	0.19194	0.4239	12	2.2542	1.9678	m01779r	em2emgacpail heparan sulfate[r]	-0.15533	0.56172	1	1.4429	0
m00969c	4-aminobutanal[c]	0.3955	0.34624	1	2.8183	0	m02941c	stearoyl-CoA[c]	0.19194	0.4239	12	2.2542	1.9678	m02461r	mem2emgacpail heparan sulfate[r]	-0.15533	0.56172	1	1.4429	0
m01034c	4-trimethylammoniobutanal[c]	0.3955	0.34624	1	2.8183	0	m01751c	dTDP-glucose[c]	0.18507	0.42659	2	2.4124	3.9896	m02594c	nLc6Cer[c]	-0.1563	0.5621	4	1.6069	1.3033
m02332g	lactose[g]	0.395	0.34642	2	2.5721	0.85049	m00072m	(2E,4Z,7Z,10Z)-hexadecatetraenoyl-CoA[m]	0.18335	0.42726	4	2.3385	2.474	m01948c	GDP[c]	-0.16024	0.56365	22	1.704	2.0262
m01755m	dUMP[m]	0.3945	0.34661	5	2.3483	1.2264	m00678m	2-trans-4-cis-decadienoyl-CoA[m]	0.18335	0.42726	4	2.3385	2.474	m00204c	[protein]-L-lysine[c]	-0.16241	0.56451	6	1.6326	2.778
m02963c	taurocholate[c]	0.3927	0.34727	5	2.3465	3.1807	m00682m	2-trans-cis,cis,cis,cis-4,8,11,14-eicosapentaenoyl-CoA[m]	0.18335	0.42726	4	2.3385	2.474	m00211c	[protein]-N6,N6,N6-trimethyl-L-lysine[c]	-0.16241	0.56451	6	1.6326	2.778
m02963s	taurocholate[s]	0.3927	0.34727	5	2.3465	3.1807	m01280m	adenosine[m]	0.1829	0.42744	3	2.3688	1.8316	m00212c	[protein]-N6,N6-dimethyl-L-lysine[c]	-0.16241	0.56451	6	1.6326	2.778
m01630c	cytidine[c]	0.3925	0.34735	18	2.1681	1.9232	m02581c	nicotinamide D-ribonucleotide[c]	0.1829	0.42744	3	2.3688	1.8316	m00213c	[protein]-N6-methyl-L-lysine[c]	-0.16241	0.56451	6	1.6326	2.778
m02644p	octanoyl-CoA[p]	0.38764	0.34914	4	2.3873	1.9524	m02582c	nicotinamide ribonucleoside[c]	0.1829	0.42744	3	2.3688	1.8316	m02328g	LacCer pool[g]	-0.17784	0.57058	2	1.5036	0.51084
m01619m	creatine[m]	0.3868	0.34945	2	2.5596	3.7505	m02584c	nicotinate D-ribonucleoside[c]	0.1829	0.42744	3	2.3688	1.8316	m00720r	3,3-diiodo-L-thyronine[r]	-0.19553	0.57751	1	1.3579	0
m01620c	creatine-phosphate[c]	0.3868	0.34945	2	2.5596	3.7505	m03149c	xanthosine[c]	0.1829	0.42744	3	2.3688	1.8316	m00736r	3,5-diiodo-L-thyronine[r]	-0.19553	0.57751	1	1.3579	0
m01620m	creatine-phosphate[m]	0.3868	0.34945	2	2.5596	3.7505	m02450s	maltose[s]	0.17948	0.42878	3	2.3645	2.3806	m00828r	3-monoiodo-L-thyronine[r]	-0.19553	0.57751	1	1.3579	0
m00989m	4-hydroxy-2-oxoglutarate[m]	0.38663	0.34951	2	2.5593	1.0919	m02786c	prostaglandin E2[c]	0.17622	0.43006	7	2.277	1.8043	m02174r	iodide[r]	-0.19553	0.57751	1	1.3579	0
m02725c	phenylpyruvate[c]	0.38663	0.34951	2	2.5593	1.0919	m00490c	1-acylglycerol-3P-LD-TG1 pool[c]	0.17585	0.4302	7	2.2767	1.7084	m02839r	reverse triiodthyronine[r]	-0.19553	0.57751	1	1.3579	0
m02440c	malonate[c]	0.38557	0.34991	1	2.797	0	m01523l	chondroitin sulfate A (GalNAc4S-GlcA), degradation product 5[l]	0.1668	0.43376	4	2.3204	2.1355	m02998r	thyroxine[r]	-0.19553	0.57751	1	1.3579	0
m02440m	malonate[m]	0.38557	0.34991	1	2.797	0	m01527l	chondroitin sulfate B - dermatan sulfate (IdoA2S-GalNAc4S), degradation product 2[l]	0.1668	0.43376	4	2.3204	2.1355	m03052r	triiodothyronine[r]	-0.19553	0.57751	1	1.3579	0
m02946m	sulfate[m]	0.38557	0.34991	1	2.797	0	m02525l	N-acetylgalactosamine[l]	0.1668	0.43376	4	2.3204	2.1355	m00736c	3,5-diiodo-L-thyronine[c]	-0.20404	0.58084	2	1.4645	0.15076
m01451c	cholesterol-ester pool[c]	0.38308	0.35083	8	2.2628	2.626	m02145c	hydrogen-cyanide[c]	0.16309	0.43522	1	2.4849	0	m02839c	reverse triiodthyronine[c]	-0.20404	0.58084	2	1.4645	0.15076
m02040m	H2O[m]	0.38258	0.35102	215	2.0267	2.162	m02145m	hydrogen-cyanide[m]	0.16309	0.43522	1	2.4849	0	m01975c	glutamine[c]	-0.20598	0.5816	11	1.6407	2.136
m01087r	5beta-cholestane-3alpha,7alpha,12alpha,24s,25-pentol[r]	0.38239	0.35109	15	2.1833	2.2377	m02986c	thiocyanate[c]	0.16309	0.43522	1	2.4849	0	m02039m	H+[m]	-0.21006	0.58319	157	1.7378	2.1064
m03150c	xanthosine-5-phosphate[c]	0.38237	0.35109	10	2.2305	1.7775	m02986m	thiocyanate[m]	0.16309	0.43522	1	2.4849	0	m02039r	H+[r]	-0.21305	0.58435	35	1.699	2.2174
m02794c	prostaglandin H2[c]	0.3816	0.35138	8	2.2617	2.2073	m02554m	NADP+[m]	0.16052	0.43623	25	2.2055	2.3433	m00815c	3-mercaptolactate[c]	-0.21461	0.58496	1	1.3176	0
m00953c	4alpha-carboxy-4beta-methyl-5alpha-cholesta-8,24-dien-3beta-ol[c]	0.37916	0.35228	1	2.7832	0	m02555m	NADPH[m]	0.16052	0.43623	25	2.2055	2.3433	m01880c	G00077[c]	-0.21863	0.58653	1	1.3091	0
m00955c	4alpha-carboxy-5alpha-cholesta-8,24-dien-3beta-ol[c]	0.37916	0.35228	1	2.7832	0	m00006c	(11Z)-docosenoyl-CoA[c]	0.157	0.43762	5	2.2867	2.0021	m00157m	(R)-3-hydroxybutanoate[m]	-0.21913	0.58673	2	1.442	3.1818
m00585m	20-COOH-LTB4[m]	0.37836	0.35258	9	2.2408	1.7893	m00257m	10,11-dihydro-LTB4[m]	0.157	0.43762	5	2.2867	2.0021	m03107g	UDP-galactose[g]	-0.22298	0.58822	4	1.5363	1.1542
m00585p	20-COOH-LTB4[p]	0.37836	0.35258	9	2.2408	1.7893	m00257p	10,11-dihydro-LTB4[p]	0.157	0.43762	5	2.2867	2.0021	m01280s	adenosine[s]	-0.22357	0.58846	7	1.5952	1.3743
m02751m	Pi[m]	0.3757	0.35357	155	2.0346	2.1497	m00257r	10,11-dihydro-LTB4[r]	0.157	0.43762	5	2.2867	2.0021	m01964r	glucosaminyl-acylphosphatidylinositol[r]	-0.22682	0.58972	2	1.4306	1.5715
m02350c	L-cysteate[c]	0.37507	0.3538	5	2.3295	1.3276	m00258c	10,11-dihydro-LTB4-CoA[c]	0.157	0.43762	5	2.2867	2.0021	m02483r	mgacpail heparan sulfate[r]	-0.22682	0.58972	2	1.4306	1.5715
m02453g	mannose[g]	0.37461	0.35398	6	2.3038	0.77743	m00258m	10,11-dihydro-LTB4-CoA[m]	0.157	0.43762	5	2.2867	2.0021	m00564p	2(S)-pristanal[p]	-0.22928	0.59067	2	1.4269	0.97427
m02189m	isovaleryl-CoA[m]	0.37456	0.35399	5	2.329	2.8948	m00258p	10,11-dihydro-LTB4-CoA[p]	0.157	0.43762	5	2.2867	2.0021	m00655p	2-hydroxyphytanoyl-CoA[p]	-0.22928	0.59067	2	1.4269	0.97427
m00032c	(1R,2S)-naphthalene 1,2-oxide[c]	0.37219	0.35487	24	2.1351	2.4964	m00258r	10,11-dihydro-LTB4-CoA[r]	0.157	0.43762	5	2.2867	2.0021	m01371g	ATP[g]	-0.23003	0.59097	8	1.603	1.2746
m00034c	(1S,2R)-naphthalene 1,2-oxide[c]	0.37219	0.35487	24	2.1351	2.4964	m00582c	20-CoA-20-oxo-LTB4[c]	0.157	0.43762	5	2.2867	2.0021	m02993c	threonine[c]	-0.23377	0.59242	9	1.6107	2.0103
m00546c	1-nitronaphthalene-5,6-oxide[c]	0.37219	0.35487	24	2.1351	2.4964	m00582r	20-CoA-20-oxo-LTB4[r]	0.157	0.43762	5	2.2867	2.0021	m02049c	heme[c]	-0.23727	0.59378	1	1.2697	0
m01298c	aflatoxin B1-exo-8,9-epoxide[c]	0.37219	0.35487	24	2.1351	2.4964	m01120c	5-oxo-12(R)-hydroxy-eicosa-(8E,10E,14Z)-trienoyl-CoA[c]	0.157	0.43762	5	2.2867	2.0021	m02049m	heme[m]	-0.23727	0.59378	1	1.2697	0
m01377c	benzo[a]pyrene-7,8-diol[c]	0.37219	0.35487	24	2.1351	2.4964	m01120m	5-oxo-12(R)-hydroxy-eicosa-(8E,10E,14Z)-trienoyl-CoA[m]	0.157	0.43762	5	2.2867	2.0021	m03110g	UDP-N-acetyl-D-galactosamine[g]	-0.23881	0.59437	2	1.4127	0.38227
m01405c	bromobenzene-2,3-oxide[c]	0.37219	0.35487	24	2.1351	2.4964	m01120p	5-oxo-12(R)-hydroxy-eicosa-(8E,10E,14Z)-trienoyl-CoA[p]	0.157	0.43762	5	2.2867	2.0021	m00168m	(R)-S-lactoylglutathione[m]	-0.24146	0.5954	1	1.2609	0
m01407c	bromobenzene-3,4-oxide[c]	0.37219	0.35487	24	2.1351	2.4964	m01120r	5-oxo-12(R)-hydroxy-eicosa-(8E,10E,14Z)-trienoyl-CoA[r]	0.157	0.43762	5	2.2867	2.0021	m02026m	GSH[m]	-0.24146	0.5954	1	1.2609	0
m02730c	phosphatidate-LD-PI pool[c]	0.37219	0.35488	9	2.2364	2.052	m01122c	5-oxo-12(S)-hydroxy-eicosa-(8E,10E,14Z)-trienoyl-CoA[c]	0.157	0.43762	5	2.2867	2.0021	m01362r	arachidonate[r]	-0.24403	0.5964	15	1.6398	2.5611
m01249p	acetaldehyde[p]	0.36988	0.35574	1	2.7632	0	m01122m	5-oxo-12(S)-hydroxy-eicosa-(8E,10E,14Z)-trienoyl-CoA[m]	0.157	0.43762	5	2.2867	2.0021	m02387r	linoleate[r]	-0.24403	0.5964	15	1.6398	2.5611
m01796p	ethanol[p]	0.36988	0.35574	1	2.7632	0	m01122p	5-oxo-12(S)-hydroxy-eicosa-(8E,10E,14Z)-trienoyl-CoA[p]	0.157	0.43762	5	2.2867	2.0021	m01990c	glycogenin G11[c]	-0.24639	0.59731	2	1.4014	1.082
m02468m	methacrylyl-CoA[m]	0.36641	0.35703	4	2.3644	2.7664	m01122r	5-oxo-12(S)-hydroxy-eicosa-(8E,10E,14Z)-trienoyl-CoA[r]	0.157	0.43762	5	2.2867	2.0021	m01430c	ceramide pool[c]	-0.25218	0.59955	8	1.5864	2.3744
m02041r	H2O2[r]	0.36529	0.35745	2	2.5267	1.9271	m01151c	6,7-dihydro-5-oxo-12-epi-LTB4[c]	0.157	0.43762	5	2.2867	2.0021	m02633c	OAA[c]	-0.25242	0.59964	1	1.2377	0
m00617p	25(S)DHCA-CoA[p]	0.36385	0.35799	2	2.5245	2.9057	m01151m	6,7-dihydro-5-oxo-12-epi-LTB4[m]	0.157	0.43762	5	2.2867	2.0021	m02733c	phosphatidate-LD-TAG pool[c]	-0.25303	0.59988	7	1.5716	2.3113
m02554m	NADP+[m]	0.36169	0.35879	46	2.0843	2.2173	m01151p	6,7-dihydro-5-oxo-12-epi-LTB4[p]	0.157	0.43762	5	2.2867	2.0021	m03123m	uridine[m]	-0.2544	0.60041	2	1.3894	1.3065
m02555m	NADPH[m]	0.36169	0.35879	46	2.0843	2.2173	m01151r	6,7-dihydro-5-oxo-12-epi-LTB4[r]	0.157	0.43762	5	2.2867	2.0021	m01409c	but-2-enoyl-[ACP][c]	-0.25468	0.60051	3	1.4691	1.7474
m02408c	L-methionyl-tRNA(met)[c]	0.3612	0.35897	1	2.7445	0	m01152c	6,7-dihydro-5-oxo-LTB4[c]	0.157	0.43762	5	2.2867	2.0021	m01411c	butyryl-[ACP][c]	-0.25468	0.60051	3	1.4691	1.7474
m03075c	tRNA(met)[c]	0.3612	0.35897	1	2.7445	0	m01152m	6,7-dihydro-5-oxo-LTB4[m]	0.157	0.43762	5	2.2867	2.0021	m02751l	Pi[l]	-0.25806	0.60182	5	1.5264	2.3044
m01586c	cis-vaccenoyl-CoA[c]	0.35962	0.35956	17	2.1575	2.3396	m01152p	6,7-dihydro-5-oxo-LTB4[p]	0.157	0.43762	5	2.2867	2.0021	m01279c	adenine[c]	-0.25957	0.6024	2	1.3817	1.8628
m02101c	heptadecanoyl-CoA[c]	0.35962	0.35956	17	2.1575	2.3396	m01152r	6,7-dihydro-5-oxo-LTB4[r]	0.157	0.43762	5	2.2867	2.0021	m01268c	activation-ppara[c]	-0.26571	0.60477	13	1.6179	1.6079
m00113p	(6Z,9Z,12Z,15Z,18Z,21Z)-tetracosahexaenoyl-CoA[p]	0.35592	0.36095	3	2.4091	2.2516	m01733c	dolichyl-phosphate[c]	0.15186	0.43965	4	2.3041	1.9465	m01268n	activation-ppara[n]	-0.26571	0.60477	13	1.6179	1.6079
m02110p	hexacosanoyl-CoA[p]	0.35592	0.36095	3	2.4091	2.2516	m02041m	H2O2[m]	0.15086	0.44004	6	2.2718	1.6354	m01913s	galactosylglycerol[s]	-0.26839	0.6058	1	1.204	0
m02112p	hexacosenoyl-CoA[p]	0.35592	0.36095	3	2.4091	2.2516	m03111r	UDP-N-acetylglucosamine[r]	0.14967	0.44051	3	2.3269	3.1084	m01983s	glycerol[s]	-0.26839	0.6058	1	1.204	0
m00367c	14-demethyllanosterol[c]	0.35484	0.36135	2	2.5108	4.3448	m02728c	phosphatidate-LD-PC pool[c]	0.14622	0.44187	9	2.2388	1.724	m03114c	UMP[c]	-0.27137	0.60695	7	1.5569	1.8231
m02030c	GT1b[c]	0.35363	0.36181	8	2.2404	2.8778	m02787c	prostaglandin E3[c]	0.13905	0.4447	3	2.3135	0.46922	m02630s	O2[s]	-0.27156	0.60702	3	1.4486	1.9595
m00661m	2-methyl-3-oxopropanoate[m]	0.35232	0.3623	9	2.2221	1.6401	m01673m	deoxyuridine[m]	0.13878	0.44481	2	2.3409	0.80316	m00549c	1-organyl-2-lyso-sn-glycero-3-phosphocholine[c]	-0.27606	0.60875	6	1.5347	2.3852
m02492c	myo-inositol-hexakisphosphate[c]	0.35202	0.36241	5	2.3072	1.9849	m01668c	deoxycytidine[c]	0.13748	0.44532	6	2.26	1.4946	m01397c	bilirubin-bisglucuronoside[c]	-0.27654	0.60893	1	1.1868	0
m02839c	reverse triiodthyronine[c]	0.34943	0.36338	5	2.3046	2.0064	m00623c	26-hydroxycholesterol[c]	0.12857	0.44885	2	2.3252	3.0567	m01397s	bilirubin-bisglucuronoside[s]	-0.27654	0.60893	1	1.1868	0
m02897c	serotonin[c]	0.34713	0.36425	9	2.2183	2.6991	m00623m	26-hydroxycholesterol[m]	0.12857	0.44885	2	2.3252	3.0567	m01398c	bilirubin-monoglucuronoside[c]	-0.27654	0.60893	1	1.1868	0
m02978c	tetrahydrobiopterin[c]	0.34546	0.36487	2	2.4965	4.0913	m02578s	NH3[s]	0.11956	0.45242	5	2.2502	2.7218	m01398r	bilirubin-monoglucuronoside[r]	-0.27654	0.60893	1	1.1868	0
m02183p	isocitrate[p]	0.34494	0.36507	1	2.7095	0	m02630m	O2[m]	0.1155	0.45403	18	2.1924	2.2543	m01398s	bilirubin-monoglucuronoside[s]	-0.27654	0.60893	1	1.1868	0
m02662c	oxalosuccinate[c]	0.34494	0.36507	1	2.7095	0	m01183r	7alpha-hydroxycholesterol[r]	0.11367	0.45475	2	2.3022	4.3085	m01435s	chenodiol[s]	-0.27654	0.60893	1	1.1868	0
m02662p	oxalosuccinate[p]	0.34494	0.36507	1	2.7095	0	m01586c	cis-vaccenoyl-CoA[c]	0.10502	0.45818	11	2.2038	2.0558	m01980c	glutathionyl-leukotriene C4[c]	-0.27654	0.60893	1	1.1868	0
m02040n	H2O[n]	0.34494	0.36507	30	2.1082	1.9166	m02101c	heptadecanoyl-CoA[c]	0.10502	0.45818	11	2.2038	2.0558	m01980s	glutathionyl-leukotriene C4[s]	-0.27654	0.60893	1	1.1868	0
m01280c	adenosine[c]	0.34185	0.36623	20	2.1342	2.0119	m02647c	oleoyl-CoA[c]	0.10502	0.45818	11	2.2038	2.0558	m02900c	S-glutathionyl-2-4-dinitrobenzene[c]	-0.27654	0.60893	1	1.1868	0
m01558l	chondroitin sulfate E (GalNAc4,6diS-GlcA), degradation product 4[l]	0.34102	0.36654	5	2.2965	2.8723	m01421c	carbonate[c]	0.10444	0.45841	6	2.2306	1.9084	m02900s	S-glutathionyl-2-4-dinitrobenzene[s]	-0.27654	0.60893	1	1.1868	0
m01279s	adenine[s]	0.34006	0.36691	1	2.6989	0	m01421s	carbonate[s]	0.10444	0.45841	6	2.2306	1.9084	m02901c	S-glutathionyl-ethacrynic acid[c]	-0.27654	0.60893	1	1.1868	0
m01632c	cytosine[c]	0.34006	0.36691	1	2.6989	0	m01596s	CO2[s]	0.10444	0.45841	6	2.2306	1.9084	m02901s	S-glutathionyl-ethacrynic acid[s]	-0.27654	0.60893	1	1.1868	0
m01632s	cytosine[s]	0.34006	0.36691	1	2.6989	0	m01912c	galactosylgloboside[c]	0.1041	0.45855	4	2.252	2.8177	m02952c	sulfotaurolithocholate[c]	-0.27654	0.60893	1	1.1868	0
m02037s	guanine[s]	0.34006	0.36691	1	2.6989	0	m01905g	GA2[g]	0.099223	0.46048	2	2.2799	1.5885	m02952s	sulfotaurolithocholate[s]	-0.27654	0.60893	1	1.1868	0
m02159s	hypoxanthine[s]	0.34006	0.36691	1	2.6989	0	m02031g	GT1c[g]	0.099223	0.46048	2	2.2799	1.5885	m02962s	taurochenodeoxycholate[s]	-0.27654	0.60893	1	1.1868	0
m02997s	thymine[s]	0.34006	0.36691	1	2.6989	0	m02552p	NAD+[p]	0.096975	0.46137	6	2.224	2.5334	m02377c	L-glutamyl-tRNA(glu)[c]	-0.27723	0.6092	1	1.1853	0
m03118s	uracil[s]	0.34006	0.36691	1	2.6989	0	m02553p	NADH[p]	0.096975	0.46137	6	2.224	2.5334	m02415c	L-prolyl-tRNA(pro)[c]	-0.27723	0.6092	1	1.1853	0
m00420p	18,20-dioxo-20-CoA-LTB4[p]	0.33996	0.36694	3	2.3892	2.5678	m01334m	AMP[m]	0.094756	0.46225	10	2.2059	1.7862	m03069c	tRNA(glu)[c]	-0.27723	0.6092	1	1.1853	0
m00584p	20-COOH-18-oxo-LTE4-CoA[p]	0.33996	0.36694	3	2.3892	2.5678	m01390c	beta-D-mannosyldiacetylchitobiosyldiphosphodolichol[c]	0.08986	0.4642	1	2.3249	0	m03077c	tRNA(pro)[c]	-0.27723	0.6092	1	1.1853	0
m00813p	3-ketopristanoyl-CoA[p]	0.33996	0.36694	3	2.3892	2.5678	m02498c	N,N-chitobiosyldiphosphodolichol[c]	0.08986	0.4642	1	2.3249	0	m03123c	uridine[c]	-0.28887	0.61366	4	1.4666	1.3198
m00814p	3-keto-THA-CoA[p]	0.33996	0.36694	3	2.3892	2.5678	m00504c	1-acylglycerol-LD-PC pool[c]	0.086864	0.46539	7	2.2036	2.2283	m02426c	lysine[c]	-0.2909	0.61444	3	1.4251	1.1102
m00832p	3-oxo-(2S,6R,10R)-trimethyl-hendecanoyl-CoA[p]	0.33996	0.36694	3	2.3892	2.5678	m00505c	1-acylglycerol-LD-PE pool[c]	0.086864	0.46539	7	2.2036	2.2283	m00827m	3-methylglutaconyl-CoA[m]	-0.29731	0.61689	3	1.4173	0.77156
m00833p	3-oxo-(4R,8R,12R)-trimethyl-tridecanoyl-CoA[p]	0.33996	0.36694	3	2.3892	2.5678	m00506c	1-acylglycerol-LD-PI pool[c]	0.086864	0.46539	7	2.2036	2.2283	m01905g	GA2[g]	-0.29753	0.61697	1	1.1424	0
m00834p	3-oxo-(6Z,9Z,12Z)-octadecatrienoyl-CoA[p]	0.33996	0.36694	3	2.3892	2.5678	m00507c	1-acylglycerol-LD-PS pool[c]	0.086864	0.46539	7	2.2036	2.2283	m01946g	GD2[g]	-0.29753	0.61697	1	1.1424	0
m00840p	3-oxo-11-cis-eicosenoyl-CoA[p]	0.33996	0.36694	3	2.3892	2.5678	m00508c	1-acylglycerol-LD-SM pool[c]	0.086864	0.46539	7	2.2036	2.2283	m02011g	GM2[g]	-0.29753	0.61697	1	1.1424	0
m00841p	3-oxo-11-cis-octadecenoyl-CoA[p]	0.33996	0.36694	3	2.3892	2.5678	m00509c	1-acylglycerol-LD-TG1 pool[c]	0.086864	0.46539	7	2.2036	2.2283	m02032c	GT2[c]	-0.29753	0.61697	1	1.1424	0
m00842p	3-oxo-13cis-docosenoyl-CoA[p]	0.33996	0.36694	3	2.3892	2.5678	m00585c	20-COOH-LTB4[c]	0.086253	0.46563	7	2.2031	1.7086	m02032g	GT2[g]	-0.29753	0.61697	1	1.1424	0
m00843p	3-oxo-13-cis-eicosenoyl-CoA[p]	0.33996	0.36694	3	2.3892	2.5678	m01268c	activation-ppara[c]	0.083541	0.46671	28	2.1677	2.4412	m02033g	GT3[g]	-0.29753	0.61697	1	1.1424	0
m00849p	3-oxo-7-hexadecenoyl-CoA[p]	0.33996	0.36694	3	2.3892	2.5678	m01268n	activation-ppara[n]	0.083541	0.46671	28	2.1677	2.4412	m02039g	H+[g]	-0.30238	0.61882	1	1.1321	0
m00854p	3-oxo-cis,cis-5,8-tetradecadienoyl-CoA[p]	0.33996	0.36694	3	2.3892	2.5678	m01116c	5-methylthioadenosine[c]	0.078359	0.46877	2	2.2476	0.28735	m00038c	(2E)-decenoyl-[ACP][c]	-0.31066	0.62197	1	1.1146	0
m00855p	3-oxo-cis,cis-7,10-hexadecadienoyl-CoA[p]	0.33996	0.36694	3	2.3892	2.5678	m01427c	CDP-diacylglycerol-LD-PI pool[c]	0.077155	0.46925	2	2.2458	3.3117	m00041c	(2E)-dodecenoyl-[ACP][c]	-0.31066	0.62197	1	1.1146	0
m00856p	3-oxo-cis-15-tetracosaenoyl-CoA[p]	0.33996	0.36694	3	2.3892	2.5678	m03130m	UTP[m]	0.075863	0.46976	3	2.2338	0.76263	m00050c	(2E)-hexadecenoyl-[ACP][c]	-0.31066	0.62197	1	1.1146	0
m00858p	3-oxodecanoyl-CoA[p]	0.33996	0.36694	3	2.3892	2.5678	m03106n	UDP[n]	0.070295	0.47198	2	2.2352	2.0693	m00052c	(2E)-hexenoyl-[ACP][c]	-0.31066	0.62197	1	1.1146	0
m00859p	3-oxo-dihomo-gamma-linolenoyl-CoA[p]	0.33996	0.36694	3	2.3892	2.5678	m00365c	14,15-DiHETE[c]	0.067514	0.47309	2	2.2309	2.3454	m00058c	(2E)-octenoyl-[ACP][c]	-0.31066	0.62197	1	1.1146	0
m00866p	3-oxodocosanoyl-CoA[p]	0.33996	0.36694	3	2.3892	2.5678	m00365n	14,15-DiHETE[n]	0.067514	0.47309	2	2.2309	2.3454	m00065c	(2E)-tetradecenoyl-[ACP][c]	-0.31066	0.62197	1	1.1146	0
m00868p	3-oxododecanoyl-CoA[p]	0.33996	0.36694	3	2.3892	2.5678	m00920c	3-sulfopyruvate[c]	0.062109	0.47524	3	2.2164	0.97408	m00158c	(R)-3-hydroxybutanoyl-[ACP][c]	-0.31066	0.62197	1	1.1146	0
m00872p	3-oxoeicosanoyl-CoA[p]	0.33996	0.36694	3	2.3892	2.5678	m01828c	FMN[c]	0.057502	0.47707	5	2.1897	2.8309	m00160c	(R)-3-hydroxydecanoyl-[ACP][c]	-0.31066	0.62197	1	1.1146	0
m00878p	3-oxohexacosanoyl-CoA[p]	0.33996	0.36694	3	2.3892	2.5678	m00028c	(18R)-HEPE[c]	0.051202	0.47958	3	2.2027	2.7666	m00161c	(R)-3-hydroxyoctanoyl-[ACP][c]	-0.31066	0.62197	1	1.1146	0
m00879p	3-oxo-hexacosenoyl-CoA[p]	0.33996	0.36694	3	2.3892	2.5678	m00374c	15(R)-HETE[c]	0.051202	0.47958	3	2.2027	2.7666	m00162c	(R)-3-hydroxypalmitoyl-[ACP][c]	-0.31066	0.62197	1	1.1146	0
m00882p	3-oxohexanoyl-CoA[p]	0.33996	0.36694	3	2.3892	2.5678	m00374p	15(R)-HETE[p]	0.051202	0.47958	3	2.2027	2.7666	m00857c	3-oxodecanoyl-[ACP][c]	-0.31066	0.62197	1	1.1146	0
m00883p	3-oxolaur-6-cis-enoyl-CoA[p]	0.33996	0.36694	3	2.3892	2.5678	m00374r	15(R)-HETE[r]	0.051202	0.47958	3	2.2027	2.7666	m00867c	3-oxododecanoyl-[ACP][c]	-0.31066	0.62197	1	1.1146	0
m00884p	3-oxolinoleoyl-CoA[p]	0.33996	0.36694	3	2.3892	2.5678	m01784n	EPA[n]	0.051202	0.47958	3	2.2027	2.7666	m00880c	3-oxohexadecanoyl-[ACP][c]	-0.31066	0.62197	1	1.1146	0
m00885p	3-oxomyrist-5-enoyl-CoA[p]	0.33996	0.36694	3	2.3892	2.5678	m02039n	H+[n]	0.051202	0.47958	3	2.2027	2.7666	m00881c	3-oxohexanoyl-[ACP][c]	-0.31066	0.62197	1	1.1146	0
m00886p	3-oxomyrist-7-enoyl-CoA[p]	0.33996	0.36694	3	2.3892	2.5678	m02554n	NADP+[n]	0.051202	0.47958	3	2.2027	2.7666	m00891c	3-oxooctanoyl-[ACP][c]	-0.31066	0.62197	1	1.1146	0
m00890p	3-oxooctadecanoyl-CoA[p]	0.33996	0.36694	3	2.3892	2.5678	m02555n	NADPH[n]	0.051202	0.47958	3	2.2027	2.7666	m00905c	3-oxotetradecanoyl-[ACP][c]	-0.31066	0.62197	1	1.1146	0
m00892p	3-oxooctanoyl-CoA[p]	0.33996	0.36694	3	2.3892	2.5678	m00140r	(alpha-D-Glucosyl)3-(alpha-D-mannosyl)8-beta-D-mannosyl-diacetylchitobiosyl-L-asparagine (protein)[r]	0.050989	0.47967	5	2.1834	2.489	m01254c	acetoacetyl-[ACP][c]	-0.31066	0.62197	1	1.1146	0
m00893p	3-oxooleoyl-CoA[p]	0.33996	0.36694	3	2.3892	2.5678	m00154r	(Glc)3 (GlcNAc)2 (Man)9 (PP-Dol)1[r]	0.050989	0.47967	5	2.1834	2.489	m01258c	acetyl-[ACP][c]	-0.31066	0.62197	1	1.1146	0
m00894p	3-oxopalmitoleoyl-CoA[p]	0.33996	0.36694	3	2.3892	2.5678	m00198r	[protein]-L-asparagine[r]	0.050989	0.47967	5	2.1834	2.489	m01634c	D-3-hydroxydodecanoyl-[ACP][c]	-0.31066	0.62197	1	1.1146	0
m00895p	3-oxopalmitoyl-CoA[p]	0.33996	0.36694	3	2.3892	2.5678	m01732r	dolichyl-diphosphate[r]	0.050989	0.47967	5	2.1834	2.489	m01635c	D-3-hydroxyhexanoyl-[ACP][c]	-0.31066	0.62197	1	1.1146	0
m00904p	3-oxotetracosanoyl-CoA[p]	0.33996	0.36694	3	2.3892	2.5678	m01863c	fumarylacetoacetate[c]	0.04867	0.48059	2	2.2018	3.3363	m01649c	decanoyl-[ACP][c]	-0.31066	0.62197	1	1.1146	0
m00906p	3-oxotetradecanoyl-CoA[p]	0.33996	0.36694	3	2.3892	2.5678	m02036c	guanidinoacetate[c]	0.048183	0.48079	1	2.2338	0	m01728c	dodecanoyl-[ACP][c]	-0.31066	0.62197	1	1.1146	0
m02972c	tetradecanoyl-[ACP][c]	0.33569	0.36855	3	2.3839	1.1055	m01669c	deoxyguanosine[c]	0.047535	0.48104	5	2.18	1.844	m02121c	hexanoyl-[ACP][c]	-0.31066	0.62197	1	1.1146	0
m00184c	[ACP][c]	0.33527	0.36871	4	2.3307	0.90888	m02038s	guanosine[s]	0.047535	0.48104	5	2.18	1.844	m02130c	HMA[c]	-0.31066	0.62197	1	1.1146	0
m00024c	(15Z)-tetracosenoylcarnitine[c]	0.33326	0.36947	1	2.6843	0	m00163c	(R)-4-phosphopantothenoyl-cysteine[c]	0.045074	0.48202	4	2.1876	1.8922	m02442c	malonyl-[ACP][c]	-0.31066	0.62197	1	1.1146	0
m00109c	(6Z,9Z,12Z,15Z,18Z)-tetracosapentaenoylcarnitine[c]	0.33326	0.36947	1	2.6843	0	m01636c	D-4-phosphopantothenate[c]	0.045074	0.48202	4	2.1876	1.8922	m02643c	octanoyl-[ACP][c]	-0.31066	0.62197	1	1.1146	0
m00112c	(6Z,9Z,12Z,15Z,18Z,21Z)-tetracosahexaenoylcarnitine[c]	0.33326	0.36947	1	2.6843	0	m00088m	(3Z)-dodecenoyl-CoA[m]	0.043784	0.48254	2	2.1943	2.5068	m02553c	NADH[c]	-0.32042	0.62567	35	1.6608	2.1691
m00130c	(9Z,12Z,15Z,18Z)-tetracosatetraenoylcarnitine[c]	0.33326	0.36947	1	2.6843	0	m00099m	(5Z)-dodecenoyl-CoA[m]	0.043784	0.48254	2	2.1943	2.5068	m00826m	3-methylcrotonyl-CoA[m]	-0.32055	0.62572	4	1.433	2.7724
m00133c	(9Z,12Z,15Z,18Z,21Z)-tetracosapentaenoylcarnitine[c]	0.33326	0.36947	1	2.6843	0	m00420m	18,20-dioxo-20-CoA-LTB4[m]	0.043784	0.48254	2	2.1943	2.5068	m00789c	3-hydroxy-N6,N6,N6-trimethyl-L-lysine[c]	-0.32454	0.62724	1	1.0853	0
m00316c	12,15,18,21-tetracosatetraenoylcarnitine[c]	0.33326	0.36947	1	2.6843	0	m00834m	3-oxo-(6Z,9Z,12Z)-octadecatrienoyl-CoA[m]	0.043784	0.48254	2	2.1943	2.5068	m02517c	N6,N6,N6-trimethyl-L-lysine[c]	-0.32454	0.62724	1	1.0853	0
m02109c	hexacosanoylcarnitine[c]	0.33326	0.36947	1	2.6843	0	m00841m	3-oxo-11-cis-octadecenoyl-CoA[m]	0.043784	0.48254	2	2.1943	2.5068	m02412c	L-phenylalanyl-tRNA(phe)[c]	-0.3548	0.63863	1	1.0214	0
m02111c	hexacosenoylcarnitine[c]	0.33326	0.36947	1	2.6843	0	m00843m	3-oxo-13-cis-eicosenoyl-CoA[m]	0.043784	0.48254	2	2.1943	2.5068	m03076c	tRNA(phe)[c]	-0.3548	0.63863	1	1.0214	0
m02970c	tetracosanoylcarnitine[c]	0.33326	0.36947	1	2.6843	0	m00849m	3-oxo-7-hexadecenoyl-CoA[m]	0.043784	0.48254	2	2.1943	2.5068	m00377c	15(S)-HETE[c]	-0.35694	0.63943	4	1.3945	1.3902
m03046c	tricosanoylcarnitine[c]	0.33326	0.36947	1	2.6843	0	m00851m	3-oxo-8(S)-hydroxy-hexadeca-(6E,10Z)-dienoate[m]	0.043784	0.48254	2	2.1943	2.5068	m02131c	HMG-CoA[c]	-0.35935	0.64033	2	1.2329	2.01
m01829g	fn2m2masn[g]	0.33286	0.36962	5	2.2886	0.55207	m00854m	3-oxo-cis,cis-5,8-tetradecadienoyl-CoA[m]	0.043784	0.48254	2	2.1943	2.5068	m01622m	crotonyl-CoA[m]	-0.36157	0.64116	5	1.4288	3.4477
m02896c	serine[c]	0.32945	0.37091	35	2.0905	2.3589	m00855m	3-oxo-cis,cis-7,10-hexadecadienoyl-CoA[m]	0.043784	0.48254	2	2.1943	2.5068	m00248c	1,3-diaminopropane[c]	-0.36317	0.64176	1	1.0037	0
m00420m	18,20-dioxo-20-CoA-LTB4[m]	0.32669	0.37195	4	2.3215	2.0066	m00858m	3-oxodecanoyl-CoA[m]	0.043784	0.48254	2	2.1943	2.5068	m00557c	1-pyrroline[c]	-0.36317	0.64176	1	1.0037	0
m00834m	3-oxo-(6Z,9Z,12Z)-octadecatrienoyl-CoA[m]	0.32669	0.37195	4	2.3215	2.0066	m00859m	3-oxo-dihomo-gamma-linolenoyl-CoA[m]	0.043784	0.48254	2	2.1943	2.5068	m01661c	dehydrospermidine[c]	-0.36317	0.64176	1	1.0037	0
m00841m	3-oxo-11-cis-octadecenoyl-CoA[m]	0.32669	0.37195	4	2.3215	2.0066	m00866m	3-oxodocosanoyl-CoA[m]	0.043784	0.48254	2	2.1943	2.5068	m01670c	deoxyhypusine[c]	-0.36317	0.64176	1	1.0037	0
m00843m	3-oxo-13-cis-eicosenoyl-CoA[m]	0.32669	0.37195	4	2.3215	2.0066	m00868m	3-oxododecanoyl-CoA[m]	0.043784	0.48254	2	2.1943	2.5068	m02923c	spermidine[c]	-0.36317	0.64176	1	1.0037	0
m00849m	3-oxo-7-hexadecenoyl-CoA[m]	0.32669	0.37195	4	2.3215	2.0066	m00872m	3-oxoeicosanoyl-CoA[m]	0.043784	0.48254	2	2.1943	2.5068	m00859c	3-oxo-dihomo-gamma-linolenoyl-CoA[c]	-0.36324	0.64179	2	1.2271	4.7405
m00854m	3-oxo-cis,cis-5,8-tetradecadienoyl-CoA[m]	0.32669	0.37195	4	2.3215	2.0066	m00873m	3-oxoheneicosanoyl-CoA[m]	0.043784	0.48254	2	2.1943	2.5068	m00305c	12(13)-EpOME[c]	-0.36638	0.64296	14	1.5643	2.659
m00855m	3-oxo-cis,cis-7,10-hexadecadienoyl-CoA[m]	0.32669	0.37195	4	2.3215	2.0066	m00875m	3-oxoheptadecanoyl-CoA[m]	0.043784	0.48254	2	2.1943	2.5068	m00305r	12(13)-EpOME[r]	-0.36638	0.64296	14	1.5643	2.659
m00858m	3-oxodecanoyl-CoA[m]	0.32669	0.37195	4	2.3215	2.0066	m00877m	3-oxoheptanoyl-CoA[m]	0.043784	0.48254	2	2.1943	2.5068	m01054c	5,6-EET[c]	-0.36638	0.64296	14	1.5643	2.659
m00859m	3-oxo-dihomo-gamma-linolenoyl-CoA[m]	0.32669	0.37195	4	2.3215	2.0066	m00882m	3-oxohexanoyl-CoA[m]	0.043784	0.48254	2	2.1943	2.5068	m01209c	8,9-EET[c]	-0.36638	0.64296	14	1.5643	2.659
m00866m	3-oxodocosanoyl-CoA[m]	0.32669	0.37195	4	2.3215	2.0066	m00883m	3-oxolaur-6-cis-enoyl-CoA[m]	0.043784	0.48254	2	2.1943	2.5068	m01216c	9(10)-EpOME[c]	-0.36638	0.64296	14	1.5643	2.659
m00868m	3-oxododecanoyl-CoA[m]	0.32669	0.37195	4	2.3215	2.0066	m00884m	3-oxolinoleoyl-CoA[m]	0.043784	0.48254	2	2.1943	2.5068	m01216r	9(10)-EpOME[r]	-0.36638	0.64296	14	1.5643	2.659
m00872m	3-oxoeicosanoyl-CoA[m]	0.32669	0.37195	4	2.3215	2.0066	m00885m	3-oxomyrist-5-enoyl-CoA[m]	0.043784	0.48254	2	2.1943	2.5068	m02430r	m2emgacpail heparan sulfate[r]	-0.36663	0.64305	1	0.99637	0
m00873m	3-oxoheneicosanoyl-CoA[m]	0.32669	0.37195	4	2.3215	2.0066	m00886m	3-oxomyrist-7-enoyl-CoA[m]	0.043784	0.48254	2	2.1943	2.5068	m02463r	memgacpail heparan sulfate[r]	-0.36663	0.64305	1	0.99637	0
m00875m	3-oxoheptadecanoyl-CoA[m]	0.32669	0.37195	4	2.3215	2.0066	m00887m	3-oxononadecanoyl-CoA[m]	0.043784	0.48254	2	2.1943	2.5068	m00670m	2-oxoadipate[m]	-0.37242	0.64521	4	1.3781	2.3371
m00877m	3-oxoheptanoyl-CoA[m]	0.32669	0.37195	4	2.3215	2.0066	m00889m	3-oxononanoyl-CoA[m]	0.043784	0.48254	2	2.1943	2.5068	m00970c	4-aminobutyrate[c]	-0.38317	0.6492	3	1.3132	2.3875
m00882m	3-oxohexanoyl-CoA[m]	0.32669	0.37195	4	2.3215	2.0066	m00890m	3-oxooctadecanoyl-CoA[m]	0.043784	0.48254	2	2.1943	2.5068	m01282c	adenylosuccinate[c]	-0.38489	0.64984	3	1.3111	3.188
m00883m	3-oxolaur-6-cis-enoyl-CoA[m]	0.32669	0.37195	4	2.3215	2.0066	m00892m	3-oxooctanoyl-CoA[m]	0.043784	0.48254	2	2.1943	2.5068	m02529c	N-acetylglucosamine-6-phosphate[c]	-0.39534	0.6537	2	1.1793	2.6081
m00884m	3-oxolinoleoyl-CoA[m]	0.32669	0.37195	4	2.3215	2.0066	m00894m	3-oxopalmitoleoyl-CoA[m]	0.043784	0.48254	2	2.1943	2.5068	m02552c	NAD+[c]	-0.39744	0.65448	40	1.6395	2.1254
m00885m	3-oxomyrist-5-enoyl-CoA[m]	0.32669	0.37195	4	2.3215	2.0066	m00895m	3-oxopalmitoyl-CoA[m]	0.043784	0.48254	2	2.1943	2.5068	m02774m	propanoyl-CoA[m]	-0.39847	0.65486	10	1.5063	2.5318
m00886m	3-oxomyrist-7-enoyl-CoA[m]	0.32669	0.37195	4	2.3215	2.0066	m00897m	3-oxopentadecanoyl-CoA[m]	0.043784	0.48254	2	2.1943	2.5068	m02980c	THF[c]	-0.39921	0.65513	5	1.3933	2.2409
m00887m	3-oxononadecanoyl-CoA[m]	0.32669	0.37195	4	2.3215	2.0066	m00899m	3-oxopentanoyl-CoA[m]	0.043784	0.48254	2	2.1943	2.5068	m00097s	(5-L-glutamyl)-L-amino acid[s]	-0.40151	0.65598	1	0.92267	0
m00889m	3-oxononanoyl-CoA[m]	0.32669	0.37195	4	2.3215	2.0066	m00906m	3-oxotetradecanoyl-CoA[m]	0.043784	0.48254	2	2.1943	2.5068	m01930c	gamma-L-glutamyl-L-alanine[c]	-0.40151	0.65598	1	0.92267	0
m00890m	3-oxooctadecanoyl-CoA[m]	0.32669	0.37195	4	2.3215	2.0066	m00909m	3-oxotridecanoyl-CoA[m]	0.043784	0.48254	2	2.1943	2.5068	m01974r	glutamate[r]	-0.40151	0.65598	1	0.92267	0
m00892m	3-oxooctanoyl-CoA[m]	0.32669	0.37195	4	2.3215	2.0066	m00911m	3-oxoundecanoyl-CoA[m]	0.043784	0.48254	2	2.1943	2.5068	m02366r	leukotriene C4[r]	-0.40151	0.65598	1	0.92267	0
m00894m	3-oxopalmitoleoyl-CoA[m]	0.32669	0.37195	4	2.3215	2.0066	m01149m	6(S)-hydroxy-tetradeca-(4E,8Z)-dienoate[m]	0.043784	0.48254	2	2.1943	2.5068	m02368c	leukotriene D5[c]	-0.40151	0.65598	1	0.92267	0
m00895m	3-oxopalmitoyl-CoA[m]	0.32669	0.37195	4	2.3215	2.0066	m01575m	cis,cis-3,6-dodecadienoyl-CoA[m]	0.043784	0.48254	2	2.1943	2.5068	m02418r	LTD4[r]	-0.40151	0.65598	1	0.92267	0
m00897m	3-oxopentadecanoyl-CoA[m]	0.32669	0.37195	4	2.3215	2.0066	m02122m	hexanoyl-CoA[m]	0.043784	0.48254	2	2.1943	2.5068	m02943s	succinate[s]	-0.40334	0.65665	1	0.9188	0
m00899m	3-oxopentanoyl-CoA[m]	0.32669	0.37195	4	2.3215	2.0066	m02694m	pentanoyl-CoA[m]	0.043784	0.48254	2	2.1943	2.5068	m02932c	squalene 2,3-oxide[c]	-0.40576	0.65754	2	1.1637	1.7736
m00906m	3-oxotetradecanoyl-CoA[m]	0.32669	0.37195	4	2.3215	2.0066	m02552c	NAD+[c]	0.038739	0.48455	39	2.1457	2.2308	m01997c	glycolaldehyde[c]	-0.40587	0.65758	4	1.3427	1.9541
m00909m	3-oxotridecanoyl-CoA[m]	0.32669	0.37195	4	2.3215	2.0066	m02557c	naphthalene-1,2-diol[c]	0.03438	0.48629	2	2.1797	1.766	m02403c	L-lactate[c]	-0.41056	0.6593	9	1.4861	2.2173
m00911m	3-oxoundecanoyl-CoA[m]	0.32669	0.37195	4	2.3215	2.0066	m02736c	phosphatidylinositol-4,5-bisphosphate[c]	0.034044	0.48642	12	2.1546	2.656	m02933c	squalene[c]	-0.41125	0.65955	2	1.1555	1.762
m01998m	glycolate[m]	0.32445	0.3728	5	2.2805	1.6672	m00380n	15(S)-HPETE[n]	0.03155	0.48742	3	2.1779	1.661	m03114g	UMP[g]	-0.41173	0.65973	2	1.1548	1.8464
m00473c	1-acylglycerol-3P-bile-PC pool[c]	0.32263	0.37349	7	2.2337	1.9459	m02630n	O2[n]	0.028904	0.48847	4	2.1699	2.2599	m02336c	lanosterol[c]	-0.41181	0.65976	2	1.1547	1.7863
m01269c	acyl-CoA-bile-PC pool[c]	0.32263	0.37349	7	2.2337	1.9459	m00237c	1,2-diacylglycerol-LD-PI pool[c]	0.027773	0.48892	7	2.155	3.2411	m01322c	alpha-D-galactose-1-phosphate[c]	-0.41891	0.66236	2	1.1441	0.33199
m01273c	acyl-CoA-LD-PI pool[c]	0.32263	0.37349	7	2.2337	1.9459	m00526c	1D-myo-inositol-1,4-bisphosphate[c]	0.026802	0.48931	4	2.1676	4.0152	m01911c	galactose-1-phosphate[c]	-0.41891	0.66236	2	1.1441	0.33199
m01275c	acyl-CoA-LD-SM pool[c]	0.32263	0.37349	7	2.2337	1.9459	m01450r	cholesterol[r]	0.026632	0.48938	4	2.1675	2.8932	m01734r	dolichyl-phosphate-D-mannose[r]	-0.42252	0.66368	4	1.3251	0.93339
m01271c	acyl-CoA-LD-PC pool[c]	0.32263	0.37349	7	2.2337	1.9459	m01730c	dolichol[c]	0.025858	0.48969	1	2.185	0	m02174s	iodide[s]	-0.42395	0.6642	2	1.1366	1.4904
m02040s	H2O[s]	0.32253	0.37352	83	2.0459	2.2377	m02822c	quinolinate[c]	0.017804	0.4929	1	2.1674	0	m03101c	tyrosine[c]	-0.42743	0.66547	4	1.3199	2.3003
m02384c	L-iduronic acid[c]	0.32223	0.37364	1	2.6605	0	m02901c	S-glutathionyl-ethacrynic acid[c]	0.016864	0.49327	3	2.1593	2.8447	m01673c	deoxyuridine[c]	-0.43177	0.66704	4	1.3153	1.4118
m02154c	hydroxypyruvate[c]	0.32109	0.37407	2	2.4592	2.2952	m02901s	S-glutathionyl-ethacrynic acid[s]	0.016864	0.49327	3	2.1593	2.8447	m02819m	pyruvate[m]	-0.44592	0.67217	7	1.4174	1.6537
m00025p	(15Z)-tetracosenoyl-CoA[p]	0.31604	0.37599	4	2.31	1.8491	m03130c	UTP[c]	0.0094548	0.49623	35	2.1401	2.1793	m00180c	(S)-dihydroorotate[c]	-0.45	0.67364	1	0.8202	0
m02971p	tetracosanoyl-CoA[p]	0.31604	0.37599	4	2.31	1.8491	m01734r	dolichyl-phosphate-D-mannose[r]	0.0085972	0.49657	4	2.1478	1.9528	m02659c	orotate[c]	-0.45	0.67364	1	0.8202	0
m02980c	THF[c]	0.31567	0.37613	12	2.1633	2.2257	m02464m	mercaptopyruvate[m]	0.0061184	0.49756	2	2.1361	0.49331	m02455c	mannose-6-phosphate[c]	-0.45663	0.67603	4	1.289	2.2961
m00661c	2-methyl-3-oxopropanoate[c]	0.30637	0.37966	5	2.263	1.6865	m02759c	PPi[c]	0.0022434	0.49911	97	2.1351	2.0278	m02335c	L-alanyl-tRNA(ala)[c]	-0.4583	0.67663	1	0.80267	0
m01103c	5-hydroxyindoleacetate[c]	0.30637	0.37966	5	2.263	1.6865	m00503s	1-acylglycerol-chylomicron pool[s]	4.8143e-05	0.49998	3	2.1381	2.7074	m03063c	tRNA(ala)[c]	-0.4583	0.67663	1	0.80267	0
m02479c	methylmalonate[c]	0.30637	0.37966	5	2.263	1.6865	m01815c	fatty acid-LD-TG3 pool[c]	4.8143e-05	0.49998	3	2.1381	2.7074	m01648c	decanoic acid[c]	-0.46051	0.67742	4	1.2849	1.4127
m01261m	acetyl-CoA[m]	0.30559	0.37996	27	2.096	1.9519	m01818c	fatty acid-retinol pool[c]	4.8143e-05	0.49998	3	2.1381	2.7074	m02108c	heptylic acid[c]	-0.46051	0.67742	4	1.2849	1.4127
m02026m	GSH[m]	0.30514	0.38013	6	2.2427	1.8126	m01840s	fructose[s]	-0.0045604	0.50182	5	2.1293	2.4925	m02120c	hexanoic acid[c]	-0.46051	0.67742	4	1.2849	1.4127
m02886c	selenide[c]	0.30439	0.38042	5	2.261	1.9674	m01303m	agmatine[m]	-0.0095135	0.5038	1	2.1077	0	m02614c	nonanoic acid[c]	-0.46051	0.67742	4	1.2849	1.4127
m01389c	beta-D-glucose-6-phosphate[c]	0.30414	0.38051	6	2.2418	2.9977	m02812m	putrescine[m]	-0.0095135	0.5038	1	2.1077	0	m02642c	octanoic acid[c]	-0.46051	0.67742	4	1.2849	1.4127
m01040c	5(S)-HETE[c]	0.30111	0.38167	10	2.1749	1.656	m00529c	1D-myo-inositol-3-phosphate[c]	-0.010055	0.50401	3	2.1254	2.9579	m03117c	undecylic acid[c]	-0.46051	0.67742	4	1.2849	1.4127
m02996m	thymidine[m]	0.29815	0.38279	8	2.1981	1.4103	m00089m	(3Z,7Z,10Z)-hexadecatrienoyl-CoA[m]	-0.017027	0.50679	2	2.1004	4.168	m03134c	valeric acid[c]	-0.46051	0.67742	4	1.2849	1.4127
m01306p	AKG[p]	0.29057	0.38569	2	2.4126	0.41977	m03034m	trans-3-cis-8,11,14-eicosatetraenoyl-CoA[m]	-0.017027	0.50679	2	2.1004	4.168	m02040p	H2O[p]	-0.46358	0.67853	11	1.4763	2.1194
m01596p	CO2[p]	0.29057	0.38569	2	2.4126	0.41977	m03035m	trans-3-decenoyl-CoA[m]	-0.017027	0.50679	2	2.1004	4.168	m02007c	glyoxalate[c]	-0.46395	0.67866	2	1.077	0.34035
m01686c	dGMP[c]	0.2905	0.38572	11	2.156	1.4785	m01365s	arginine[s]	-0.017535	0.507	7	2.1178	2.8561	m01334s	AMP[s]	-0.46733	0.67987	4	1.2777	1.7039
m01751c	dTDP-glucose[c]	0.29044	0.38574	2	2.4124	3.9896	m01650m	decanoyl-CoA[m]	-0.017747	0.50708	3	2.1157	1.7778	m02016s	GMP[s]	-0.46733	0.67987	4	1.2777	1.7039
m00490c	1-acylglycerol-3P-LD-TG1 pool[c]	0.28526	0.38772	9	2.1737	2.1058	m02107m	heptanoyl-CoA[m]	-0.017747	0.50708	3	2.1157	1.7778	m02174c	iodide[c]	-0.4679	0.68007	3	1.2104	1.0616
m01733c	dolichyl-phosphate[c]	0.28307	0.38856	5	2.2404	1.6917	m02616m	nonanoyl-CoA[m]	-0.017747	0.50708	3	2.1157	1.7778	m02772c	propanoate[c]	-0.46953	0.68065	7	1.3985	2.6966
m01959g	globoside[g]	0.27859	0.39028	3	2.3126	2.6625	m02644m	octanoyl-CoA[m]	-0.017747	0.50708	3	2.1157	1.7778	m00235c	1,2-diacylglycerol-LD-PC pool[c]	-0.47168	0.68142	6	1.3661	2.1077
m01130c	5-phosphoribosyl-4-carboxy-5-aminoimidazole[c]	0.27804	0.39049	1	2.5654	0	m03116m	undecanoyl-CoA[m]	-0.017747	0.50708	3	2.1157	1.7778	m00236c	1,2-diacylglycerol-LD-PE pool[c]	-0.47168	0.68142	6	1.3661	2.1077
m00141l	(alpha-D-mannosyl)2-beta-D-mannosyl-N-acetylglucosamine[l]	0.27714	0.39084	6	2.2181	2.611	m02453g	mannose[g]	-0.017973	0.50717	4	2.1188	0.8662	m00238c	1,2-diacylglycerol-LD-PS pool[c]	-0.47168	0.68142	6	1.3661	2.1077
m02635m	O-butanoylcarnitine[m]	0.27604	0.39126	4	2.2667	2.5083	m02946c	sulfate[c]	-0.020395	0.50814	5	2.1139	2.1335	m00239c	1,2-diacylglycerol-LD-SM pool[c]	-0.47168	0.68142	6	1.3661	2.1077
m02657m	O-propanoylcarnitine[m]	0.27604	0.39126	4	2.2667	2.5083	m02475c	methylglyoxal[c]	-0.023532	0.50939	4	2.1127	2.0891	m01335c	anandamide[c]	-0.47809	0.68371	1	0.76085	0
m01949c	GDP-4-dehydro-6-deoxy-D-mannose[c]	0.27391	0.39208	2	2.3872	4.3442	m01362n	arachidonate[n]	-0.025921	0.51034	1	2.0718	0	m02610c	noladin-ether[c]	-0.47809	0.68371	1	0.76085	0
m01639c	dAMP[c]	0.27304	0.39241	18	2.1074	1.9404	m01862c	fumarate[c]	-0.029483	0.51176	6	2.1116	2.4752	m02026s	GSH[s]	-0.47886	0.68398	2	1.0547	0.18673
m01619s	creatine[s]	0.27054	0.39337	1	2.5492	0	m00377c	15(S)-HETE[c]	-0.030523	0.51218	3	2.0995	2.4277	m01033c	4-pyridoxate[c]	-0.48379	0.68573	1	0.74879	0
m00561c	2-(alpha-hydroxyethyl)thiamine-diphosphate[c]	0.27013	0.39353	2	2.3814	1.5175	m00339c	13,14-dihydro-15-oxo-lipoxin A4[c]	-0.033781	0.51347	7	2.1044	2.3815	m02505c	N1-methyl-2-pyridone-5-carboxamide[c]	-0.48379	0.68573	1	0.74879	0
m02777c	prostaglandin A2[c]	0.2674	0.39458	3	2.2987	2.8761	m00394c	15-oxo-lipoxin A4[c]	-0.033781	0.51347	7	2.1044	2.3815	m02506c	N1-methyl-4-pyridone-5-carboxamide[c]	-0.48379	0.68573	1	0.74879	0
m00534c	1-lyso-2-arachidonoyl-phosphatidate[c]	0.26663	0.39488	3	2.2977	1.7999	m00747r	3alpha,7alpha,12alpha,25-tetrahydroxy-5beta-cholestane-24-one[r]	-0.033781	0.51347	7	2.1044	2.3815	m01836p	formyl-CoA[p]	-0.4889	0.68755	1	0.73799	0
m00628c	2-acyl-1-alkyl-sn-glycero-3-phosphate[c]	0.26663	0.39488	3	2.2977	1.7999	m03168m	3-oxopropionyl-CoA[m]	-0.033781	0.51347	7	2.1044	2.3815	m01866c	G00006[c]	-0.49176	0.68856	1	0.73195	0
m02054l	heparan sulfate proteoglycan[l]	0.26641	0.39496	2	2.3757	0.81629	m02507g	n2m2masn[g]	-0.035056	0.51398	5	2.0996	2.4021	m01895c	G10526[c]	-0.49176	0.68856	1	0.73195	0
m00143g	(alpha-D-mannosyl)5-beta-D-mannosyl-diacetylchitobiosyl-L-asparagine (protein) (B1)[g]	0.26525	0.39541	4	2.2551	0.9912	m00726c	3,4-dihydroxymandelaldehyde[c]	-0.038272	0.51526	2	2.0676	4.9716	m01394c	betaine_aldehyde[c]	-0.49552	0.68988	2	1.0299	1.2619
m00144g	(alpha-D-mannosyl)5-beta-D-mannosyl-diacetylchitobiosyl-L-asparagine (protein) (B2)[g]	0.26525	0.39541	4	2.2551	0.9912	m00728c	3,4-dihydroxyphenylacetaldehyde[c]	-0.038272	0.51526	2	2.0676	4.9716	m01394m	betaine_aldehyde[m]	-0.49552	0.68988	2	1.0299	1.2619
m00145g	(alpha-D-mannosyl)5-beta-D-mannosyl-diacetylchitobiosyl-L-asparagine (protein) (C)[g]	0.26525	0.39541	4	2.2551	0.9912	m00729c	3,4-dihydroxyphenylacetate[c]	-0.038272	0.51526	2	2.0676	4.9716	m01257m	acetyl adenylate[m]	-0.50384	0.69281	1	0.70642	0
m00146g	(alpha-D-mannosyl)6-beta-D-mannosyl-diacetylchitobiosyl-L-asparagine (protein) (A)[g]	0.26525	0.39541	4	2.2551	0.9912	m00818c	3-methoxy-4-hydroxyphenylacetaldehyde[c]	-0.038272	0.51526	2	2.0676	4.9716	m02775m	propinol adenylate[m]	-0.50384	0.69281	1	0.70642	0
m00147g	(alpha-D-mannosyl)6-beta-D-mannosyl-diacetylchitobiosyl-L-asparagine (protein) (B1)[g]	0.26525	0.39541	4	2.2551	0.9912	m00820c	3-methoxy-4-hydroxyphenylglycolaldehyde[c]	-0.038272	0.51526	2	2.0676	4.9716	m02943m	succinate[m]	-0.51502	0.69673	9	1.4125	2.7294
m00148g	(alpha-D-mannosyl)6-beta-D-mannosyl-diacetylchitobiosyl-L-asparagine (protein) (B2)[g]	0.26525	0.39541	4	2.2551	0.9912	m01002c	4-hydroxyphenylacetaldehyde[c]	-0.038272	0.51526	2	2.0676	4.9716	m01285l	ADP[l]	-0.51963	0.69834	3	1.1476	2.7257
m00149g	(alpha-D-mannosyl)6-beta-D-mannosyl-diacetylchitobiosyl-L-asparagine (protein) (C)[g]	0.26525	0.39541	4	2.2551	0.9912	m01003c	4-hydroxyphenylacetate[c]	-0.038272	0.51526	2	2.0676	4.9716	m01307l	alanine[l]	-0.51963	0.69834	3	1.1476	2.7257
m00150g	(alpha-D-mannosyl)7-beta-D-mannosyl-diacetylchitobiosyl-L-asparagine, isoform A (protein)[g]	0.26525	0.39541	4	2.2551	0.9912	m01440c	chloral hydrate[c]	-0.038272	0.51526	2	2.0676	4.9716	m01358l	apocytochrome-C[l]	-0.51963	0.69834	3	1.1476	2.7257
m00151g	(alpha-D-mannosyl)7-beta-D-mannosyl-diacetylchitobiosyl-L-asparagine, isoform B (protein)[g]	0.26525	0.39541	4	2.2551	0.9912	m02137c	homovanillate[c]	-0.038272	0.51526	2	2.0676	4.9716	m01359l	apoE[l]	-0.51963	0.69834	3	1.1476	2.7257
m00151r	(alpha-D-mannosyl)7-beta-D-mannosyl-diacetylchitobiosyl-L-asparagine, isoform B (protein)[r]	0.26525	0.39541	4	2.2551	0.9912	m02719c	phenylacetaldehyde[c]	-0.038272	0.51526	2	2.0676	4.9716	m01365l	arginine[l]	-0.51963	0.69834	3	1.1476	2.7257
m00152g	(alpha-D-mannosyl)7-beta-D-mannosyl-diacetylchitobiosyl-L-asparagine, isoform C (protein)[g]	0.26525	0.39541	4	2.2551	0.9912	m02719m	phenylacetaldehyde[m]	-0.038272	0.51526	2	2.0676	4.9716	m01369l	asparagine[l]	-0.51963	0.69834	3	1.1476	2.7257
m00153g	(alpha-D-mannosyl)8-beta-D-mannosyl-diacetylchitobiosyl-L-asparagine (protein)[g]	0.26525	0.39541	4	2.2551	0.9912	m02720c	phenylacetate[c]	-0.038272	0.51526	2	2.0676	4.9716	m01370l	aspartate[l]	-0.51963	0.69834	3	1.1476	2.7257
m00153r	(alpha-D-mannosyl)8-beta-D-mannosyl-diacetylchitobiosyl-L-asparagine (protein)[r]	0.26525	0.39541	4	2.2551	0.9912	m02720m	phenylacetate[m]	-0.038272	0.51526	2	2.0676	4.9716	m01371l	ATP[l]	-0.51963	0.69834	3	1.1476	2.7257
m01969r	glucosyl-(alpha-D-mannosyl)6-beta-D-mannosyl-diacetylchitobiosyl-L-asparagine (protein)[r]	0.26525	0.39541	4	2.2551	0.9912	m02841c	ribitol[c]	-0.038272	0.51526	2	2.0676	4.9716	m01628l	cysteine[l]	-0.51963	0.69834	3	1.1476	2.7257
m01970r	glucosyl-(alpha-D-mannosyl)7-beta-D-mannosyl-diacetylchitobiosyl-L-asparagine, isoform B (protein)[r]	0.26525	0.39541	4	2.2551	0.9912	m02926c	spermine[c]	-0.038424	0.51533	1	2.0445	0	m01974l	glutamate[l]	-0.51963	0.69834	3	1.1476	2.7257
m01971r	glucosyl-(alpha-D-mannosyl)7-beta-D-mannosyl-diacetylchitobiosyl-L-asparagine, isoform C (protein)[r]	0.26525	0.39541	4	2.2551	0.9912	m00734c	3,5,3-triiodothyronine-4-sulfate[c]	-0.040037	0.51597	2	2.0648	3.1444	m01975l	glutamine[l]	-0.51963	0.69834	3	1.1476	2.7257
m02453r	mannose[r]	0.26525	0.39541	4	2.2551	0.9912	m00736c	3,5-diiodo-L-thyronine[c]	-0.040037	0.51597	2	2.0648	3.1444	m01986l	glycine[l]	-0.51963	0.69834	3	1.1476	2.7257
m02027c	GSSG[c]	0.26393	0.39592	12	2.1312	1.9929	m00737c	3,5-diiodo-L-thyronine-4-O-sulfate[c]	-0.040037	0.51597	2	2.0648	3.1444	m02125l	histidine[l]	-0.51963	0.69834	3	1.1476	2.7257
m02672g	PA6[g]	0.26264	0.39641	2	2.37	1.7327	m00828c	3-monoiodo-L-thyronine[c]	-0.040037	0.51597	2	2.0648	3.1444	m02184l	isoleucine[l]	-0.51963	0.69834	3	1.1476	2.7257
m02593c	nLc5Cer[c]	0.26223	0.39657	5	2.2202	1.1046	m00829c	3-monoiodo-L-thyronine-4-O-sulfate[c]	-0.040037	0.51597	2	2.0648	3.1444	m02360l	leucine[l]	-0.51963	0.69834	3	1.1476	2.7257
m02124c	histamine[c]	0.2608	0.39712	3	2.2905	3.1611	m00240n	1,2-diacylglycerol-LD-TAG pool[n]	-0.041132	0.5164	1	2.0385	0	m02426l	lysine[l]	-0.51963	0.69834	3	1.1476	2.7257
m02124s	histamine[s]	0.2608	0.39712	3	2.2905	3.1611	m00526n	1D-myo-inositol-1,4-bisphosphate[n]	-0.041132	0.5164	1	2.0385	0	m02471l	methionine[l]	-0.51963	0.69834	3	1.1476	2.7257
m01752m	dTMP[m]	0.25888	0.39786	7	2.1816	1.5225	m00553n	1-phosphatidyl-1D-myo-inositol-4-phosphate[n]	-0.041132	0.5164	1	2.0385	0	m02724l	phenylalanine[l]	-0.51963	0.69834	3	1.1476	2.7257
m01307s	alanine[s]	0.25856	0.39799	22	2.0908	2.3988	m02173n	inositol-1-phosphate[n]	-0.041132	0.5164	1	2.0385	0	m02770l	proline[l]	-0.51963	0.69834	3	1.1476	2.7257
m01590s	CMP[s]	0.25539	0.39921	7	2.1787	1.5209	m01519l	chondroitin sulfate A (GalNAc4S-GlcA), degradation product 1[l]	-0.041245	0.51645	3	2.086	2.8187	m02896l	serine[l]	-0.51963	0.69834	3	1.1476	2.7257
m00163m	(R)-4-phosphopantothenoyl-cysteine[m]	0.25096	0.40092	5	2.2093	2.2849	m01526l	chondroitin sulfate B - dermatan sulfate (IdoA2S-GalNAc4S), degradation product 1[l]	-0.041245	0.51645	3	2.086	2.8187	m02935l	STAR[l]	-0.51963	0.69834	3	1.1476	2.7257
m01648c	decanoic acid[c]	0.24954	0.40147	10	2.1396	2.3921	m00257c	10,11-dihydro-LTB4[c]	-0.042017	0.51676	6	2.1005	1.8479	m02993l	threonine[l]	-0.51963	0.69834	3	1.1476	2.7257
m02108c	heptylic acid[c]	0.24954	0.40147	10	2.1396	2.3921	m00585m	20-COOH-LTB4[m]	-0.042017	0.51676	6	2.1005	1.8479	m03089l	tryptophan[l]	-0.51963	0.69834	3	1.1476	2.7257
m02120c	hexanoic acid[c]	0.24954	0.40147	10	2.1396	2.3921	m00585p	20-COOH-LTB4[p]	-0.042017	0.51676	6	2.1005	1.8479	m03135l	valine[l]	-0.51963	0.69834	3	1.1476	2.7257
m02614c	nonanoic acid[c]	0.24954	0.40147	10	2.1396	2.3921	m02786r	prostaglandin E2[r]	-0.045122	0.51799	2	2.057	0.21332	m00970m	4-aminobutyrate[m]	-0.51979	0.6984	1	0.67272	0
m02642c	octanoic acid[c]	0.24954	0.40147	10	2.1396	2.3921	m02787n	prostaglandin E3[n]	-0.045122	0.51799	2	2.057	0.21332	m01383m	beta-alanine[m]	-0.51979	0.6984	1	0.67272	0
m03117c	undecylic acid[c]	0.24954	0.40147	10	2.1396	2.3921	m02335c	L-alanyl-tRNA(ala)[c]	-0.049259	0.51964	1	2.0208	0	m01633m	D-3-amino-isobutanoate[m]	-0.51979	0.6984	1	0.67272	0
m03134c	valeric acid[c]	0.24954	0.40147	10	2.1396	2.3921	m03063c	tRNA(ala)[c]	-0.049259	0.51964	1	2.0208	0	m02325m	L-3-amino-isobutanoate[m]	-0.51979	0.6984	1	0.67272	0
m02147c	hydroxide[c]	0.24923	0.40159	5	2.2076	3.0265	m00076p	(2R,6R,10R)-trimethyl-hendecanoyl-CoA[p]	-0.053036	0.52115	1	2.0125	0	m00140r	(alpha-D-Glucosyl)3-(alpha-D-mannosyl)8-beta-D-mannosyl-diacetylchitobiosyl-L-asparagine (protein)[r]	-0.52501	0.70021	2	0.98589	1.287
m02041m	H2O2[m]	0.24698	0.40246	10	2.1379	1.8621	m00095p	(4Z,7Z,10Z,13Z,16Z,19Z)-docosahexaenoyl-CoA[p]	-0.053036	0.52115	1	2.0125	0	m00154r	(Glc)3 (GlcNAc)2 (Man)9 (PP-Dol)1[r]	-0.52501	0.70021	2	0.98589	1.287
m01279c	adenine[c]	0.24646	0.40266	3	2.2726	2.0288	m00933p	4(R),8-dimethyl-nonanoyl-CoA[p]	-0.053036	0.52115	1	2.0125	0	m00198r	[protein]-L-asparagine[r]	-0.52501	0.70021	2	0.98589	1.287
m01912c	galactosylgloboside[c]	0.23776	0.40603	5	2.1965	2.4434	m01521l	chondroitin sulfate A (GalNAc4S-GlcA), degradation product 3[l]	-0.056248	0.52243	3	2.0671	2.9858	m02471c	methionine[c]	-0.52515	0.70026	7	1.3541	1.2624
m03112c	UDP-xylose[c]	0.2293	0.40932	1	2.4604	0	m00522c	1D-myo-inositol-1,3,4,5-tetrakisphosphate[c]	-0.059165	0.52359	6	2.0853	1.8645	m01306m	AKG[m]	-0.5257	0.70045	13	1.4658	2.1266
m03112g	UDP-xylose[g]	0.2293	0.40932	1	2.4604	0	m01968r	glucose-6-phosphate[r]	-0.060529	0.52413	2	2.0332	2.7173	m02877c	SAM[c]	-0.52704	0.70092	33	1.5789	2.096
m01756n	dUTP[n]	0.2289	0.40947	5	2.1879	1.4365	m01596r	CO2[r]	-0.061355	0.52446	3	2.0606	2.8724	m00165c	(R)-5-phosphomevalonate[c]	-0.53331	0.70309	2	0.97351	0.46603
m00198l	[protein]-L-asparagine[l]	0.227	0.41021	1	2.4554	0	m02439m	malate[m]	-0.065234	0.52601	5	2.0702	2.3714	m00164c	(R)-5-diphosphomevalonate[c]	-0.53339	0.70312	1	0.64398	0
m01651l	de-Fuc form of PA6 (wo peptide linkage)[l]	0.227	0.41021	1	2.4554	0	m01304c	AICAR[c]	-0.065874	0.52626	2	2.0249	1.3658	m01637c	dADP[c]	-0.53509	0.7037	16	1.493	2.1866
m02248l	keratan sulfate I, degradation product 2[l]	0.227	0.41021	1	2.4554	0	m02376c	L-glutaminyl-tRNA(gln)[c]	-0.070479	0.52809	1	1.9744	0	m02770m	proline[m]	-0.54144	0.7059	1	0.62698	0
m02509l	n2m2nm[l]	0.227	0.41021	1	2.4554	0	m03068c	tRNA(gln)[c]	-0.070479	0.52809	1	1.9744	0	m03037c	trans-4-hydroxy-L-proline[c]	-0.54144	0.7059	1	0.62698	0
m02510l	n2m2nmasn[l]	0.227	0.41021	1	2.4554	0	m02984c	thiamin-PP[c]	-0.071767	0.52861	2	2.0158	3.6898	m03037m	trans-4-hydroxy-L-proline[m]	-0.54144	0.7059	1	0.62698	0
m01183r	7alpha-hydroxycholesterol[r]	0.21824	0.41362	2	2.3022	4.3085	m00219c	[pyruvate dehydrogenase (acetyl transferring)][c]	-0.083182	0.53315	1	1.9466	0	m02372c	L-fucose-1-phosphate[c]	-0.54501	0.70713	1	0.61942	0
m02038s	guanosine[s]	0.21622	0.41441	10	2.1168	1.5059	m00220c	[pyruvate dehydrogenase (acetyl transferring)]-phosphate[c]	-0.083182	0.53315	1	1.9466	0	m01802c	FAD[c]	-0.54641	0.70761	20	1.5138	2.389
m01669s	deoxyguanosine[s]	0.21562	0.41464	4	2.2015	1.5351	m02789c	prostaglandin F2alpha[c]	-0.083209	0.53316	2	1.9982	1.1715	m01821c	Fe2+[c]	-0.54819	0.70822	2	0.95133	0.55933
m02135c	homogentisate[c]	0.21451	0.41508	2	2.2965	4.2112	m01972g	glucosylceramide pool[g]	-0.085991	0.53426	1	1.9405	0	m01821m	Fe2+[m]	-0.54819	0.70822	2	0.95133	0.55933
m02984c	thiamin-PP[c]	0.21297	0.41568	4	2.1986	2.3131	m00236c	1,2-diacylglycerol-LD-PE pool[c]	-0.086332	0.5344	5	2.0496	2.2627	m02340c	L-arginyl-tRNA(arg)[c]	-0.55061	0.70905	1	0.60759	0
m00307c	12(S)-HETE[c]	0.21261	0.41581	7	2.1438	1.4592	m00238c	1,2-diacylglycerol-LD-PS pool[c]	-0.086332	0.5344	5	2.0496	2.2627	m03064c	tRNA(arg)[c]	-0.55061	0.70905	1	0.60759	0
m01528l	chondroitin sulfate B - dermatan sulfate (IdoA2S-GalNAc4S), degradation product 3[l]	0.20572	0.4185	2	2.2831	2.9923	m01974m	glutamate[m]	-0.087986	0.53506	9	2.0685	1.9497	m01596s	CO2[s]	-0.56018	0.71232	6	1.2898	2.2157
m02062l	heparan sulfate, degradation product 16[l]	0.20572	0.4185	2	2.2831	2.9923	m00262c	10,13,16,19-docosatetraenoyl-CoA[c]	-0.09288	0.537	7	2.0558	2.0439	m01365s	arginine[s]	-0.56018	0.71232	1	0.58736	0
m02069l	heparan sulfate, degradation product 22[l]	0.20572	0.4185	2	2.2831	2.9923	m02729c	phosphatidate-LD-PE pool[c]	-0.094813	0.53777	4	2.0349	2.5088	m01588s	citrulline[s]	-0.56018	0.71232	1	0.58736	0
m01744c	D-serine[c]	0.20507	0.41876	2	2.2821	4.9388	m02731c	phosphatidate-LD-PS pool[c]	-0.094813	0.53777	4	2.0349	2.5088	m01629c	cystine[c]	-0.56018	0.71232	1	0.58736	0
m01744s	D-serine[s]	0.20507	0.41876	2	2.2821	4.9388	m03114r	UMP[r]	-0.094941	0.53782	4	2.0348	1.2476	m01629s	cystine[s]	-0.56018	0.71232	1	0.58736	0
m02031g	GT1c[g]	0.20363	0.41932	2	2.2799	1.5885	m00765m	3-carboxy-1-hydroxypropyl-ThPP[m]	-0.095923	0.53821	1	1.9188	0	m02136c	homoserine[c]	-0.56018	0.71232	1	0.58736	0
m02764c	presqualene-PP[c]	0.20195	0.41998	1	2.4015	0	m02984m	thiamin-PP[m]	-0.095923	0.53821	1	1.9188	0	m02136s	homoserine[s]	-0.56018	0.71232	1	0.58736	0
m00920c	3-sulfopyruvate[c]	0.20144	0.42018	3	2.2164	0.97408	m02684g	PC-LD pool[g]	-0.098694	0.53931	5	2.0376	2.1994	m01115s	5-methyl-THF[s]	-0.56516	0.71402	1	0.57684	0
m02644m	octanoyl-CoA[m]	0.19915	0.42107	5	2.1591	1.9913	m02404c	L-leucyl-tRNA(leu)[c]	-0.10306	0.54104	1	1.9032	0	m02785c	prostaglandin E1[c]	-0.56727	0.71474	4	1.1719	2.529
m00028c	(18R)-HEPE[c]	0.19041	0.42449	3	2.2027	2.7666	m03073c	tRNA(leu)[c]	-0.10306	0.54104	1	1.9032	0	m01960c	globotriaosylceramide[c]	-0.56885	0.71527	3	1.0879	1.1916
m00374c	15(R)-HETE[c]	0.19041	0.42449	3	2.2027	2.7666	m02741c	phosphopantetheine[c]	-0.10415	0.54147	5	2.0323	2.6213	m02147s	hydroxide[s]	-0.57312	0.71672	1	0.56002	0
m00374p	15(R)-HETE[p]	0.19041	0.42449	3	2.2027	2.7666	m03108r	UDP-glucose[r]	-0.10458	0.54165	1	1.8999	0	m01115c	5-methyl-THF[c]	-0.57869	0.7186	2	0.90584	0.46528
m00374r	15(R)-HETE[r]	0.19041	0.42449	3	2.2027	2.7666	m02767c	procollagen-5-hydroxy-L-lysine[c]	-0.10686	0.54255	3	2.0032	3.1146	m01364p	arachidonyl-CoA[p]	-0.58871	0.72197	5	1.2147	2.4382
m01784n	EPA[n]	0.19041	0.42449	3	2.2027	2.7666	m02666n	oxidized thioredoxin[n]	-0.10978	0.54371	2	1.9571	0.83905	m01260n	acetylcholine[n]	-0.59147	0.7229	1	0.52124	0
m02554n	NADP+[n]	0.19041	0.42449	3	2.2027	2.7666	m02990n	thioredoxin[n]	-0.10978	0.54371	2	1.9571	0.83905	m01513n	choline[n]	-0.59147	0.7229	1	0.52124	0
m02555n	NADPH[n]	0.19041	0.42449	3	2.2027	2.7666	m03111g	UDP-N-acetylglucosamine[g]	-0.11003	0.54381	11	2.0622	2.5286	m01682c	D-glucitol[c]	-0.60916	0.72879	4	1.1276	1.6928
m02812c	putrescine[c]	0.18	0.42858	4	2.163	1.0572	m02593c	nLc5Cer[c]	-0.11056	0.54402	3	1.9986	1.3847	m01682s	D-glucitol[s]	-0.60916	0.72879	4	1.1276	1.6928
m03106n	UDP[n]	0.17438	0.43078	2	2.2352	2.0693	m02726c	phosphatidate-bile-PC pool[c]	-0.11223	0.54468	6	2.0381	1.3086	m02387c	linoleate[c]	-0.61439	0.73052	19	1.4735	2.4182
m02041c	H2O2[c]	0.17404	0.43092	44	2.0266	2.0652	m02732c	phosphatidate-LD-SM pool[c]	-0.11223	0.54468	6	2.0381	1.3086	m03089c	tryptophan[c]	-0.61561	0.73092	5	1.1893	2.3951
m01630s	cytidine[s]	0.17331	0.4312	10	2.0875	1.5522	m02750r	PI pool[r]	-0.11906	0.54739	2	1.9428	4.2941	m00037p	(24R,25R)3alpha,7alpha,24-trihydroxy-5beta-cholestanoyl-CoA[p]	-0.61579	0.73098	1	0.46987	0
m00365c	14,15-DiHETE[c]	0.17156	0.43189	2	2.2309	2.3454	m02041c	H2O2[c]	-0.12656	0.55036	26	2.0803	2.0666	m00076p	(2R,6R,10R)-trimethyl-hendecanoyl-CoA[p]	-0.61579	0.73098	1	0.46987	0
m00365n	14,15-DiHETE[n]	0.17156	0.43189	2	2.2309	2.3454	m01334s	AMP[s]	-0.1269	0.55049	6	2.0251	1.4552	m00743p	3,7,24THCA-CoA[p]	-0.61579	0.73098	1	0.46987	0
m00553c	1-phosphatidyl-1D-myo-inositol-4-phosphate[c]	0.17062	0.43226	42	2.0275	2.5312	m02016s	GMP[s]	-0.1269	0.55049	6	2.0251	1.4552	m01673m	deoxyuridine[m]	-0.61782	0.73165	1	0.46557	0
m00380n	15(S)-HPETE[n]	0.17053	0.4323	3	2.1779	1.661	m00143g	(alpha-D-mannosyl)5-beta-D-mannosyl-diacetylchitobiosyl-L-asparagine (protein) (B1)[g]	-0.13	0.55172	3	1.974	0.99987	m01709c	dIMP[c]	-0.61782	0.73165	1	0.46557	0
m02157c	hypotaurine[c]	0.16923	0.43281	3	2.1762	1.6855	m00144g	(alpha-D-mannosyl)5-beta-D-mannosyl-diacetylchitobiosyl-L-asparagine (protein) (B2)[g]	-0.13	0.55172	3	1.974	0.99987	m01752l	dTMP[l]	-0.61782	0.73165	1	0.46557	0
m01265m	acrylyl-CoA[m]	0.16888	0.43295	9	2.0899	2.3027	m00145g	(alpha-D-mannosyl)5-beta-D-mannosyl-diacetylchitobiosyl-L-asparagine (protein) (C)[g]	-0.13	0.55172	3	1.974	0.99987	m02996l	thymidine[l]	-0.61782	0.73165	1	0.46557	0
m01597p	CoA[p]	0.15773	0.43734	21	2.0425	2.0897	m00146g	(alpha-D-mannosyl)6-beta-D-mannosyl-diacetylchitobiosyl-L-asparagine (protein) (A)[g]	-0.13	0.55172	3	1.974	0.99987	m03114m	UMP[m]	-0.61782	0.73165	1	0.46557	0
m01322c	alpha-D-galactose-1-phosphate[c]	0.15758	0.43739	3	2.1617	1.7781	m00147g	(alpha-D-mannosyl)6-beta-D-mannosyl-diacetylchitobiosyl-L-asparagine (protein) (B1)[g]	-0.13	0.55172	3	1.974	0.99987	m02552m	NAD+[m]	-0.61975	0.73229	46	1.5805	2.0181
m01911c	galactose-1-phosphate[c]	0.15758	0.43739	3	2.1617	1.7781	m00148g	(alpha-D-mannosyl)6-beta-D-mannosyl-diacetylchitobiosyl-L-asparagine (protein) (B2)[g]	-0.13	0.55172	3	1.974	0.99987	m02553m	NADH[m]	-0.61975	0.73229	46	1.5805	2.0181
m02678c	palmitoyl-CoA[c]	0.15616	0.43795	27	2.034	2.2895	m00149g	(alpha-D-mannosyl)6-beta-D-mannosyl-diacetylchitobiosyl-L-asparagine (protein) (C)[g]	-0.13	0.55172	3	1.974	0.99987	m01280c	adenosine[c]	-0.62413	0.73373	8	1.3084	1.5089
m02016g	GMP[g]	0.155	0.43841	17	2.0504	2.1509	m00150g	(alpha-D-mannosyl)7-beta-D-mannosyl-diacetylchitobiosyl-L-asparagine, isoform A (protein)[g]	-0.13	0.55172	3	1.974	0.99987	m02015c	GM3[c]	-0.62877	0.73525	3	1.0152	1.2406
m01280m	adenosine[m]	0.1548	0.43849	7	2.0965	1.4914	m00151g	(alpha-D-mannosyl)7-beta-D-mannosyl-diacetylchitobiosyl-L-asparagine, isoform B (protein)[g]	-0.13	0.55172	3	1.974	0.99987	m02046s	HCO3-[s]	-0.63377	0.73688	8	1.3012	2.5047
m02040g	H2O[g]	0.15262	0.43935	30	2.0326	1.8149	m00151r	(alpha-D-mannosyl)7-beta-D-mannosyl-diacetylchitobiosyl-L-asparagine, isoform B (protein)[r]	-0.13	0.55172	3	1.974	0.99987	m02159c	hypoxanthine[c]	-0.63645	0.73776	2	0.81971	2.6576
m01863c	fumarylacetoacetate[c]	0.15251	0.43939	2	2.2018	3.3363	m00152g	(alpha-D-mannosyl)7-beta-D-mannosyl-diacetylchitobiosyl-L-asparagine, isoform C (protein)[g]	-0.13	0.55172	3	1.974	0.99987	m02943c	succinate[c]	-0.64535	0.74065	5	1.1613	1.2852
m02741c	phosphopantetheine[c]	0.1499	0.44042	8	2.085	2.3599	m00153g	(alpha-D-mannosyl)8-beta-D-mannosyl-diacetylchitobiosyl-L-asparagine (protein)[g]	-0.13	0.55172	3	1.974	0.99987	m00141l	(alpha-D-mannosyl)2-beta-D-mannosyl-N-acetylglucosamine[l]	-0.64687	0.74114	3	0.99326	2.3295
[truncated: 1,500 more rows]

## Sheet: Table S4-3
Table S1-2. List of identified reporter metabolites for atherosclerotic plaque (significant)
REPORTER METABOLITES USING TEST TYPE: all							REPORTER METABOLITES USING TEST TYPE: only up							REPORTER METABOLITES USING TEST TYPE: only down
ID	NAME	Z-SCORE	P-VALUE	NUMBER OF NEIGHBOURS	AVERAGE Z-SCORE	STD Z-SCORE	ID	NAME	Z-SCORE	P-VALUE	NUMBER OF NEIGHBOURS	AVERAGE Z-SCORE	STD Z-SCORE	ID	NAME	Z-SCORE	P-VALUE	NUMBER OF NEIGHBOURS	AVERAGE Z-SCORE	STD Z-SCORE
m03101l	tyrosine[l]	3.8346	6.2891e-05	17	3.9761	1.8863	m02751l	Pi[l]	4.1815	1.4478e-05	14	4.579	0.98968	m02751c	Pi[c]	3.4288	0.00030307	105	2.4797	2.1091
m01974l	glutamate[l]	3.661	0.00012563	17	3.8852	1.8876	m01307l	alanine[l]	4.0278	2.8153e-05	13	4.5749	1.0375	m02040c	H2O[c]	2.9896	0.0013968	247	2.1765	2.193
m02751l	Pi[l]	3.6523	0.00012995	19	3.7757	1.948	m01365l	arginine[l]	4.0278	2.8153e-05	13	4.5749	1.0375	m00526c	1D-myo-inositol-1,4-bisphosphate[c]	2.9098	0.0018082	9	3.8252	1.7516
m01307l	alanine[l]	3.6305	0.00014142	16	3.9323	1.9392	m01369l	asparagine[l]	4.0278	2.8153e-05	13	4.5749	1.0375	m02173c	inositol-1-phosphate[c]	2.6607	0.0038987	9	3.6497	1.6527
m01365l	arginine[l]	3.6305	0.00014142	16	3.9323	1.9392	m01370l	aspartate[l]	4.0278	2.8153e-05	13	4.5749	1.0375	m00113c	(6Z,9Z,12Z,15Z,18Z,21Z)-tetracosahexaenoyl-CoA[c]	2.5401	0.005541	5	4.1639	0.76499
m01369l	asparagine[l]	3.6305	0.00014142	16	3.9323	1.9392	m01628l	cysteine[l]	4.0278	2.8153e-05	13	4.5749	1.0375	m01967c	glucose-1-phosphate[c]	2.287	0.011098	9	3.3864	1.5178
m01370l	aspartate[l]	3.6305	0.00014142	16	3.9323	1.9392	m01975l	glutamine[l]	4.0278	2.8153e-05	13	4.5749	1.0375	m01102c	5-hydroxyindoleacetaldehyde[c]	2.2302	0.012866	11	3.1957	1.6278
m01628l	cysteine[l]	3.6305	0.00014142	16	3.9323	1.9392	m01986l	glycine[l]	4.0278	2.8153e-05	13	4.5749	1.0375	m00553c	1-phosphatidyl-1D-myo-inositol-4-phosphate[c]	2.1329	0.016465	24	2.691	2.0984
m01975l	glutamine[l]	3.6305	0.00014142	16	3.9323	1.9392	m02125l	histidine[l]	4.0278	2.8153e-05	13	4.5749	1.0375	m01718c	D-myo-inositol-1,4,5-trisphosphate[c]	2.0626	0.019577	9	3.2283	2.5078
m01986l	glycine[l]	3.6305	0.00014142	16	3.9323	1.9392	m02184l	isoleucine[l]	4.0278	2.8153e-05	13	4.5749	1.0375	m00947c	4,6-dihydroxyquinoline[c]	2.0543	0.019974	2	4.8323	0.79599
m02125l	histidine[l]	3.6305	0.00014142	16	3.9323	1.9392	m02360l	leucine[l]	4.0278	2.8153e-05	13	4.5749	1.0375	m01332c	aminoacetone[c]	2.0543	0.019974	2	4.8323	0.79599
m02184l	isoleucine[l]	3.6305	0.00014142	16	3.9323	1.9392	m02426l	lysine[l]	4.0278	2.8153e-05	13	4.5749	1.0375	m02897c	serotonin[c]	2.0465	0.020355	6	3.5363	1.9343
m02360l	leucine[l]	3.6305	0.00014142	16	3.9323	1.9392	m02471l	methionine[l]	4.0278	2.8153e-05	13	4.5749	1.0375	m01974m	glutamate[m]	2.0058	0.022438	8	3.2743	2.1861
m02426l	lysine[l]	3.6305	0.00014142	16	3.9323	1.9392	m02724l	phenylalanine[l]	4.0278	2.8153e-05	13	4.5749	1.0375	m00918c	3-sulfinoalanine[c]	1.9994	0.022783	4	3.8885	1.1918
m02471l	methionine[l]	3.6305	0.00014142	16	3.9323	1.9392	m02770l	proline[l]	4.0278	2.8153e-05	13	4.5749	1.0375	m02426m	lysine[m]	1.9892	0.023342	1	5.9745	0
m02724l	phenylalanine[l]	3.6305	0.00014142	16	3.9323	1.9392	m02896l	serine[l]	4.0278	2.8153e-05	13	4.5749	1.0375	m02868m	saccharopine[m]	1.9892	0.023342	1	5.9745	0
m02770l	proline[l]	3.6305	0.00014142	16	3.9323	1.9392	m02993l	threonine[l]	4.0278	2.8153e-05	13	4.5749	1.0375	m01419c	cAMP[c]	1.9552	0.025281	15	2.835	2.6553
m02896l	serine[l]	3.6305	0.00014142	16	3.9323	1.9392	m03089l	tryptophan[l]	4.0278	2.8153e-05	13	4.5749	1.0375	m01433c	cGMP[c]	1.9552	0.025281	15	2.835	2.6553
m02993l	threonine[l]	3.6305	0.00014142	16	3.9323	1.9392	m03101l	tyrosine[l]	4.0278	2.8153e-05	13	4.5749	1.0375	m01981c	glyceraldehyde[c]	1.9489	0.025654	9	3.1482	1.3537
m03089l	tryptophan[l]	3.6305	0.00014142	16	3.9323	1.9392	m03135l	valine[l]	4.0278	2.8153e-05	13	4.5749	1.0375	m00524c	1D-myo-inositol-1,3,4-trisphosphate[c]	1.8965	0.028946	2	4.597	1.1075
m03135l	valine[l]	3.6305	0.00014142	16	3.9323	1.9392	m01974l	glutamate[l]	3.9983	3.1906e-05	14	4.4719	1.0688	m00599c	20-OH-LTB4[c]	1.8864	0.029619	7	3.282	0.94198
m01285l	ADP[l]	3.3221	0.00044669	15	3.8171	1.9498	m02012l	GM2A[l]	3.8248	6.544e-05	15	4.2891	1.4302	m00599r	20-OH-LTB4[r]	1.8864	0.029619	7	3.282	0.94198
m01358l	apocytochrome-C[l]	3.3221	0.00044669	15	3.8171	1.9498	m01285l	ADP[l]	3.7271	9.6858e-05	12	4.4844	1.0287	m02795r	prostaglandin I2[r]	1.8799	0.030062	1	5.7436	0
m01359l	apoE[l]	3.3221	0.00044669	15	3.8171	1.9498	m01358l	apocytochrome-C[l]	3.7271	9.6858e-05	12	4.4844	1.0287	m02736c	phosphatidylinositol-4,5-bisphosphate[c]	1.8349	0.033262	18	2.6905	2.1093
m01371l	ATP[l]	3.3221	0.00044669	15	3.8171	1.9498	m01359l	apoE[l]	3.7271	9.6858e-05	12	4.4844	1.0287	m02168c	indole-3-acetaldehyde[c]	1.8171	0.034598	5	3.4824	1.9479
m02935l	STAR[l]	3.3221	0.00044669	15	3.8171	1.9498	m01371l	ATP[l]	3.7271	9.6858e-05	12	4.4844	1.0287	m00206c	[protein]-L-tyrosine[c]	1.8082	0.035287	76	2.2125	2.1484
m02039l	H+[l]	3.2158	0.00065042	11	4.0502	1.3308	m02935l	STAR[l]	3.7271	9.6858e-05	12	4.4844	1.0287	m00218c	[protein]-tyrosine-phosphate[c]	1.8082	0.035287	76	2.2125	2.1484
m02012l	GM2A[l]	3.2009	0.00068507	19	3.5524	2.1564	m01910l	galactose[l]	3.0937	0.00098848	8	4.5175	1.7128	m02475c	methylglyoxal[c]	1.802	0.035775	5	3.4681	1.764
m01910l	galactose[l]	2.7972	0.0025772	9	3.984	2.2646	m02039l	H+[l]	2.9079	0.0018192	11	4.0502	1.3308	m00516c	1-alkyl-2-lysoglycerol-3-phosphocholine[c]	1.8011	0.035844	1	5.5771	0
m01611l	core 6[l]	2.6914	0.0035577	4	4.8757	0.42786	m01536l	chondroitin sulfate C (GalNAc6S-GlcA), degradation product 3[l]	2.7496	0.0029835	7	4.392	1.8085	m00626c	2-acetyl-1-alkyl-sn-glycero-3-phosphocholine[c]	1.8011	0.035844	1	5.5771	0
m02259l	keratan sulfate I, degradation product 3[l]	2.6914	0.0035577	4	4.8757	0.42786	m01547l	chondroitin sulfate D (GlcNAc6S-GlcA2S), degradation product 4[l]	2.7496	0.0029835	7	4.392	1.8085	m03161c	glycogen[c]	1.7714	0.038245	2	4.4105	1.4611
m02270l	keratan sulfate I, degradation product 4[l]	2.6914	0.0035577	4	4.8757	0.42786	m02240l	keratan sulfate I, degradation product 12[l]	2.7052	0.0034133	7	4.3555	1.7847	m03121c	urea[c]	1.771	0.03828	1	5.5135	0
m02273l	keratan sulfate I, degradation product 5[l]	2.6914	0.0035577	4	4.8757	0.42786	m02243l	keratan sulfate I, degradation product 15[l]	2.7052	0.0034133	7	4.3555	1.7847	m03121s	urea[s]	1.771	0.03828	1	5.5135	0
m02279l	keratan sulfate II (core 2-linked), degradation product 1[l]	2.6914	0.0035577	4	4.8757	0.42786	m02246l	keratan sulfate I, degradation product 18[l]	2.7052	0.0034133	7	4.3555	1.7847	m00600c	20-oxo-LTB4[c]	1.7625	0.038996	8	3.0924	1.436
m02280l	keratan sulfate II (core 2-linked), degradation product 2[l]	2.6914	0.0035577	4	4.8757	0.42786	m02250l	keratan sulfate I, degradation product 21[l]	2.7052	0.0034133	7	4.3555	1.7847	m00600r	20-oxo-LTB4[r]	1.7625	0.038996	8	3.0924	1.436
m02288l	keratan sulfate II (core 2-linked)[l]	2.6914	0.0035577	4	4.8757	0.42786	m02253l	keratan sulfate I, degradation product 24[l]	2.7052	0.0034133	7	4.3555	1.7847	m00601p	20-oxo-LTE4[p]	1.7625	0.038996	8	3.0924	1.436
m02299l	keratan sulfate II (core 4-linked), degradation product 1[l]	2.6914	0.0035577	4	4.8757	0.42786	m02256l	keratan sulfate I, degradation product 27[l]	2.7052	0.0034133	7	4.3555	1.7847	m00756c	3alpha,7alpha-dihydroxy-5beta-cholestan-26-al[c]	1.7625	0.038996	8	3.0924	1.436
m02300l	keratan sulfate II (core 4-linked), degradation product 2[l]	2.6914	0.0035577	4	4.8757	0.42786	m02260l	keratan sulfate I, degradation product 30[l]	2.7052	0.0034133	7	4.3555	1.7847	m01981m	glyceraldehyde[m]	1.7625	0.038996	8	3.0924	1.436
m02303l	keratan sulfate II (core 4-linked)[l]	2.6914	0.0035577	4	4.8757	0.42786	m02263l	keratan sulfate I, degradation product 33[l]	2.7052	0.0034133	7	4.3555	1.7847	m02631c	O2-[c]	1.7519	0.039899	3	3.9033	1.1595
m02524c	N-acetyl-D-mannosamine[c]	2.5993	0.0046713	3	5.2071	0.071666	m02266l	keratan sulfate I, degradation product 36[l]	2.7052	0.0034133	7	4.3555	1.7847	m01822c	Fe3+[c]	1.7474	0.040282	1	5.4637	0
m01974c	glutamate[c]	2.5974	0.0046968	40	2.8558	1.9322	m02274l	keratan sulfate I, degradation product 6[l]	2.7052	0.0034133	7	4.3555	1.7847	m00596p	20-hydroxy-LTE4[p]	1.7279	0.042007	5	3.3983	1.0861
m02751c	Pi[c]	2.5281	0.0057335	250	2.3154	2.211	m02277l	keratan sulfate I, degradation product 9[l]	2.7052	0.0034133	7	4.3555	1.7847	m00730c	3,4-dihydroxyphenylethyleneglycol[c]	1.7279	0.042007	5	3.3983	1.0861
m01904c	GA1[c]	2.4911	0.0063674	7	4.0063	1.7703	m02281l	keratan sulfate II (core 2-linked), degradation product 3[l]	2.7052	0.0034133	7	4.3555	1.7847	m01093c	5beta-cholestane-3alpha,7alpha,26-triol[c]	1.7279	0.042007	5	3.3983	1.0861
m01536l	chondroitin sulfate C (GalNAc6S-GlcA), degradation product 3[l]	2.4084	0.0080122	8	3.8075	2.353	m02284l	keratan sulfate II (core 2-linked), degradation product 6[l]	2.7052	0.0034133	7	4.3555	1.7847	m01110c	5-hydroxytryptophol[c]	1.7279	0.042007	5	3.3983	1.0861
m01547l	chondroitin sulfate D (GlcNAc6S-GlcA2S), degradation product 4[l]	2.4084	0.0080122	8	3.8075	2.353	m02301l	keratan sulfate II (core 4-linked), degradation product 3[l]	2.7052	0.0034133	7	4.3555	1.7847	m01796c	ethanol[c]	1.7279	0.042007	5	3.3983	1.0861
m02240l	keratan sulfate I, degradation product 12[l]	2.3665	0.0089789	8	3.7755	2.3282	m02040l	H2O[l]	2.5917	0.0047754	52	2.9199	2.2537	m01983m	glycerol[m]	1.7279	0.042007	5	3.3983	1.0861
m02243l	keratan sulfate I, degradation product 15[l]	2.3665	0.0089789	8	3.7755	2.3282	m01285c	ADP[c]	2.5187	0.0058898	285	2.46	2.0951	m02771c	propane-1,2-diol[c]	1.7279	0.042007	5	3.3983	1.0861
m02246l	keratan sulfate I, degradation product 18[l]	2.3665	0.0089789	8	3.7755	2.3282	m01611l	core 6[l]	2.5086	0.0060604	4	4.8757	0.42786	m02978c	tetrahydrobiopterin[c]	1.7123	0.043421	1	5.3894	0
m02250l	keratan sulfate I, degradation product 21[l]	2.3665	0.0089789	8	3.7755	2.3282	m02259l	keratan sulfate I, degradation product 3[l]	2.5086	0.0060604	4	4.8757	0.42786	m00522c	1D-myo-inositol-1,3,4,5-tetrakisphosphate[c]	1.7079	0.043829	1	5.3801	0
m02253l	keratan sulfate I, degradation product 24[l]	2.3665	0.0089789	8	3.7755	2.3282	m02270l	keratan sulfate I, degradation product 4[l]	2.5086	0.0060604	4	4.8757	0.42786	m00101c	(5Z,8Z,11Z)-eicosatrienoyl-CoA[c]	1.7032	0.044261	6	3.2405	2.3632
m02256l	keratan sulfate I, degradation product 27[l]	2.3665	0.0089789	8	3.7755	2.3282	m02273l	keratan sulfate I, degradation product 5[l]	2.5086	0.0060604	4	4.8757	0.42786	m00123c	(8Z,11Z)-eicosadienoyl-CoA[c]	1.7032	0.044261	6	3.2405	2.3632
m02260l	keratan sulfate I, degradation product 30[l]	2.3665	0.0089789	8	3.7755	2.3282	m02279l	keratan sulfate II (core 2-linked), degradation product 1[l]	2.5086	0.0060604	4	4.8757	0.42786	m00134c	(9Z,12Z,15Z,18Z,21Z)-tetracosapentaenoyl-CoA[c]	1.7032	0.044261	6	3.2405	2.3632
m02263l	keratan sulfate I, degradation product 33[l]	2.3665	0.0089789	8	3.7755	2.3282	m02280l	keratan sulfate II (core 2-linked), degradation product 2[l]	2.5086	0.0060604	4	4.8757	0.42786	m01597r	CoA[r]	1.7022	0.044362	5	3.3741	0.52602
m02266l	keratan sulfate I, degradation product 36[l]	2.3665	0.0089789	8	3.7755	2.3282	m02288l	keratan sulfate II (core 2-linked)[l]	2.5086	0.0060604	4	4.8757	0.42786	m01965s	glucose[s]	1.6773	0.046743	5	3.3506	2.0672
m02274l	keratan sulfate I, degradation product 6[l]	2.3665	0.0089789	8	3.7755	2.3282	m02299l	keratan sulfate II (core 4-linked), degradation product 1[l]	2.5086	0.0060604	4	4.8757	0.42786	m01005c	4-hydroxyphenylpyruvate[c]	1.6578	0.048679	1	5.2743	0
m02277l	keratan sulfate I, degradation product 9[l]	2.3665	0.0089789	8	3.7755	2.3282	m02300l	keratan sulfate II (core 4-linked), degradation product 2[l]	2.5086	0.0060604	4	4.8757	0.42786	m02135c	homogentisate[c]	1.6578	0.048679	1	5.2743	0
m02281l	keratan sulfate II (core 2-linked), degradation product 3[l]	2.3665	0.0089789	8	3.7755	2.3282	m02303l	keratan sulfate II (core 4-linked)[l]	2.5086	0.0060604	4	4.8757	0.42786	m00006c	(11Z)-docosenoyl-CoA[c]	1.6552	0.048943	3	3.7861	0.56826
m02284l	keratan sulfate II (core 2-linked), degradation product 6[l]	2.3665	0.0089789	8	3.7755	2.3282	m01904c	GA1[c]	2.4846	0.0064848	6	4.3449	1.6726	m00023c	(13Z,16Z)-docosadienoyl-CoA[c]	1.6552	0.048943	3	3.7861	0.56826
m02301l	keratan sulfate II (core 4-linked), degradation product 3[l]	2.3665	0.0089789	8	3.7755	2.3282	m03101c	tyrosine[c]	2.477	0.0066248	17	3.4461	2.2945	m00093c	(4Z,7Z,10Z,13Z,16Z)-docosapentaenoyl-CoA[c]	1.6552	0.048943	3	3.7861	0.56826
m01256c	acetone[c]	2.3012	0.010691	8	3.7257	2.0823	m01252s	acetate[s]	2.4724	0.0067099	4	4.8362	0.34429	m00095c	(4Z,7Z,10Z,13Z,16Z,19Z)-docosahexaenoyl-CoA[c]	1.6552	0.048943	3	3.7861	0.56826
m03101c	tyrosine[c]	2.2803	0.011295	21	3.0411	2.3953	m01253c	acetoacetate[c]	2.4588	0.0069693	4	4.8214	0.35771	m00317c	12,15,18,21-tetracosatetraenoyl-CoA[c]	1.6552	0.048943	3	3.7861	0.56826
m00526c	1D-myo-inositol-1,4-bisphosphate[c]	2.2428	0.012454	13	3.3152	2.5903	m01974c	glutamate[c]	2.4346	0.0074537	24	3.2162	1.7913	m02112c	hexacosenoyl-CoA[c]	1.6552	0.048943	3	3.7861	0.56826
m03121c	urea[c]	2.1948	0.014088	2	5.3206	0.2728	m01628s	cysteine[s]	2.3299	0.0099067	15	3.4478	2.3944
m03121s	urea[s]	2.1948	0.014088	2	5.3206	0.2728	m01534l	chondroitin sulfate C (GalNAc6S-GlcA), degradation product 1[l]	2.3281	0.0099546	6	4.2059	1.9063
m01448c	cholest-5-ene-3beta,7alpha,27-triol[c]	2.1705	0.014986	3	4.6723	0.60532	m01537l	chondroitin sulfate C (GalNAc6S-GlcA), degradation product 4[l]	2.3281	0.0099546	6	4.2059	1.9063
m01679l	D-galactosyl-N-acylsphingosine[l]	2.1174	0.017111	5	4.0167	1.2242	m01539l	chondroitin sulfate C (GalNAc6S-GlcA), free chain[l]	2.3281	0.0099546	6	4.2059	1.9063
m01555l	chondroitin sulfate E (GalNAc4,6diS-GlcA), degradation product 1[l]	2.1061	0.017599	5	4.0057	1.9804	m01544l	chondroitin sulfate D (GlcNAc6S-GlcA2S), degradation product 1[l]	2.3281	0.0099546	6	4.2059	1.9063
m01983c	glycerol[c]	2.0776	0.018874	14	3.1655	1.2202	m01548l	chondroitin sulfate D (GlcNAc6S-GlcA2S), degradation product 5[l]	2.3281	0.0099546	6	4.2059	1.9063
m01253c	acetoacetate[c]	2.0768	0.01891	9	3.4648	2.1699	m01550l	chondroitin sulfate D (GlcNAc6S-GlcA2S), free chain[l]	2.3281	0.0099546	6	4.2059	1.9063
m00157c	(R)-3-hydroxybutanoate[c]	2.0681	0.019313	7	3.6606	2.2404	m01556l	chondroitin sulfate E (GalNAc4,6diS-GlcA), degradation product 2[l]	2.3281	0.0099546	6	4.2059	1.9063
m00157s	(R)-3-hydroxybutanoate[s]	2.0681	0.019313	7	3.6606	2.2404	m01801l	F1alpha[l]	2.3281	0.0099546	6	4.2059	1.9063
m00648s	2-hydroxybutyrate[s]	2.0681	0.019313	7	3.6606	2.2404	m02239l	keratan sulfate I, degradation product 11[l]	2.3281	0.0099546	6	4.2059	1.9063
m00671m	2-oxobutyrate[m]	2.0681	0.019313	7	3.6606	2.2404	m02242l	keratan sulfate I, degradation product 14[l]	2.3281	0.0099546	6	4.2059	1.9063
m01253s	acetoacetate[s]	2.0681	0.019313	7	3.6606	2.2404	m02245l	keratan sulfate I, degradation product 17[l]	2.3281	0.0099546	6	4.2059	1.9063
m01256s	acetone[s]	2.0681	0.019313	7	3.6606	2.2404	m02249l	keratan sulfate I, degradation product 20[l]	2.3281	0.0099546	6	4.2059	1.9063
m01716s	D-lactate[s]	2.0681	0.019313	7	3.6606	2.2404	m02252l	keratan sulfate I, degradation product 23[l]	2.3281	0.0099546	6	4.2059	1.9063
m02772s	propanoate[s]	2.0681	0.019313	7	3.6606	2.2404	m02255l	keratan sulfate I, degradation product 26[l]	2.3281	0.0099546	6	4.2059	1.9063
m02819s	pyruvate[s]	2.0681	0.019313	7	3.6606	2.2404	m02258l	keratan sulfate I, degradation product 29[l]	2.3281	0.0099546	6	4.2059	1.9063
[truncated: 211 more rows]
