# Supplementary material for: Genome-scale metabolic network of human carotid plaque reveals the pivotal role of glutamine/glutamate metabolism in macrophage modulating plaque inflammation and vulnerability
Source: Cardiovasc Diabetol. 2024 Jul 8;23:240. doi: 10.1186/s12933-024-02339-3 (PMC11232311; doi:10.1186/s12933-024-02339-3)
Supplement: Supplementary file 5 — Supplementary Material 5. [file 12933_2024_2339_MOESM5_ESM.xlsx]

## Sheet: Table S5-1
Table S4-1. Topological analysis of reporter subnetwork for atherosclerotic plaque (degree of reporter metabolites)
Reporter metabolite	Degree	Compartment
glycine[c]	12	Cytosol
glutamate[c]	12	Cytosol
NH3[c]	11	Cytosol
AKG[c]	10	Cytosol
acetate[c]	9	Cytosol
cholesterol[c]	8	Cytosol
AKG[m]	8	Mitochondria
GSH[c]	8	Cytosol
glycine[s]	8	Extracellular
glutamate[m]	8	Mitochondria
fructose-6-phosphate[c]	7	Cytosol
glutamine[c]	7	Cytosol
GTP[c]	7	Cytosol
GAP[c]	6	Cytosol
PC-LD pool[c]	5	Cytosol
alanine[c]	5	Cytosol
tyrosine[c]	5	Cytosol
UMP[c]	5	Cytosol
UDP[c]	5	Cytosol
ethanolamine-phosphate[c]	4	Cytosol
pyruvate[m]	4	Mitochondria
adenosine[c]	4	Cytosol
cysteine[c]	4	Cytosol
UDP[g]	4	Golgi apparatus
D-xylulose-5-phosphate[c]	4	Cytosol
erythrose-4-phosphate[c]	4	Cytosol
acetaldehyde[c]	4	Cytosol
CMP[c]	4	Cytosol
glucose-1-phosphate[c]	4	Cytosol
aspartate[c]	4	Cytosol
GMP[c]	4	Cytosol
GDP[c]	4	Cytosol
SAM[c]	3	Cytosol
SAH[c]	3	Cytosol
PS-LD pool[c]	3	Cytosol
TAG-LD pool[c]	3	Cytosol
serine[c]	3	Cytosol
cholesterol[s]	3	Extracellular
malate[c]	3	Cytosol
pyruvate[c]	3	Cytosol
malate[m]	3	Mitochondria
alanine[s]	3	Extracellular
asparagine[c]	3	Cytosol
N-acetylglucosamine[c]	3	Cytosol
valine[c]	3	Cytosol
CMP-N-acetylneuraminate[c]	3	Cytosol
arachidonate[c]	3	Cytosol
GSH[s]	3	Extracellular
inositol-1-phosphate[c]	3	Cytosol
ornithine[c]	3	Cytosol
glucose-6-phosphate[c]	3	Cytosol
3-phospho-D-glycerate[c]	3	Cytosol
H2O2[c]	3	Cytosol
pyridoxal-phosphate[c]	3	Cytosol
UDP-N-acetyl-D-galactosamine[g]	3	Golgi apparatus
fructose[c]	3	Cytosol
cholesterol[m]	2	Mitochondria
2-lysolecithin pool[c]	2	Cytosol
cholesterol-ester pool[c]	2	Cytosol
PI pool[c]	2	Cytosol
cholesterol[l]	2	Lysosome
PC-LD pool[r]	2	Endoplasmic reticulum
TAG-LD pool[r]	2	Endoplasmic reticulum
fructose[s]	2	Extracellular
D-xylulose[c]	2	Cytosol
sphinganine-1-phosphate[c]	2	Cytosol
CTP[c]	2	Cytosol
CDP-ethanolamine[c]	2	Cytosol
UTP[c]	2	Cytosol
alanine[m]	2	Mitochondria
NH3[m]	2	Mitochondria
saccharopine[m]	2	Mitochondria
2-oxoadipate[m]	2	Mitochondria
L-2-aminoadipate[m]	2	Mitochondria
kynurenine[c]	2	Cytosol
adenosine[l]	2	Lysosome
porphobilinogen[c]	2	Cytosol
OAA[c]	2	Cytosol
N-acetyl-L-asparagine[c]	2	Cytosol
N-acetylglucosamine-6-phosphate[c]	2	Cytosol
N-acetyl-D-mannosamine[c]	2	Cytosol
3-methyl-2-oxobutyrate[c]	2	Cytosol
threonine[c]	2	Cytosol
cysteine[s]	2	Extracellular
tyrosine[s]	2	Extracellular
UDP-glucose[c]	2	Cytosol
5-(D-galactosyloxy)-L-lysine-procollagen[c]	2	Cytosol
glucosamine-6-phosphate[c]	2	Cytosol
UDP-N-acetylglucosamine[g]	2	Golgi apparatus
sedoheptulose-7-phosphate[c]	2	Cytosol
2-deoxy-D-ribose-5-phosphate[c]	2	Cytosol
ethanol[c]	2	Cytosol
arachidonate[s]	2	Extracellular
formaldehyde[c]	2	Cytosol
hydroxymethylglutathione[c]	2	Cytosol
acetate[m]	2	Mitochondria
N-acetylornithine[c]	2	Cytosol
1,3-bisphospho-D-glycerate[c]	2	Cytosol
2,3-bisphospho-D-glycerate[c]	2	Cytosol
glutamine[s]	2	Extracellular
tyrosine[l]	2	Lysosome
4-hydroxyphenylpyruvate[c]	2	Cytosol
pyridoxal[c]	2	Cytosol
GDP-L-fucose[c]	2	Cytosol
GMP[g]	2	Golgi apparatus
GDP-L-fucose[g]	2	Golgi apparatus
UDP-N-acetyl-D-galactosamine[c]	2	Cytosol
UMP[g]	2	Golgi apparatus
UDP-N-acetylglucosamine[c]	2	Cytosol
GDP-mannose[c]	2	Cytosol
apoE[l]	1	Lysosome
alanine[l]	1	Lysosome
arginine[l]	1	Lysosome
aminoacetone[c]	1	Cytosol
asparagine[l]	1	Lysosome
aspartate[l]	1	Lysosome
methylglyoxal[c]	1	Cytosol
cysteine[l]	1	Lysosome
glutamate[l]	1	Lysosome
glutamine[l]	1	Lysosome
tryptamine[c]	1	Cytosol
glycine[l]	1	Lysosome
N-methyltryptamine[c]	1	Cytosol
histidine[l]	1	Lysosome
isoleucine[l]	1	Lysosome
leucine[l]	1	Lysosome
lysine[l]	1	Lysosome
N-methylethanolamine-phosphate[c]	1	Cytosol
methionine[l]	1	Lysosome
phenylalanine[l]	1	Lysosome
proline[l]	1	Lysosome
serine[l]	1	Lysosome
1,2-diacylglycerol-LD-TAG pool[c]	1	Cytosol
threonine[l]	1	Lysosome
1-acyl-PE pool[c]	1	Cytosol
tryptophan[l]	1	Lysosome
valine[l]	1	Lysosome
1-radyl-2-acyl-sn-glycero-3-phosphocholine[c]	1	Cytosol
fatty acid-LD-TG1 pool[c]	1	Cytosol
O-1-alk-1-enyl-2-acyl-sn-glycero-3-phosphoethanolamine[c]	1	Cytosol
PE-LD pool[c]	1	Cytosol
SM pool[c]	1	Cytosol
lipid droplet[c]	1	Cytosol
PE-PS-LD pool[c]	1	Cytosol
choline[c]	1	Cytosol
cholesterol-ester-myrist[l]	1	Lysosome
myristic acid[l]	1	Lysosome
5(S)-HPETE[c]	1	Cytosol
indoleacetate[c]	1	Cytosol
methyl-indole-3-acetate[c]	1	Cytosol
homogentisate[c]	1	Cytosol
putrescine[c]	1	Cytosol
hexadecanal[c]	1	Cytosol
sphinganine[c]	1	Cytosol
ethanolamine[c]	1	Cytosol
N-acetylglucosamine-1-phosphate[c]	1	Cytosol
2-hydroxyglutarate[c]	1	Cytosol
gamma-butyrobetaine[c]	1	Cytosol
L-carnitine[c]	1	Cytosol
succinate[c]	1	Cytosol
4-hydroxy-2-oxoglutarate[m]	1	Mitochondria
glyoxalate[m]	1	Mitochondria
glutamine[m]	1	Mitochondria
carbamoyl-phosphate[m]	1	Mitochondria
2-aminoadipate 6-semialdehyde[m]	1	Mitochondria
1-pyrroline-5-carboxylate[m]	1	Mitochondria
isocitrate[m]	1	Mitochondria
lysine[m]	1	Mitochondria
2-oxoglutaramate[c]	1	Cytosol
tRNA(ser)[c]	1	Cytosol
L-seryl-tRNA(ser)[c]	1	Cytosol
N-formyl-GAR[c]	1	Cytosol
5-phosphoribosylformylglycinamidine[c]	1	Cytosol
5-oxoproline[c]	1	Cytosol
4-(2-aminophenyl)-2,4-dioxobutanoate[c]	1	Cytosol
AKG[s]	1	Extracellular
inosine[c]	1	Cytosol
hydroxymethylbilane[c]	1	Cytosol
cystine[s]	1	Extracellular
cystine[c]	1	Cytosol
glutamate[s]	1	Extracellular
3-sulfinoalanine[c]	1	Cytosol
2-acetyl-1-alkyl-sn-glycero-3-phosphocholine[c]	1	Cytosol
1-organyl-2-lyso-sn-glycero-3-phosphocholine[c]	1	Cytosol
2-oxobutyrate[c]	1	Cytosol
O-phospho-L-homoserine[c]	1	Cytosol
tRNA(gly)[c]	1	Cytosol
glycyl-tRNA(gly)[c]	1	Cytosol
cys-gly[c]	1	Cytosol
GSSG[c]	1	Cytosol
L-formylkynurenine[c]	1	Cytosol
formylanthranilate[c]	1	Cytosol
3-hydroxy-L-kynurenine[c]	1	Cytosol
tRNA(val)[c]	1	Cytosol
L-valyl-tRNA(val)[c]	1	Cytosol
tRNA(tyr)[c]	1	Cytosol
L-tyrosyl-tRNA(tyr)[c]	1	Cytosol
5-aminolevulinate[c]	1	Cytosol
adenosine[s]	1	Extracellular
glycogen[c]	1	Cytosol
1,2-D-glucosyl-5-D-(galactosyloxy)-L-lysine-procollagen[c]	1	Cytosol
globoside[g]	1	Golgi apparatus
fructose-1,6-bisphosphate[c]	1	Cytosol
alpha-GalNAc-globoside[g]	1	Golgi apparatus
procollagen-5-hydroxy-L-lysine[c]	1	Cytosol
UDP-galactose[c]	1	Cytosol
(alpha-D-mannosyl)4-beta-D-mannosyl-diacetylchitobiosyl-L-asparagine (protein)[g]	1	Golgi apparatus
nm4masn[g]	1	Golgi apparatus
n2m2masn[g]	1	Golgi apparatus
G00020[g]	1	Golgi apparatus
fn2m2masn[g]	1	Golgi apparatus
UDP-galactose[g]	1	Golgi apparatus
l2fn2m2masn[g]	1	Golgi apparatus
lc4Cer[c]	1	Cytosol
3-isoLM1[c]	1	Cytosol
gamma-glutamyl-cysteine[c]	1	Cytosol
paragloboside[c]	1	Cytosol
sialyl-3-paragloboside[c]	1	Cytosol
5-phosphoribosylamine[c]	1	Cytosol
GAR[c]	1	Cytosol
GA2[c]	1	Cytosol
GM2[c]	1	Cytosol
1-alkyl-2-acylglycerol[c]	1	Cytosol
1-alkyl-2-acylglycerophosphoethanolamine[c]	1	Cytosol
1,2-diacylglycerol-LD-PI pool[c]	1	Cytosol
inositol[c]	1	Cytosol
aspartate[m]	1	Mitochondria
glucose-1,6-bisphosphate[c]	1	Cytosol
glycerate[c]	1	Cytosol
glycogenin G4G7[c]	1	Cytosol
glycogenin G4G4[c]	1	Cytosol
pyridoxine-phosphate[c]	1	Cytosol
IMP[c]	1	Cytosol
dolichyl-phosphate[c]	1	Cytosol
N-acetyl-D-glucosaminyldiphosphodolichol[c]	1	Cytosol
cPMP[c]	1	Cytosol
mannose-1-phosphate[c]	1	Cytosol
GDP-4-dehydro-6-deoxy-D-mannose[c]	1	Cytosol

## Sheet: Table S5-2
Table S4-2. Topological analysis of reporter subnetwork for atherosclerotic plaque (degree of metabolic reactions)
Reaction	Degree	Compartment
HMR 5282	21	Lysosome
HMR 0031	15	Cytosol
HMR 4852	8	Mitochondria
HMR 4109	8	Mitochondria
HMR 4597	8	Mitochondria
HMR 5458	8	Extracellular
HMR 3829	8	Cytosol
HMR 3747	8	Cytosol
HMR 5465	8	Extracellular
HMR 4404	8	Cytosol
HMR 4565	8	Cytosol
HMR 6218	8	Extracellular
HMR 5459	8	Extracellular
HMR 7733	8	Golgi apparatus
HMR 7433	8	Golgi apparatus
HMR 6969	6	Cytosol
HMR 4398	6	Cytosol
HMR 3935	6	Cytosol
HMR 8425	6	Cytosol
HMR 3852	4	Cytosol
HMR 6711	4	Cytosol
HMR 4627	4	Cytosol
HMR 1915	4	Mitochondria
HMR 0623	4	Cytosol
HMR 0634	4	Cytosol
HMR 0461	4	Endoplasmic reticulum
HMR 0664	4	Endoplasmic reticulum
HMR 0018	4	Extracellular
HMR 6715	4	Cytosol
HMR 4321	4	Extracellular
HMR 4595	4	Cytosol
HMR 4016	4	Cytosol
HMR 6982	4	Cytosol
HMR 4196	4	Cytosol
HMR 4808	4	Cytosol
HMR 3903	4	Cytosol
HMR 8564	4	Cytosol
HMR 7714	4	Lysosome
HMR 4931	4	Extracellular
HMR 4527	4	Cytosol
HMR 5074	4	Extracellular
HMR 6985	4	Cytosol
HMR 8198	4	Golgi apparatus
HMR 6984	4	Cytosol
HMR 7323	4	Golgi apparatus
HMR 7327	4	Golgi apparatus
HMR 7333	4	Golgi apparatus
HMR 0861	4	Cytosol
HMR 0876	4	Cytosol
HMR 0849	4	Cytosol
HMR 7599	4	Cytosol
HMR 5292	4	Mitochondria
HMR 4396	4	Cytosol
HMR 8585	4	Cytosol
HMR 3825	4	Mitochondria
HMR 6770	4	Cytosol
HMR 7264	4	Cytosol
HMR 4008	4	Cytosol
HMR 7800	4	Cytosol
HMR 3540	3	Lysosome
HMR 0748	3	Cytosol
HMR 0651	3	Cytosol
HMR 4158	3	Cytosol
HMR 4787	3	Mitochondria
HMR 3892	3	Mitochondria
HMR 4667	3	Mitochondria
HMR 4288	3	Mitochondria
HMR 3883	3	Cytosol
HMR 5147	3	Cytosol
HMR 4481	3	Cytosol
HMR 4746	3	Cytosol
HMR 4032	3	Cytosol
HMR 7611	3	Cytosol
HMR 4629	3	Cytosol
HMR 3890	3	Cytosol
HMR 4348	3	Cytosol
HMR 5138	3	Cytosol
HMR 4328	3	Cytosol
HMR 4218	3	Cytosol
HMR 5150	3	Cytosol
HMR 5130	3	Cytosol
HMR 9727	3	Cytosol
HMR 4299	3	Cytosol
HMR 4326	3	Cytosol
HMR 4799	3	Cytosol
HMR 0663	3	Cytosol
HMR 9802	3	Cytosol
HMR 5398	3	Cytosol
HMR 4067	3	Cytosol
HMR 4419	3	Cytosol
HMR 4387	3	Cytosol
HMR 4319	2	Cytosol
HMR 3907	2	Cytosol
HMR 0616	2	Cytosol
HMR 1917	2	Lysosome
HMR 0958	2	Cytosol
HMR 1911	2	Extracellular
HMR 6772	2	Cytosol
HMR 4212	2	Cytosol
HMR 0746	2	Cytosol
HMR 0648	2	Cytosol
HMR 4089	2	Cytosol
HMR 0719	2	Cytosol
HMR 4087	2	Mitochondria
HMR 3873	2	Mitochondria
HMR 3822	2	Mitochondria
HMR 3958	2	Mitochondria
HMR 3889	2	Cytosol
HMR 4933	2	Extracellular
HMR 3908	2	Cytosol
HMR 4524	2	Cytosol
HMR 9486	2	Cytosol
HMR 5077	2	Extracellular
HMR 5076	2	Extracellular
HMR 5442	2	Extracellular
HMR 4118	2	Cytosol
HMR 4220	2	Cytosol
HMR 4744	2	Cytosol
HMR 6355	2	Extracellular
HMR 4377	2	Cytosol
HMR 3905	2	Cytosol
HMR 6371	2	Extracellular
HMR 4308	2	Cytosol
HMR 6540	2	Cytosol
HMR 0457	2	Cytosol
HMR 4371	2	Cytosol
HMR 4372	2	Cytosol
HMR 5062	2	Lysosome
HMR 4065	2	Cytosol
HMR 4064	2	Cytosol
HMR 4168	2	Cytosol
HMR 7145	2	Cytosol
HMR 4399	2	Cytosol
HMR 5339	1	Cytosol
HMR 6995	1	Cytosol

## Sheet: Table S5-3
Table S4-3. Topological analysis of reporter subnetwork for atherosclerotic plaque (closeness centrality of reporter metabolites)
Reporter metabolite	Closeness centrality	Compartment
NH3[c]	0.000453104	Cytosol
glutamate[c]	0.000389864	Cytosol
glutamine[c]	0.00038625	Cytosol
pyruvate[c]	0.000380952	Cytosol
serine[c]	0.000374392	Cytosol
UTP[c]	0.000366435	Cytosol
CTP[c]	0.000365631	Cytosol
tyrosine[c]	0.00035524	Cytosol
glucosamine-6-phosphate[c]	0.000354233	Cytosol
fructose-6-phosphate[c]	0.000353982	Cytosol
H2O2[c]	0.000350508	Cytosol
4-hydroxyphenylpyruvate[c]	0.000348797	Cytosol
GMP[c]	0.000347102	Cytosol
IMP[c]	0.000343289	Cytosol
adenosine[c]	0.000341413	Cytosol
aminoacetone[c]	0.00034118	Cytosol
methylglyoxal[c]	0.00034118	Cytosol
inosine[c]	0.000340483	Cytosol
porphobilinogen[c]	0.000340483	Cytosol
threonine[c]	0.000340483	Cytosol
hydroxymethylbilane[c]	0.00034002	Cytosol
2-oxobutyrate[c]	0.00034002	Cytosol
aspartate[c]	0.000324149	Cytosol
alanine[c]	0.000323311	Cytosol
asparagine[c]	0.000319795	Cytosol
malate[c]	0.000317965	Cytosol
2-oxoglutaramate[c]	0.000315358	Cytosol
glycine[c]	0.000314169	Cytosol
AKG[c]	0.000313972	Cytosol
glutamate[m]	0.000313185	Mitochondria
PC-LD pool[c]	0.000312207	Cytosol
PS-LD pool[c]	0.000312012	Cytosol
N-formyl-GAR[c]	0.000311624	Cytosol
5-phosphoribosylformylglycinamidine[c]	0.000311624	Cytosol
glycine[s]	0.000309502	Extracellular
aspartate[m]	0.000307598	Mitochondria
valine[c]	0.000307409	Cytosol
kynurenine[c]	0.000307031	Cytosol
3-methyl-2-oxobutyrate[c]	0.000306843	Cytosol
glutamine[s]	0.000306843	Extracellular
4-(2-aminophenyl)-2,4-dioxobutanoate[c]	0.000306654	Cytosol
OAA[c]	0.000306279	Cytosol
acetate[c]	0.000305344	Cytosol
cystine[s]	0.000302939	Extracellular
cystine[c]	0.000302939	Cytosol
glutamate[s]	0.000302939	Extracellular
choline[c]	0.000302755	Cytosol
5-oxoproline[c]	0.000302572	Cytosol
UDP-N-acetylglucosamine[c]	0.00030021	Cytosol
ethanolamine-phosphate[c]	0.000296121	Cytosol
CDP-ethanolamine[c]	0.000295596	Cytosol
N-acetylglucosamine-1-phosphate[c]	0.000294204	Cytosol
tRNA(ser)[c]	0.000293341	Cytosol
L-seryl-tRNA(ser)[c]	0.000293341	Cytosol
tyrosine[l]	0.000288101	Lysosome
N-acetylglucosamine-6-phosphate[c]	0.000284657	Cytosol
GAP[c]	0.000283366	Cytosol
D-xylulose-5-phosphate[c]	0.000282406	Cytosol
erythrose-4-phosphate[c]	0.000282406	Cytosol
sedoheptulose-7-phosphate[c]	0.00028177	Cytosol
tRNA(tyr)[c]	0.000281452	Cytosol
L-tyrosyl-tRNA(tyr)[c]	0.000281452	Cytosol
tyrosine[s]	0.000281294	Extracellular
fructose[c]	0.000281136	Cytosol
fructose-1,6-bisphosphate[c]	0.000280505	Cytosol
pyridoxal-phosphate[c]	0.000279408	Cytosol
GTP[c]	0.000279252	Cytosol
pyridoxine-phosphate[c]	0.00027894	Cytosol
homogentisate[c]	0.000277239	Cytosol
GDP-L-fucose[c]	0.000276472	Cytosol
GMP[g]	0.000276472	Golgi apparatus
GDP-L-fucose[g]	0.000276472	Golgi apparatus
adenosine[l]	0.000272554	Lysosome
adenosine[s]	0.000272554	Extracellular
AKG[m]	0.000272109	Mitochondria
O-phospho-L-homoserine[c]	0.000271961	Cytosol
5-aminolevulinate[c]	0.000271961	Cytosol
malate[m]	0.000269034	Mitochondria
alanine[s]	0.000265887	Extracellular
N-acetyl-L-asparagine[c]	0.000264201	Cytosol
PI pool[c]	0.000262812	Cytosol
cholesterol[c]	0.000261438	Cytosol
L-formylkynurenine[c]	0.000261028	Cytosol
formylanthranilate[c]	0.000261028	Cytosol
TAG-LD pool[c]	0.000260213	Cytosol
2-lysolecithin pool[c]	0.000260078	Cytosol
cholesterol-ester pool[c]	0.000260078	Cytosol
1,2-diacylglycerol-LD-TAG pool[c]	0.000259943	Cytosol
1-acyl-PE pool[c]	0.000259943	Cytosol
1-radyl-2-acyl-sn-glycero-3-phosphocholine[c]	0.000259943	Cytosol
fatty acid-LD-TG1 pool[c]	0.000259943	Cytosol
O-1-alk-1-enyl-2-acyl-sn-glycero-3-phosphoethanolamine[c]	0.000259943	Cytosol
PE-LD pool[c]	0.000259943	Cytosol
SM pool[c]	0.000259943	Cytosol
lipid droplet[c]	0.000259943	Cytosol
GSH[c]	0.000258465	Cytosol
pyruvate[m]	0.000258065	Mitochondria
alanine[m]	0.0002574	Mitochondria
saccharopine[m]	0.000257136	Mitochondria
2-oxoadipate[m]	0.000256871	Mitochondria
L-2-aminoadipate[m]	0.000256871	Mitochondria
gamma-glutamyl-cysteine[c]	0.000256739	Cytosol
cysteine[c]	0.000255951	Cytosol
cysteine[s]	0.000255428	Extracellular
cys-gly[c]	0.000255297	Cytosol
gamma-butyrobetaine[c]	0.000255037	Cytosol
L-carnitine[c]	0.000255037	Cytosol
succinate[c]	0.000255037	Cytosol
tRNA(gly)[c]	0.000255037	Cytosol
glycyl-tRNA(gly)[c]	0.000255037	Cytosol
5-phosphoribosylamine[c]	0.000255037	Cytosol
GAR[c]	0.000255037	Cytosol
NH3[m]	0.000254907	Mitochondria
2-hydroxyglutarate[c]	0.000254777	Cytosol
AKG[s]	0.000254777	Extracellular
glutamine[m]	0.000254647	Mitochondria
2-aminoadipate 6-semialdehyde[m]	0.000254647	Mitochondria
1-pyrroline-5-carboxylate[m]	0.000254259	Mitochondria
PC-LD pool[r]	0.000253614	Endoplasmic reticulum
PE-PS-LD pool[c]	0.000253485	Cytosol
UMP[c]	0.000253357	Cytosol
tRNA(val)[c]	0.000250564	Cytosol
L-valyl-tRNA(val)[c]	0.000250564	Cytosol
3-hydroxy-L-kynurenine[c]	0.000250188	Cytosol
ornithine[c]	0.000249688	Cytosol
dolichyl-phosphate[c]	0.000249563	Cytosol
N-acetyl-D-glucosaminyldiphosphodolichol[c]	0.000249563	Cytosol
N-acetylornithine[c]	0.000249439	Cytosol
2-acetyl-1-alkyl-sn-glycero-3-phosphocholine[c]	0.00024919	Cytosol
1-organyl-2-lyso-sn-glycero-3-phosphocholine[c]	0.00024919	Cytosol
acetate[m]	0.000249066	Mitochondria
CMP[c]	0.000245158	Cytosol
SAM[c]	0.000244559	Cytosol
SAH[c]	0.000244559	Cytosol
1-alkyl-2-acylglycerol[c]	0.000243962	Cytosol
1-alkyl-2-acylglycerophosphoethanolamine[c]	0.000243962	Cytosol
N-methylethanolamine-phosphate[c]	0.000243843	Cytosol
sphinganine-1-phosphate[c]	0.000243487	Cytosol
hexadecanal[c]	0.00024325	Cytosol
ethanolamine[c]	0.000242895	Cytosol
apoE[l]	0.000239636	Lysosome
alanine[l]	0.000239636	Lysosome
arginine[l]	0.000239636	Lysosome
asparagine[l]	0.000239636	Lysosome
aspartate[l]	0.000239636	Lysosome
cysteine[l]	0.000239636	Lysosome
glutamate[l]	0.000239636	Lysosome
glutamine[l]	0.000239636	Lysosome
glycine[l]	0.000239636	Lysosome
histidine[l]	0.000239636	Lysosome
isoleucine[l]	0.000239636	Lysosome
leucine[l]	0.000239636	Lysosome
lysine[l]	0.000239636	Lysosome
methionine[l]	0.000239636	Lysosome
phenylalanine[l]	0.000239636	Lysosome
proline[l]	0.000239636	Lysosome
serine[l]	0.000239636	Lysosome
threonine[l]	0.000239636	Lysosome
tryptophan[l]	0.000239636	Lysosome
valine[l]	0.000239636	Lysosome
N-acetylglucosamine[c]	0.000235571	Cytosol
acetaldehyde[c]	0.000235018	Cytosol
2-deoxy-D-ribose-5-phosphate[c]	0.000234687	Cytosol
D-xylulose[c]	0.00023359	Cytosol
fructose[s]	0.000232721	Extracellular
GDP-mannose[c]	0.000231965	Cytosol
mannose-1-phosphate[c]	0.00023175	Cytosol
pyridoxal[c]	0.000231642	Cytosol
GDP[c]	0.000231535	Cytosol
cPMP[c]	0.000231428	Cytosol
lysine[m]	0.000226809	Mitochondria
isocitrate[m]	0.000226501	Mitochondria
inositol-1-phosphate[c]	0.000223664	Cytosol
1,2-diacylglycerol-LD-PI pool[c]	0.000221877	Cytosol
cholesterol[l]	0.000219635	Lysosome
cholesterol[s]	0.000219154	Extracellular
cholesterol[m]	0.000219058	Mitochondria
TAG-LD pool[r]	0.000218198	Endoplasmic reticulum
arachidonate[c]	0.000217533	Cytosol
GSH[s]	0.000217439	Extracellular
arachidonate[s]	0.000217344	Extracellular
formaldehyde[c]	0.000217061	Cytosol
hydroxymethylglutathione[c]	0.000217061	Cytosol
GSSG[c]	0.000216967	Cytosol
4-hydroxy-2-oxoglutarate[m]	0.000216779	Mitochondria
glyoxalate[m]	0.000216779	Mitochondria
UDP-N-acetyl-D-galactosamine[g]	0.00021631	Golgi apparatus
3-sulfinoalanine[c]	0.000215193	Cytosol
UDP[c]	0.000215008	Cytosol
UDP-N-acetyl-D-galactosamine[c]	0.000214915	Cytosol
UMP[g]	0.000214915	Golgi apparatus
carbamoyl-phosphate[m]	0.000214454	Mitochondria
putrescine[c]	0.000210748	Cytosol
CMP-N-acetylneuraminate[c]	0.000208203	Cytosol
lc4Cer[c]	0.000207684	Cytosol
3-isoLM1[c]	0.000207684	Cytosol
paragloboside[c]	0.000207684	Cytosol
sialyl-3-paragloboside[c]	0.000207684	Cytosol
GA2[c]	0.000207684	Cytosol
GM2[c]	0.000207684	Cytosol
tryptamine[c]	0.000207254	Cytosol
N-methyltryptamine[c]	0.000207254	Cytosol
indoleacetate[c]	0.000207254	Cytosol
methyl-indole-3-acetate[c]	0.000207254	Cytosol
sphinganine[c]	0.000206313	Cytosol
N-acetyl-D-mannosamine[c]	0.000200602	Cytosol
ethanol[c]	0.00020028	Cytosol
GDP-4-dehydro-6-deoxy-D-mannose[c]	0.000197981	Cytosol
glucose-6-phosphate[c]	0.000193986	Cytosol
inositol[c]	0.000191902	Cytosol
cholesterol-ester-myrist[l]	0.000189	Lysosome
myristic acid[l]	0.000189	Lysosome
UDP[g]	0.000188147	Golgi apparatus
5(S)-HPETE[c]	0.000187371	Cytosol
globoside[g]	0.000187371	Golgi apparatus
alpha-GalNAc-globoside[g]	0.000187371	Golgi apparatus
5-(D-galactosyloxy)-L-lysine-procollagen[c]	0.000185839	Cytosol
UDP-glucose[c]	0.00018577	Cytosol
1,2-D-glucosyl-5-D-(galactosyloxy)-L-lysine-procollagen[c]	0.000185632	Cytosol
procollagen-5-hydroxy-L-lysine[c]	0.000185632	Cytosol
UDP-galactose[c]	0.000185632	Cytosol
glycogen[c]	0.000185563	Cytosol
glucose-1-phosphate[c]	0.000171028	Cytosol
UDP-N-acetylglucosamine[g]	0.000165426	Golgi apparatus
(alpha-D-mannosyl)4-beta-D-mannosyl-diacetylchitobiosyl-L-asparagine (protein)[g]	0.000165262	Golgi apparatus
nm4masn[g]	0.000165262	Golgi apparatus
n2m2masn[g]	0.000165262	Golgi apparatus
G00020[g]	0.000165262	Golgi apparatus
fn2m2masn[g]	0.000165262	Golgi apparatus
UDP-galactose[g]	0.000165262	Golgi apparatus
l2fn2m2masn[g]	0.000165262	Golgi apparatus
3-phospho-D-glycerate[c]	0.000152323	Cytosol
1,3-bisphospho-D-glycerate[c]	0.00015223	Cytosol
glucose-1,6-bisphosphate[c]	0.000152138	Cytosol
glycogenin G4G7[c]	0.00015186	Cytosol
glycogenin G4G4[c]	0.00015186	Cytosol
2,3-bisphospho-D-glycerate[c]	0.000137005	Cytosol
glycerate[c]	0.000136893	Cytosol

## Sheet: Table S5-4
Table S4-4. Topological analysis of reporter subnetwork for atherosclerotic plaque (closeness centrality of metabolic reactions)
Reaction	Closeness centrality	Compartment
HMR 3890	0.000424809	Cytosol
HMR 9802	0.000424809	Cytosol
HMR 3883	0.000413565	Cytosol
HMR 4032	0.000411184	Cytosol
HMR 4299	0.000400962	Cytosol
HMR 6770	0.0004	Cytosol
HMR 4419	0.000393391	Cytosol
HMR 3852	0.000390625	Cytosol
HMR 4481	0.000389712	Cytosol
HMR 4746	0.000389105	Cytosol
HMR 4348	0.000389105	Cytosol
HMR 3903	0.000357398	Cytosol
HMR 4196	0.000357143	Cytosol
HMR 4808	0.000352361	Cytosol
HMR 3825	0.000347222	Mitochondria
HMR 3747	0.00034626	Cytosol
HMR 5459	0.00034626	Extracellular
HMR 8564	0.000346021	Cytosol
HMR 4089	0.000345543	Cytosol
HMR 3829	0.000345543	Cytosol
HMR 4931	0.000341297	Extracellular
HMR 0623	0.000341064	Cytosol
HMR 3889	0.000340832	Cytosol
HMR 4158	0.000330251	Cytosol
HMR 5147	0.000329164	Cytosol
HMR 0651	0.000328947	Cytosol
HMR 5062	0.000318269	Lysosome
HMR 4629	0.00031746	Cytosol
HMR 4404	0.00031506	Cytosol
HMR 4565	0.000314663	Cytosol
HMR 5130	0.000314268	Cytosol
HMR 5074	0.00031407	Extracellular
HMR 4319	0.00031348	Cytosol
HMR 4377	0.000313087	Cytosol
HMR 4067	0.000311139	Cytosol
HMR 4168	0.000309598	Cytosol
HMR 6772	0.000309023	Cytosol
HMR 7733	0.000308071	Golgi apparatus
HMR 7714	0.000303214	Lysosome
HMR 6355	0.000303214	Extracellular
HMR 9486	0.00030248	Cytosol
HMR 4744	0.00030248	Cytosol
HMR 4852	0.000297974	Mitochondria
HMR 5458	0.000294811	Extracellular
HMR 6969	0.000292912	Cytosol
HMR 4218	0.000289017	Cytosol
HMR 5077	0.00028885	Extracellular
HMR 0031	0.000287687	Cytosol
HMR 4109	0.000284576	Mitochondria
HMR 4597	0.00028393	Mitochondria
HMR 4326	0.000283768	Cytosol
HMR 5465	0.000282167	Extracellular
HMR 4328	0.000282008	Cytosol
HMR 0634	0.000281849	Cytosol
HMR 6982	0.00028169	Cytosol
HMR 5138	0.00028169	Cytosol
HMR 4799	0.00028169	Cytosol
HMR 5076	0.000281532	Extracellular
HMR 6371	0.000281532	Extracellular
HMR 0719	0.000281373	Cytosol
HMR 4933	0.000281373	Extracellular
HMR 3892	0.000281215	Mitochondria
HMR 4667	0.000281215	Mitochondria
HMR 3822	0.000280741	Mitochondria
HMR 0461	0.000279955	Endoplasmic reticulum
HMR 0616	0.000279799	Cytosol
HMR 5150	0.000276243	Cytosol
HMR 4220	0.000275786	Cytosol
HMR 7264	0.000275028	Cytosol
HMR 8425	0.000274876	Cytosol
HMR 7611	0.000274574	Cytosol
HMR 5292	0.000274424	Mitochondria
HMR 5339	0.000274273	Cytosol
HMR 7599	0.00026824	Cytosol
HMR 4627	0.000268097	Cytosol
HMR 0748	0.00026738	Cytosol
HMR 0648	0.000266951	Cytosol
HMR 5282	0.000263019	Lysosome
HMR 4524	0.000257865	Cytosol
HMR 4398	0.000257069	Cytosol
HMR 4595	0.000255754	Cytosol
HMR 4321	0.000254712	Extracellular
HMR 4387	0.00025355	Cytosol
HMR 4065	0.000253293	Cytosol
HMR 4064	0.000253293	Cytosol
HMR 4016	0.000253165	Cytosol
HMR 7145	0.000253165	Cytosol
HMR 7800	0.000253165	Cytosol
HMR 4288	0.000247647	Mitochondria
HMR 3958	0.00024728	Mitochondria
HMR 4087	0.000246792	Mitochondria
HMR 0663	0.000241779	Cytosol
HMR 1917	0.000238777	Lysosome
HMR 1915	0.000238436	Mitochondria
HMR 1911	0.000238436	Extracellular
HMR 0018	0.000238436	Extracellular
HMR 0664	0.000237417	Endoplasmic reticulum
HMR 6218	0.000236407	Extracellular
HMR 3935	0.000236072	Cytosol
HMR 5442	0.00023596	Extracellular
HMR 4118	0.00023596	Cytosol
HMR 6995	0.000235849	Cytosol
HMR 4787	0.000235738	Mitochondria
HMR 3908	0.000233863	Cytosol
HMR 7433	0.000233536	Golgi apparatus
HMR 3873	0.000232992	Mitochondria
HMR 4008	0.000232666	Cytosol
HMR 4212	0.000228624	Cytosol
HMR 0861	0.000225023	Cytosol
HMR 0876	0.000225023	Cytosol
HMR 0849	0.000225023	Cytosol
HMR 6711	0.000224517	Cytosol
HMR 6715	0.000224517	Cytosol
HMR 0746	0.000223414	Cytosol
HMR 4527	0.000216732	Cytosol
HMR 3907	0.000216263	Cytosol
HMR 3905	0.000216263	Cytosol
HMR 4399	0.000213675	Cytosol
HMR 4308	0.000207814	Cytosol
HMR 6540	0.000206612	Cytosol
HMR 3540	0.000203252	Lysosome
HMR 0958	0.000201369	Cytosol
HMR 8198	0.000201369	Golgi apparatus
HMR 6985	0.000199362	Cytosol
HMR 6984	0.000199362	Cytosol
HMR 9727	0.000199283	Cytosol
HMR 4396	0.000181818	Cytosol
HMR 7323	0.000176056	Golgi apparatus
HMR 7327	0.000176056	Golgi apparatus
HMR 7333	0.000176056	Golgi apparatus
HMR 8585	0.000161238	Cytosol
HMR 5398	0.000160927	Cytosol
HMR 4372	0.000144259	Cytosol
HMR 0457	0.000144217	Cytosol
HMR 4371	0.000144175	Cytosol

## Sheet: Table S5-5
Table S4-5. Topological analysis of reporter subnetwork for atherosclerotic plaque (betweenness centrality of reporter metabolites)
Reporter metabolite	Betwenness centrality	Compartment
glutamine[c]	7016.22	Cytosol
glutamate[c]	4852.1	Cytosol
NH3[c]	4748.25	Cytosol
AKG[c]	3121.2	Cytosol
glycine[c]	2932.27	Cytosol
AKG[m]	2236.95	Mitochondria
glutamate[m]	1479	Mitochondria
GSH[c]	1324	Cytosol
asparagine[c]	1060	Cytosol
glycine[s]	956.767	Extracellular
GMP[c]	920	Cytosol
alanine[c]	918.9	Cytosol
acetate[c]	884	Cytosol
tyrosine[c]	638	Cytosol
glucosamine-6-phosphate[c]	600	Cytosol
aspartate[c]	597	Cytosol
CTP[c]	570	Cytosol
malate[c]	507.65	Cytosol
pyruvate[c]	457.45	Cytosol
N-acetylglucosamine-6-phosphate[c]	452	Cytosol
saccharopine[m]	408	Mitochondria
adenosine[c]	404	Cytosol
CDP-ethanolamine[c]	357	Cytosol
GTP[c]	337	Cytosol
pyruvate[m]	291.333	Mitochondria
arachidonate[c]	248	Cytosol
ornithine[c]	246	Cytosol
N-acetylglucosamine[c]	230	Cytosol
cysteine[c]	225.5	Cytosol
valine[c]	222	Cytosol
tyrosine[l]	218	Lysosome
porphobilinogen[c]	200	Cytosol
threonine[c]	200	Cytosol
fructose-6-phosphate[c]	159.333	Cytosol
UMP[c]	125	Cytosol
GAP[c]	119.333	Cytosol
malate[m]	114.417	Mitochondria
alanine[s]	110	Extracellular
cholesterol[c]	79	Cytosol
D-xylulose-5-phosphate[c]	70	Cytosol
UDP[c]	63	Cytosol
UDP-N-acetyl-D-galactosamine[g]	57	Golgi apparatus
UDP-N-acetylglucosamine[c]	36	Cytosol
acetaldehyde[c]	33	Cytosol
glucose-1-phosphate[c]	28	Cytosol
fructose[c]	26	Cytosol
ethanolamine-phosphate[c]	24	Cytosol
cholesterol[l]	24	Lysosome
glucose-6-phosphate[c]	20	Cytosol
inositol-1-phosphate[c]	18	Cytosol
PC-LD pool[c]	16	Cytosol
4-hydroxyphenylpyruvate[c]	16	Cytosol
GDP-mannose[c]	12	Cytosol
sphinganine-1-phosphate[c]	10	Cytosol
GSH[s]	10	Extracellular
cholesterol[s]	9	Extracellular
pyridoxal-phosphate[c]	9	Cytosol
PS-LD pool[c]	8	Cytosol
5-(D-galactosyloxy)-L-lysine-procollagen[c]	6	Cytosol
erythrose-4-phosphate[c]	5.33333	Cytosol
pyridoxal[c]	5	Cytosol
TAG-LD pool[c]	4	Cytosol
NH3[m]	4	Mitochondria
2,3-bisphospho-D-glycerate[c]	3	Cytosol
2-lysolecithin pool[c]	1	Cytosol
cholesterol-ester pool[c]	1	Cytosol
GDP[c]	1	Cytosol
apoE[l]	0	Lysosome
alanine[l]	0	Lysosome
arginine[l]	0	Lysosome
aminoacetone[c]	0	Cytosol
asparagine[l]	0	Lysosome
aspartate[l]	0	Lysosome
methylglyoxal[c]	0	Cytosol
cysteine[l]	0	Lysosome
SAM[c]	0	Cytosol
glutamate[l]	0	Lysosome
glutamine[l]	0	Lysosome
tryptamine[c]	0	Cytosol
glycine[l]	0	Lysosome
N-methyltryptamine[c]	0	Cytosol
SAH[c]	0	Cytosol
histidine[l]	0	Lysosome
isoleucine[l]	0	Lysosome
leucine[l]	0	Lysosome
lysine[l]	0	Lysosome
N-methylethanolamine-phosphate[c]	0	Cytosol
methionine[l]	0	Lysosome
phenylalanine[l]	0	Lysosome
cholesterol[m]	0	Mitochondria
proline[l]	0	Lysosome
serine[l]	0	Lysosome
1,2-diacylglycerol-LD-TAG pool[c]	0	Cytosol
threonine[l]	0	Lysosome
1-acyl-PE pool[c]	0	Cytosol
tryptophan[l]	0	Lysosome
valine[l]	0	Lysosome
1-radyl-2-acyl-sn-glycero-3-phosphocholine[c]	0	Cytosol
fatty acid-LD-TG1 pool[c]	0	Cytosol
O-1-alk-1-enyl-2-acyl-sn-glycero-3-phosphoethanolamine[c]	0	Cytosol
PE-LD pool[c]	0	Cytosol
PI pool[c]	0	Cytosol
SM pool[c]	0	Cytosol
lipid droplet[c]	0	Cytosol
PE-PS-LD pool[c]	0	Cytosol
serine[c]	0	Cytosol
choline[c]	0	Cytosol
cholesterol-ester-myrist[l]	0	Lysosome
myristic acid[l]	0	Lysosome
PC-LD pool[r]	0	Endoplasmic reticulum
5(S)-HPETE[c]	0	Cytosol
TAG-LD pool[r]	0	Endoplasmic reticulum
indoleacetate[c]	0	Cytosol
methyl-indole-3-acetate[c]	0	Cytosol
fructose[s]	0	Extracellular
homogentisate[c]	0	Cytosol
putrescine[c]	0	Cytosol
D-xylulose[c]	0	Cytosol
hexadecanal[c]	0	Cytosol
sphinganine[c]	0	Cytosol
ethanolamine[c]	0	Cytosol
N-acetylglucosamine-1-phosphate[c]	0	Cytosol
UTP[c]	0	Cytosol
2-hydroxyglutarate[c]	0	Cytosol
gamma-butyrobetaine[c]	0	Cytosol
L-carnitine[c]	0	Cytosol
succinate[c]	0	Cytosol
4-hydroxy-2-oxoglutarate[m]	0	Mitochondria
glyoxalate[m]	0	Mitochondria
alanine[m]	0	Mitochondria
glutamine[m]	0	Mitochondria
carbamoyl-phosphate[m]	0	Mitochondria
2-aminoadipate 6-semialdehyde[m]	0	Mitochondria
1-pyrroline-5-carboxylate[m]	0	Mitochondria
2-oxoadipate[m]	0	Mitochondria
L-2-aminoadipate[m]	0	Mitochondria
isocitrate[m]	0	Mitochondria
lysine[m]	0	Mitochondria
2-oxoglutaramate[c]	0	Cytosol
tRNA(ser)[c]	0	Cytosol
L-seryl-tRNA(ser)[c]	0	Cytosol
N-formyl-GAR[c]	0	Cytosol
5-phosphoribosylformylglycinamidine[c]	0	Cytosol
5-oxoproline[c]	0	Cytosol
kynurenine[c]	0	Cytosol
4-(2-aminophenyl)-2,4-dioxobutanoate[c]	0	Cytosol
AKG[s]	0	Extracellular
adenosine[l]	0	Lysosome
inosine[c]	0	Cytosol
hydroxymethylbilane[c]	0	Cytosol
cystine[s]	0	Extracellular
cystine[c]	0	Cytosol
glutamate[s]	0	Extracellular
OAA[c]	0	Cytosol
3-sulfinoalanine[c]	0	Cytosol
N-acetyl-L-asparagine[c]	0	Cytosol
2-acetyl-1-alkyl-sn-glycero-3-phosphocholine[c]	0	Cytosol
1-organyl-2-lyso-sn-glycero-3-phosphocholine[c]	0	Cytosol
N-acetyl-D-mannosamine[c]	0	Cytosol
3-methyl-2-oxobutyrate[c]	0	Cytosol
2-oxobutyrate[c]	0	Cytosol
O-phospho-L-homoserine[c]	0	Cytosol
cysteine[s]	0	Extracellular
tRNA(gly)[c]	0	Cytosol
glycyl-tRNA(gly)[c]	0	Cytosol
cys-gly[c]	0	Cytosol
GSSG[c]	0	Cytosol
L-formylkynurenine[c]	0	Cytosol
formylanthranilate[c]	0	Cytosol
3-hydroxy-L-kynurenine[c]	0	Cytosol
tRNA(val)[c]	0	Cytosol
L-valyl-tRNA(val)[c]	0	Cytosol
tRNA(tyr)[c]	0	Cytosol
L-tyrosyl-tRNA(tyr)[c]	0	Cytosol
tyrosine[s]	0	Extracellular
5-aminolevulinate[c]	0	Cytosol
adenosine[s]	0	Extracellular
UDP-glucose[c]	0	Cytosol
glycogen[c]	0	Cytosol
1,2-D-glucosyl-5-D-(galactosyloxy)-L-lysine-procollagen[c]	0	Cytosol
globoside[g]	0	Golgi apparatus
fructose-1,6-bisphosphate[c]	0	Cytosol
alpha-GalNAc-globoside[g]	0	Golgi apparatus
UDP[g]	0	Golgi apparatus
procollagen-5-hydroxy-L-lysine[c]	0	Cytosol
UDP-galactose[c]	0	Cytosol
(alpha-D-mannosyl)4-beta-D-mannosyl-diacetylchitobiosyl-L-asparagine (protein)[g]	0	Golgi apparatus
UDP-N-acetylglucosamine[g]	0	Golgi apparatus
nm4masn[g]	0	Golgi apparatus
n2m2masn[g]	0	Golgi apparatus
G00020[g]	0	Golgi apparatus
sedoheptulose-7-phosphate[c]	0	Cytosol
fn2m2masn[g]	0	Golgi apparatus
2-deoxy-D-ribose-5-phosphate[c]	0	Cytosol
UDP-galactose[g]	0	Golgi apparatus
l2fn2m2masn[g]	0	Golgi apparatus
ethanol[c]	0	Cytosol
arachidonate[s]	0	Extracellular
CMP-N-acetylneuraminate[c]	0	Cytosol
lc4Cer[c]	0	Cytosol
formaldehyde[c]	0	Cytosol
3-isoLM1[c]	0	Cytosol
CMP[c]	0	Cytosol
hydroxymethylglutathione[c]	0	Cytosol
gamma-glutamyl-cysteine[c]	0	Cytosol
paragloboside[c]	0	Cytosol
sialyl-3-paragloboside[c]	0	Cytosol
5-phosphoribosylamine[c]	0	Cytosol
GAR[c]	0	Cytosol
GA2[c]	0	Cytosol
GM2[c]	0	Cytosol
1-alkyl-2-acylglycerol[c]	0	Cytosol
1-alkyl-2-acylglycerophosphoethanolamine[c]	0	Cytosol
1,2-diacylglycerol-LD-PI pool[c]	0	Cytosol
acetate[m]	0	Mitochondria
N-acetylornithine[c]	0	Cytosol
inositol[c]	0	Cytosol
1,3-bisphospho-D-glycerate[c]	0	Cytosol
3-phospho-D-glycerate[c]	0	Cytosol
aspartate[m]	0	Mitochondria
glucose-1,6-bisphosphate[c]	0	Cytosol
glycerate[c]	0	Cytosol
glycogenin G4G7[c]	0	Cytosol
glutamine[s]	0	Extracellular
glycogenin G4G4[c]	0	Cytosol
H2O2[c]	0	Cytosol
pyridoxine-phosphate[c]	0	Cytosol
IMP[c]	0	Cytosol
GDP-L-fucose[c]	0	Cytosol
GMP[g]	0	Golgi apparatus
GDP-L-fucose[g]	0	Golgi apparatus
UDP-N-acetyl-D-galactosamine[c]	0	Cytosol
UMP[g]	0	Golgi apparatus
dolichyl-phosphate[c]	0	Cytosol
N-acetyl-D-glucosaminyldiphosphodolichol[c]	0	Cytosol
cPMP[c]	0	Cytosol
mannose-1-phosphate[c]	0	Cytosol
GDP-4-dehydro-6-deoxy-D-mannose[c]	0	Cytosol

## Sheet: Table S5-6
Table S4-6. Topological analysis of reporter subnetwork for atherosclerotic plaque (betweeness centrality of metabolic reactions)
Reaction	Betwenness centrality	Compartment
HMR 3890	5718.55	Cytosol
HMR 5459	3714.33	Extracellular
HMR 4852	2650.72	Mitochondria
HMR 3903	2127	Cytosol
HMR 3829	1768.62	Cytosol
HMR 3747	1617.53	Cytosol
HMR 9802	1412.83	Cytosol
HMR 4326	1356	Cytosol
HMR 4109	1197.6	Mitochondria
HMR 5458	1182.57	Extracellular
HMR 4808	1094.58	Cytosol
HMR 6969	1002	Cytosol
HMR 4419	990	Cytosol
HMR 3825	933.8	Mitochondria
HMR 4597	921.683	Mitochondria
HMR 4196	739.567	Cytosol
HMR 6770	714	Cytosol
HMR 4299	704	Cytosol
HMR 4032	678	Cytosol
HMR 5465	628.933	Extracellular
HMR 6218	577	Extracellular
HMR 8564	567.783	Cytosol
HMR 4629	560	Cytosol
HMR 8425	500	Cytosol
HMR 4481	495	Cytosol
HMR 0651	472	Cytosol
HMR 4089	431.45	Cytosol
HMR 4288	422	Mitochondria
HMR 4168	420	Cytosol
HMR 4667	394	Mitochondria
HMR 4524	342	Cytosol
HMR 7733	327	Golgi apparatus
HMR 5062	324	Lysosome
HMR 4746	297	Cytosol
HMR 4348	297	Cytosol
HMR 3935	264	Cytosol
HMR 7599	242	Cytosol
HMR 6982	226	Cytosol
HMR 4931	226	Extracellular
HMR 4404	146	Cytosol
HMR 5292	131	Mitochondria
HMR 5282	129	Lysosome
HMR 0958	125	Cytosol
HMR 4212	124	Cytosol
HMR 4527	117	Cytosol
HMR 7433	117	Golgi apparatus
HMR 5138	113	Cytosol
HMR 5150	113	Cytosol
HMR 4799	113	Cytosol
HMR 0719	112	Cytosol
HMR 3908	112	Cytosol
HMR 5074	111	Extracellular
HMR 7714	104	Lysosome
HMR 6355	103	Extracellular
HMR 3892	101	Mitochondria
HMR 9486	101	Cytosol
HMR 4744	101	Cytosol
HMR 3852	100	Cytosol
HMR 4787	99	Mitochondria
HMR 4218	99	Cytosol
HMR 4933	98	Extracellular
HMR 3822	98	Mitochondria
HMR 3958	98	Mitochondria
HMR 3883	98	Cytosol
HMR 3889	98	Cytosol
HMR 4328	98	Cytosol
HMR 4398	96	Cytosol
HMR 4565	84	Cytosol
HMR 4008	75	Cytosol
HMR 5442	60	Extracellular
HMR 4016	57	Cytosol
HMR 7800	57	Cytosol
HMR 7264	55	Cytosol
HMR 8198	42	Golgi apparatus
HMR 4595	37	Cytosol
HMR 4319	36	Cytosol
HMR 1917	33	Lysosome
HMR 0031	32	Cytosol
HMR 0634	26	Cytosol
HMR 4158	26	Cytosol
HMR 6984	26	Cytosol
HMR 4396	23	Cytosol
HMR 0018	20.5	Extracellular
HMR 6985	20	Cytosol
HMR 8585	20	Cytosol
HMR 4308	18	Cytosol
HMR 1915	17	Mitochondria
HMR 4321	15	Extracellular
HMR 4387	15	Cytosol
HMR 3540	14	Lysosome
HMR 0648	13	Cytosol
HMR 0748	12	Cytosol
HMR 7611	12	Cytosol
HMR 4118	12	Cytosol
HMR 4377	12	Cytosol
HMR 0663	11	Cytosol
HMR 0623	10	Cytosol
HMR 0461	10	Endoplasmic reticulum
HMR 6772	9	Cytosol
HMR 5130	8	Cytosol
HMR 4627	7.33333	Cytosol
HMR 5398	7	Cytosol
HMR 4064	7	Cytosol
HMR 4399	7	Cytosol
HMR 4087	6.75	Mitochondria
HMR 3907	6	Cytosol
HMR 0746	6	Cytosol
HMR 9727	6	Cytosol
HMR 3905	6	Cytosol
HMR 4067	5	Cytosol
HMR 0664	4	Endoplasmic reticulum
HMR 7333	4	Golgi apparatus
HMR 7145	4	Cytosol
HMR 5076	3.6	Extracellular
HMR 6371	3.6	Extracellular
HMR 1911	3.5	Extracellular
HMR 7323	3.5	Golgi apparatus
HMR 7327	3.5	Golgi apparatus
HMR 6711	3.33333	Cytosol
HMR 6715	3.33333	Cytosol
HMR 0861	3.33333	Cytosol
HMR 0876	3.33333	Cytosol
HMR 0849	3.33333	Cytosol
HMR 0616	3	Cytosol
HMR 3873	3	Mitochondria
HMR 6540	3	Cytosol
HMR 4065	3	Cytosol
HMR 5147	2	Cytosol
HMR 4371	2	Cytosol
HMR 4372	2	Cytosol
HMR 4220	1	Cytosol
HMR 0457	1	Cytosol
HMR 5077	0.5	Extracellular
HMR 5339	0	Cytosol
HMR 6995	0	Cytosol
