# Supplementary material for: Genome-scale metabolic network of human carotid plaque reveals the pivotal role of glutamine/glutamate metabolism in macrophage modulating plaque inflammation and vulnerability
Source: Cardiovasc Diabetol. 2024 Jul 8;23:240. doi: 10.1186/s12933-024-02339-3 (PMC11232311; doi:10.1186/s12933-024-02339-3)
Supplement: Supplementary file 6 — Supplementary Material 6. [file 12933_2024_2339_MOESM6_ESM.xlsx]

## Sheet: Table S6
Table S5. Metabolic reactions associated with cytoplasmic and mitochondria glutamine and glutamate
Reaction	Equation	Compartment	Subsystem	EC-number	Gene symbol	log2 fold change	P-value	Adjusted P-value
HMR 3747	AKG[c] + valine[c] => 3-methyl-2-oxobutyrate[c] + glutamate[c]	Cytosol	Valine, leucine, and isoleucine metabolism	EC:2.6.1.42	BCAT1	1.22144	2.08657e-07	2.41522e-06
HMR 3822	1-pyrroline-5-carboxylate[m] + 2 H2O[m] + NAD+[m] => H+[m] + NADH[m] + glutamate[m]	Mitochondria	Alanine, aspartate and glutamate metabolism	EC:1.5.1.12	ALDH4A1	0.269192	3.27374e-05	0.000181698
HMR 3825	H+[c] + aspartate[m] + glutamate[c] => H+[m] + aspartate[c] + glutamate[m]	Mitochondria	Transport, mitochondrial	TCDB:2.A.29.14.2	SLC25A13	0.299594	6.54644e-07	6.16672e-06
					SLC25A12	-0.396011	1.60194e-05	9.7416e-05
HMR 3829	AKG[c] + aspartate[c] <=> OAA[c] + glutamate[c]	Cytosol	Alanine, aspartate and glutamate metabolism	EC:2.6.1.1	GOT1	0.161134	8.75079e-05	0.000432067
					GOT1L1	0.00590491	0.509118	0.668028
HMR 3889	5-oxoproline[c] + ATP[c] + 2 H2O[c] => ADP[c] + Pi[c] + glutamate[c]	Cytosol	Glutathione metabolism	EC:3.5.2.9	OPLAH	0.541833	8.27146e-10	3.91405e-08
HMR 3890	ATP[c] + NH3[c] + glutamate[c] => ADP[c] + Pi[c] + glutamine[c]	Cytosol	Alanine, aspartate and glutamate metabolism	EC:6.3.1.2	GLUL	0.735967	1.62959e-08	3.13265e-07
					LGSN	-0.00325591	0.64803	0.779926
HMR 3892	H2O[m] + glutamine[m] => NH3[m] + glutamate[m]	Mitochondria	Alanine, aspartate and glutamate metabolism	EC:3.5.1.2;EC:3.5.1.38	GLS	-0.821608	1.29122e-08	2.63034e-07
HMR 3903	ATP[c] + H2O[c] + aspartate[c] + glutamine[c] => AMP[c] + PPi[c] + asparagine[c] + glutamate[c]	Cytosol	Alanine, aspartate and glutamate metabolism	EC:6.3.5.4	ASNS	-0.559357	1.55481e-10	1.31648e-08
HMR 4109	AKG[m] + alanine[m] <=> glutamate[m] + pyruvate[m]	Mitochondria	Alanine, aspartate and glutamate metabolism	EC:2.6.1.2	GPT2	-0.213004	1.22943e-05	7.73364e-05
HMR 4196	glutamine[c] + pyruvate[c] => 2-oxoglutaramate[c] + alanine[c]	Cytosol	Alanine, aspartate and glutamate metabolism	EC:2.6.1.15;EC:2.6.1.63	KYAT1	-0.215748	2.70563e-05	0.00015442
HMR 4597	2-oxoadipate[m] + glutamate[m] <=> AKG[m] + L-2-aminoadipate[m]	Mitochondria	Lysine metabolism	EC:2.6.1.39	AADAT	-0.538022	7.58886e-08	1.08125e-06
HMR 4667	H2O[m] + NAD+[m] + saccharopine[m] => 2-aminoadipate 6-semialdehyde[m] + H+[m] + NADH[m] + glutamate[m]	Mitochondria	Lysine metabolism	EC:1.5.1.9	AASS	-0.318919	1.30041e-12	1.15394e-09
					SCCPDH	0.25039	0.00062749	0.00244043
HMR 4808	ATP[c] + H2O[c] + N-formyl-GAR[c] + glutamine[c] => 5-phosphoribosylformylglycinamidine[c] + ADP[c] + Pi[c] + glutamate[c]	Cytosol	Purine metabolism	EC:6.3.5.3	PFAS	0.212738	2.26198e-08	4.06644e-07
HMR 4931	cystine[s] + glutamate[c] => cystine[c] + glutamate[s]	Extracellular	Transport, extracellular	TCDB:2.A.3.8.5	SLC7A11	0.0515543	0.000393947	0.00161749
					SLC3A2	0.724441	1.72423e-11	3.86367e-09
HMR 5459	glutamine[c] + glycine[s] <=> glutamine[s] + glycine[c]	Extracellular	Transport, extracellular	TCDB:2.A.3.8.1	SLC7A5	0.641977	6.23728e-06	4.2614e-05
HMR 8564	AKG[c] + kynurenine[c] => 4-(2-aminophenyl)-2,4-dioxobutanoate[c] + glutamate[c]	Cytosol	Tryptophan metabolism	EC:2.6.1.7	AADAT	-0.538022	7.58886e-08	1.08125e-06
					KYAT3	0.00326346	0.949292	0.973876
					KYAT1	-0.215748	2.70563e-05	0.00015442
HMR 9802	H2O[c] + glutamine[c] => NH3[c] + glutamate[c]	Cytosol	Alanine, aspartate and glutamate metabolism	EC:3.5.1.2;EC:3.5.1.38	GLS2	-0.0950436	3.51992e-05	0.000194002
